# Supplementary material for: Transcriptomic Profiling of Orbital Fat Tissue and Ocular Surface Wash in Active Thyroid Eye Disease Requiring Urgent Orbital Decompression
Source: Invest Ophthalmol Vis Sci. 2025 Dec 29;66(15):71. doi: 10.1167/iovs.66.15.71 (PMC12758420; doi:10.1167/iovs.66.15.71)
Supplement: Supplement 2 [file iovs-66-15-71_s002.xlsx]

## Sheet: S3A Gene read counts
Table S3A: Gene read counts (fat tissue samples).
	Ctrl_1	Ctrl_2	Ctrl_3	Ctrl_4	Ctrl_5	TED_1	TED_2	TED_3	TED_4	TED_5	TED_6	TED_7	TED_8	TED_9	TED_10	TED_11	TED_12	TED_13
DDX11L16	0.971182	2.59046	0.740263	9.21303	6.90999	5.39982	0	9.15728	3.44426	6.89379	6.17095	0	10.135	20.582	15.896	9.13117	9.22094	12.5528
DDX11L1	0	0	0	0	0	0	0	0	0	0	0	0	0	0	0	0	0	0
WASH7P	478.532	197.668	282.705	178.675	285.685	155.511	71.6585	109.74	189.522	79.3471	187.563	58.9307	97.469	156.215	56.17	166.374	27.8635	105.147
MIR6859-1	0	0	0	0	0	0	0	0	0	0	0	0	0	0	0	0	0	0
MIR1302-2HG	2.82614	0	0	0	1.7864	0	0	0	1.03821	0	0	0	0	0	1.04282	0	0	0
MIR1302-2	0	0	0	0	0	0	0	0	0	0	0	0	0	0	0	0	0	0
FAM138A	1.24172	0	0	0	0	0	0	0	0	0	0	0	2.78342	0.860244	3.45853	0	1.69331	0
ENSG00000308361	0	0	0	0	0	0	0	0	0	0	0	0	0	0	0	0	0	1.9645
ENSG00000290826	0	0	0	0	0	0	0	0	0	0	0	0	0	0	0	0	0	0
OR4G4P	0	0	0	0	0	0	0	0	0	0	0	0	0	0	0	0	0	0.982251
OR4G11P	0	0	0	0	0	0	0	0	0	0	0	0	0	0	0	0	0	1.9645
OR4F5	0	0	0	0	0	0	0	0	0	0	0	0	0	10.6871	0	0	0	0
ENSG00000241860	241.493	155.563	362.363	140.144	173.314	196.027	70.0121	127.936	245.058	94.1218	248.024	43.2478	52.0948	201.516	45.4587	61.2208	48.8847	72.4289
ENSG00000239945	2.68124	0	1.64938	0	2.50009	0	0	0	1.89487	0	0	0	4.48172	0	0	0	0	0
ENSG00000308314	0	2.28148	7.78884	15.7111	0.763285	15.859	0	0	1.80624	1.54436	2.94024	3.91713	0	0	0	0	2.51506	0
CICP27	0	0.982181	0	3.20388	0	0.990393	0	2.96947	0	0.99903	1.00091	4.85076	2.21468	0	0	0.967586	5.08247	3.26655
ENSG00000308579	2.42612	0	7.53139	0	1.63989	2.02393	0	1.60883	1.40519	8.85023	8.79862	2.45718	7.80117	20.889	0	9.22416	0	1.25641
ENSG00000268903	0	0	0	2.9811	6.43159	13.7677	0	8.56183	7.60913	0	0	4.78518	0	2.28458	2.65095	4.18372	0	4.25824
ENSG00000269981	0	1.07568	5.98164	0	0	0.988813	0	2.07199	2.07544	1.90414	2.24102	0	0	3.16055	0	0	0.974144	3.18344
ENSG00000239906	12.5061	0	10.7955	4.76096	7.37602	0	0	2.89376	12.5048	4.82495	4.39103	3.52662	0	3.5585	0	0	2.62753	3.02811
ENSG00000310528	0	0	6.93395	0	2.5839	0	0	0	2.766	1.7769	3.12398	0	0	0	0	0	0	0
RNU6-1100P	0	0	0	0	0	0	0	0	0	0	0	0	0	0	0	0	0	0
ENSG00000241599	0	0	0	0	0	0	0	0	0	0	0	0	1.52322	0	0	0	0	0
DDX11L2	11.4792	10.9226	0	3.67309	2.32252	4.27635	0	0	45.3703	2.71763	8.60472	5.55881	11.5737	4.35253	12.0719	7.1946	9.19327	16.3294
WASH9P	335.84	183.641	224.596	88.1233	76.7083	235.527	51.8072	111.754	174.241	137.985	112.196	79.0558	90.976	139.046	77.5858	89.5556	39.0236	78.9807
DDX11L17	0	0	0	0	0	0	0	0	0	0	0	0	0	0	0	0	0	0
MIR6859-2	0	0	0	0	0	0	0	0	0	0	0	0	0	0	0	0	0	0
ENSG00000308625	6.93232	0	0	0	0	0	2.01479	0	0	0	1.01387	1.99107	0	0	0	0	1.00676	0
ENSG00000308544	0	0.983186	0	0	0	0	0	0	0	0	0	0	0	0	0	0	0	0
ENSG00000292994	77.4017	87.1239	250.876	72.8824	101.142	95.0064	57.8601	57.8605	79.3336	4.33124	67.5371	15.3004	49.482	66.5666	72.57	26.5794	49.1511	77.8265
ENSG00000228463	0	0	0	0	0	0	0	0	0	0	0	0	0	0	0	0	0	6.53534
ENSG00000306775	0	0	0	0.980992	0	1.9682	2.01319	0	0	0	0	1.00969	3.01848	0	0	0	0	3.01109
ENSG00000286448	8.7163	0.65978	3.47031	2.23398	0	10.491	2.696	7.67992	5.95123	0	13.6337	0	2.50144	3.02598	0	1.83933	9.63953	7.20241
RPL23AP24	0	0	0	0	5.99752	0	0	0	5.1431	0	0	0	0	0	0	0	0	0
ENSG00000236601	0	0	0	0	0	0	0	0	0	0	0	1.88785	5.34629	0	0	0.994788	0	0
ENSG00000290385	80.4676	40.071	88.6829	22.5741	73.0842	110.607	23.47	55.1521	42.0204	78.5558	51.4067	25.2312	37.8004	91.5059	29.5609	46.5484	32.2912	16.4992
WBP1LP7	0	0	0	0	0	0	0	0	0	0	0	0	0	0	0	0	0	0
OR4F29	0	0	3.89962	0	0	0	0	0.324437	0.327332	0	0	0	0	1.95709	0	0	0	0
ENSG00000237094	0	0	0	0	0	0	0	0	0	0	0	0	0	0	0	0	0	0
CICP7	0	0	0	0	0	0	0	0	0	0	0	0	0	0	0	0	0	0
ENSG00000250575	39.9273	16.1547	36.4838	7.4399	16.8405	36.7022	18.1941	35.346	72.9036	52.8642	45.8845	11.3227	21.7829	31.4279	23.6758	19.5325	15.1252	12.9598
U6	8.50835	8.60783	10.2501	13.3939	8.91159	11.5397	353.007	6.69427	12.7547	1.34706	4.58437	2.13383	5.19356	5.04591	7.41448	6.47951	3.65549	1.11692
ENSG00000293331	1.50205	2.31579	1.17275	0	0	0	0	0	0	0	0.800467	0	1.18204	0	0	0	2.28312	2.01983
LINC00115	416.333	249.846	495.299	212.554	246.31	438.278	193.335	202.971	247.6	243.66	286.121	123.569	186.842	163.443	110.376	170.922	152.987	45.8547
ENSG00000235146	0	0	0	0	0	0	0	0	0	0	0	0	0	0	0	0	0	0
MTND1P23	355.194	212.779	376.067	257.137	172.752	211.126	158.324	211.735	560.44	223.122	308.546	83.1775	142.917	146.571	171.347	96.3043	93.2393	107.951
MTND2P28	577.925	403.633	928.203	460.582	310.745	609.063	2301.57	581.8	1324.41	417.221	575.131	895.337	337.424	297.423	414.098	392.039	174.864	262.026
MTCO1P12	1384.19	1023.72	1713.5	1540.52	848.421	1306.38	884.275	1478.45	2621.95	1124.11	1744.45	567.95	824.379	898.955	1136.93	826.078	549.131	874.044
ENSG00000278791	4.81861	4.27417	0	0	0	5.10912	5.38503	0	2.04441	1.07698	1.00207	3.96251	9.2909	0	2.77691	1.04508	1.05803	1.68045
MTCO2P12	245.796	153.636	233.677	239.773	149.609	278.101	166.981	219.979	415.499	226.946	294.62	120.061	274.509	152.65	169.232	151.148	110.778	201.993
MTATP8P1	12.8746	8.67365	10.9861	10.6883	6.89716	6.37695	3.00105	12.5737	18.7471	8.62102	3.06748	3.70755	5.20474	9.43966	4.31462	4.51387	4.81772	3.21351
MTATP6P1	3671.99	2042.22	3980.61	529.131	1923.93	2906.26	2037.08	2747.44	6345.19	2162.92	4001.45	696.29	1521.11	1459.55	1952.8	2294.77	891.615	1865.1
MTCO3P12	513.365	331.397	650.74	535.012	321.968	466.085	368.58	507.393	1120.52	445.913	545.245	150.387	360.745	260.551	416.081	187.332	208.681	337.123
WBP1LP6	0	0	0	0	0	0	0	0	0	0	0	0	0	0	0	0	0	0
OR4F16	0	0	0	0	0	1.42647	0	0.327683	0.330607	0	0	0	0	0	0	0	0	0
ENSG00000230021	0	0	0	0	0	0	0	0	0	0	0	0	0	0	0	0	0	0
CICP3	0	0	0.980705	0	0	0.989348	0	0	0	0	0	0	0	0	0	0	0	0
RNU6-1199P	0	0	0	0	0	0	0	0	0	0	0	0	0	0	0	0	0	0
ENSG00000229905	0	0	0	0	0	1.90312	0	0	0	0	0	1.96161	1.45513	1.00981	1.02515	0	0.997321	3.11574
ENSG00000228327	0	0	0	0	0	0	0	0	0	0	0	0	0	0	0	0	0	0
LINC01409	49.9568	14.7848	15.4927	17.8946	26.9077	44.5552	9.84022	8.66104	8.1718	21.6002	21.4039	7.69547	24.6421	32.4003	9.70892	8.95182	16.5077	20.6806
ENSG00000285268	0	0	0	0	0	0	0	0	0	0	0	0	0	0	0	0	0	0
ENSG00000230092	17.9801	16.4716	13.4784	8.98461	6.47094	11.4016	9.52968	9.66676	28.4567	10.2988	0	0	3.97797	3.45831	7.16475	0	4.41613	14.606
FAM87B	16.7099	4.89865	2.93875	3.71962	4.74371	5.91676	0	3.03678	1.95594	6.97017	6.01091	3.03209	4.03513	2.93388	1.71822	0	2.02828	3.96609
LINC01128	366.075	161.487	265.181	181.491	149.342	196.73	67.6174	179.479	204.972	236.484	171.85	52.4922	129.857	133.987	94.5864	193.002	97.6173	109.771
ENSG00000297178	0	0	0	0	0	0.983081	0	0	0	0	0	3.02341	2.01111	1.95467	2.93863	0.972535	3.03514	2.97418
ENSG00000297224	0	0	0	0	0	0.993108	0	0	0	0	0	0	0	0	0	0	0	0
FAM41C	0.91287	0	1.18069	0	0	1.52849	0	0	0	1.22902	0	0	0	1.131	0	0	2.44348	0
TUBB8P11	0	0	0	0	0	0.98025	1.004	0	0	0	0	1.00594	0	0	0.990314	0	0	0
ENSG00000283040	0	0	0	0	0	0	0	0	0	0	0	0	0	0.971549	0	0	0	0
ENSG00000296088	0	0	0	0	0	0	0	0	0	0	0	0	0	0	0	0	0	0
ENSG00000272438	1.18184	0	1.39196	0	0.591224	14.9884	6.19873	1.06372	7.95526	7.65596	10.316	6.33698	7.19268	4.43713	9.22356	34.6942	1.97951	7.295
ENSG00000298603	0	0	0	0	0	0	0	0	0	0	0	0	0	0	0	0	0	0
LINC02593	11.7875	49.0187	11.9953	9.28377	21.3931	28.1264	34.7284	10.7722	75.4472	54.4469	68.7142	17.5866	33.6639	27.1507	23.6339	117.724	29.0398	12.8574
SAMD11	5.80728	7.50582	27.4911	7.24966	8.5809	37.9323	97.6231	28.9015	148.947	52.8111	64.1541	68.2555	41.0754	30.3431	54.2061	112.431	27.789	80.2669
NOC2L	352.84	243.617	327.409	255.404	246.489	212.826	143.297	173.807	440.293	135.734	188.054	100.857	97.2032	131.663	221.155	184.68	83.3443	122.802
KLHL17	9.94273	13.704	34.9805	6.55006	9.13719	5.11795	3.61218	16.6837	18.5816	5.19956	13.4954	9.45365	12.1682	18.6408	6.26129	19.883	13.7369	12.629
PLEKHN1	4.17849	1.24086	1.23979	0	0.836673	15.987	5.61341	0.841189	4.14499	4.85118	10.8506	2.85799	12.9146	9.95818	5.81313	9.88338	4.31977	13.7928
PERM1	24.8932	0	4.9849	0	1.47673	1.02997	0	0.742076	1.66692	0	1.70005	0	2.27723	0	1.66993	0	0	1.69033
ENSG00000303599	0	0	0	0	0	0	0	0	0	0	0	0	0	0	0	0	0	0
ENSG00000272512	23.5735	2.9381	32.3011	8.81265	13.7488	22.6778	0	6.90673	2.93037	3.9819	9.00904	1.01048	3.02606	13.6772	0.978517	1.94216	2.02747	5.94184
HES4	94.8574	31.6421	96.3781	31.7137	45.3945	41.5812	12.3737	22.9658	37.8682	25.995	25.7067	20.9283	28.6629	38.3919	38.5523	27.696	10.7543	38.2466
ENSG00000303623	1.99278	1.91957	1.99892	0	0.9732	0.939163	0	0	0	0	1.02634	0	0.950158	1.02339	0	0	1.98122	4.22889
ISG15	36.6792	16.5451	32.6859	35.9551	39.1956	17.458	22.1868	14.3595	86.237	28.5613	31.5832	24.9385	17.5246	21.0049	42.9895	47.7013	25.211	132.652
ENSG00000303614	0	0	0	0	0	0	0	0	0	0	0	0	0	0	0	0	0	0
ENSG00000231702	0.981177	0	0	0	0	0	0	0	0	0	0	0	0	0	0	0	0	0
ENSG00000224969	0	0	0	0	0	0	0	0	0	0	0	0	1.01657	0	0	0	0	0
AGRN	585.983	374.108	547.46	535.042	406.144	343.651	226.475	344.887	601.654	250.394	566.843	150.11	302.356	282.233	511.974	276.438	169.347	406.271
ENSG00000242590	0	0	0	0	0	0	0	0	0	0	0	0	0	0	0	0	0	0
ENSG00000291156	0	1.11632	0	0	0	2.24528	1.52752	0	0	2.4757	0	0.78873	2.35865	0.769814	1.52227	0	0.792875	4.62819
ENSG00000273443	0	0	0	0	0	0	0	0	0	0	0	1.00257	0	0	0	0	0	0.996003
ENSG00000217801	0	0	0	0	0	0	0	0	0	0	0	0	0	0	0	0	0	0.982251
ENSG00000304119	0	0	0	0	1.07829	1.05754	0.860345	0	0	0	0	0	0	0	0	0	0	0
ENSG00000304169	0	0	0	0	0	0	0	0	0	0	0	0	0	0	0	0	0	0
RNF223	0	0	0	0	0	2.965	0	0.989306	0	0	0	0	2.02203	0	0	0	0	1.98861
C1orf159	51.2804	48.1304	62.9939	32.3272	68.6188	55.6815	16.6985	30.8022	52.7947	24.4045	57.3627	17.6359	49.5859	24.7978	19.1382	23.2217	25.4199	31.8542
ENSG00000285812	0.980236	0	0	0	0	0	0	0	0	0	0	0	1.99414	0	0	0.978327	1.00663	0.996021
ENSG00000299943	0	0	0	0	0	0.987929	0	0	0	0	0	0	1.0105	0.982531	0	0	0	0
LINC01342	0	0	0	0	0.979465	0.98195	0	0	0	0	0	0	0	0.976958	0	0.97241	0	0
ENSG00000304965	0	0	0	0	0	0	0	0	0	0	0.998931	0	0	0	0.986787	0	1.00055	0
MIR200B	0	0	0	0	0	0	0	0	0	0	0	0	0	0	0	0	0	0
MIR200A	0	0	0	0	0	0	0	0	0	0	0	0	0	0	0	0	0	0
MIR429	0	0	0	0	0	0	0	0	0	0	0	0	0	0	0	0	0	0
ENSG00000272141	0	0	0	0	0.978189	27.3304	8.00965	0	0	0	0	0	0	1.96817	0	0	1.00847	7.00806
TTLL10-AS1	2.94482	5.88511	7.82299	2.94135	0	5.93335	2.0009	1.97687	2.91985	0.997618	0	1.01293	1.0119	2.92334	0.975001	2.90059	0	2.95995
TTLL10	0	1.72721	7.07069	1.58457	5.67715	126.748	7.0983	7.58519	3.44474	0	3.43954	1.63563	0.889505	5.52859	3.16355	0	2.46078	26.966
TNFRSF18	0	1.01768	0	1.51605	0	2.28028	1.04849	1.25375	2.29739	0	0	1.27923	2.08152	1.27292	1.3384	0	0	3.10642
TNFRSF4	13.7657	4.29857	9.6533	6.37006	2.68674	9.25598	0.579201	2.2273	8.85366	6.91147	6.48649	9.2531	4.18142	4.21082	4.34115	10.8211	2.82528	2.01264
ENSG00000304412	1.96958	0	0.985323	0.961866	0.96827	1.90201	1.00079	0.964043	3.03051	0	1.01019	2.93901	0	6.00325	0	2.03108	0	0
SDF4	877.951	552.697	767.617	662.455	524.205	479.639	346.341	524.865	1066.38	481.188	560.675	278.506	333.801	349.256	642.372	823.353	303.123	499.48
B3GALT6	112.921	94.1177	91.9604	82.3258	78.6197	112.622	56.0374	56.3091	130.603	53.8332	74.0244	39.4729	52.5624	55.6001	79.085	115.249	57.838	62.248
C1QTNF12	2.44889	2.38403	1.22337	1.10163	0	2.39626	1.6739	1.18852	0.655785	1.2166	5.25776	1.12859	0	1.96181	0	1.89818	0.671004	0
ENSG00000260179	0	2.93646	1.96085	2.93649	0.98199	0	0	0	2.94208	0	3.00855	1.00909	1.00663	0.97994	0	0	0	0
UBE2J2	174.009	140.688	208.293	154.895	138.707	138.504	70.0764	108.884	229.835	83.8972	124.402	42.4632	61.1608	85.5419	91.7021	111.688	68.3193	73.3129
LINC01786	15.0841	17.2215	37.1299	10.4804	14.8707	12.6358	1.53616	18.439	13.9069	17.7703	9.2353	0.770538	6.43482	11.3018	2.26949	2.25609	3.09956	24.8993
SCNN1D	34.7548	31.4428	52.8338	32.9776	19.2305	13.3956	39.4377	11.8022	16.8542	17.2669	28.1463	6.87711	7.961	17.0592	19.4141	11.4533	5.73365	17.972
ACAP3	431.553	404.492	362.097	244.562	271.536	195.427	192.135	161.672	360.127	108.475	243.657	106.234	104.616	240.821	205.913	198.354	102.172	102.434
MIR6726	0	0	0	0	0	0	0	0	0	0	0	0	0	0	0	0	0	0
PUSL1	21.6611	35.9822	40.8694	30.6853	23.9009	25.403	9.91656	13.1079	32.4844	19.9089	25.4732	14.7996	10.5378	19.1912	22.4891	42.3351	11.6099	23.9599
INTS11	583.72	479.819	720.947	366.509	332.984	330.658	153.089	255.532	596.93	275.93	312.345	113.359	157.483	219.399	220.308	325.669	105.506	151.838
MIR6727	0	0	0	0	0	0	0	0	0	0	0	0	0	0	0	0	0	0
ENSG00000240731	0.975772	1.88466	2.93478	0.945841	1.90819	0	0	0	1.01144	0	0	0	0	0.999576	1.01749	0	0	0
CPTP	128.744	100.475	133.718	120.443	94.5988	76.7489	76.1473	93.1153	171.852	64.7788	126.412	43.9128	38.8018	80.9028	100.498	81.2929	38.7152	79.2035
TAS1R3	6.87069	2.94215	4.889	2.94097	0	2.96617	0	2.96492	5.83964	0.997445	2.99921	1.01278	0	5.84644	1.94995	25.1382	0	0
DVL1	292.025	158.186	456.177	225.067	194.38	147.935	143.422	162.205	361.426	175.192	193.212	59.0691	117.543	159.364	210.035	195.17	74.5977	112.906
MIR6808	0	0	0	0	0	0	0	0	0	0	0	0	0	0	0	0	0	0
ENSG00000304860	1.0713	2.086	1.05134	2.05159	0.877021	0.864277	0	0	0	0	0	0	0	0	0	0	0	0
MXRA8	1543.46	1077.22	1437.31	1184.36	1185.04	541.395	768.784	777.936	2245.97	784.169	1138.35	327.503	662.268	810.511	1130.99	1063.48	529.954	648.286
AURKAIP1	278.864	198.676	275.244	172.398	148.001	185.91	133.449	195.278	479.289	132.654	254.532	76.3443	101.61	124.418	214.987	184.981	89.2211	149.632
NDUFB4P8	0	0	0	0	0	0	0	0	0	0	0	0	0	0	0	0	0	0
CCNL2	1266.13	901.218	1621.47	804.024	812.928	873.934	337.783	651.752	905.972	491.521	710.517	309.938	402.76	557.703	369.628	575.161	233.497	297.25
MRPL20-AS1	58.2997	30.4008	53.8213	45.7559	51.1323	67.2202	20.0635	31.8914	74.3832	31.4332	40.4442	25.7385	26.3767	35.2044	37.2753	40.3059	20.8173	19.6386
MRPL20	162.837	110.011	187.984	126.829	114.893	111.362	60.2112	122.541	273.486	97.9916	133.847	32.7888	55.4007	68.5812	84.54	83.4252	40.3927	80.3284
RN7SL657P	0	0	0	2.9344	0	0	0	0	0	0	0	2.48096	5.04618	2.1521	0	0	0	0
ENSG00000301639	3.01699	0.978355	2.01318	0.980874	0.987738	0.968197	0	1.96516	0	0	3.09666	0.997683	1.97306	0	0	0	0	0
MRPL20-DT	3.04306	4.88868	16.6522	8.10478	14.7141	8.64709	5.00509	10.8324	7.00021	6.95247	3.0059	6.71302	5.02685	12.7294	1.00358	3.90011	3.03658	2.98106
ANKRD65	22.778	21.5538	59.702	16.5821	31.4891	55.5291	27.3299	21.9161	24.6317	15.0857	34.3496	4.47838	15.5009	21.7986	27.2374	15.7614	16.8488	28.3758
ANKRD65-AS1	5.85164	18.9588	19.1933	13.1852	3.32388	10.6639	3.40503	2.4738	10.1469	5.87024	15.3831	0	10.0433	5.86527	4.24229	5.87119	4.04546	11.1799
TMEM88B	0.982269	2.9437	0	0	0	1.97818	1.00109	0.988804	0.97435	0	0	0	2.02414	0	0	0	0	1.97547
LINC01770	9.98233	3.72026	20.6152	5.04381	8.60486	17.3847	1.02614	12.4553	17.5829	4.38508	10.9237	6.16513	4.85521	12.896	6.37864	1.58994	2.74004	14.7417
VWA1	163.099	146.459	200.662	210.176	126.501	200.906	118.317	207.271	381.67	156.006	238.457	191.353	134.491	167.124	306.676	183.943	92.3163	136.163
ATAD3C	3.27071	0	11.1987	8.22133	2.46166	4.9705	1.68625	1.67294	15.9817	20.3214	3.34145	9.21589	5.45461	0.805484	19.9486	7.23754	1.69048	2.47619
ATAD3B	213.282	134.504	262.32	132.483	146.524	104.813	70.2216	125.56	69.294	100.018	85.5787	77.8923	58.9296	31.1056	86.0315	153.297	37.8412	44.1765
ENSG00000290916	1.5195	0	0	1.60292	1.48531	0	0	0	0	0	0.545166	0	0.862727	0	1.58592	0	1.51597	0.546898
ENSG00000284740	0	0	0	0	0	0	0	0	0	0	0	0	0	0	0	0	1.01735	0
ATAD3A	160.728	148.236	219.255	198.384	89.0863	204.326	86.1302	128.33	162.788	83.0765	92.705	69.5975	62.8326	47.6107	91.8821	108.055	52.4023	69.2844
TMEM240	11.7068	4.49146	15.2401	2.64443	3.60571	6.31841	3.68146	4.52328	13.4509	9.12288	2.76457	1.79206	9.23084	4.50529	3.61528	8.96342	0	1.82963
ENSG00000299413	0	0.983187	0	0	0	0	0	0	0	0	0	0	0	0	0	0	0	0
SSU72	774.037	562.741	752.654	629.172	473.06	548.204	306.504	569.58	1117.68	406.402	599.732	182.304	287.499	325.861	515.488	501.144	226.933	352.524
SSU72-AS1	16.7649	5.22897	7.83799	18.3867	4.36931	7.01966	5.34302	13.009	3.47582	3.54343	3.56245	2.69767	2.693	7.32641	7.83444	0.863842	3.60828	1.76194
ENSG00000274481	0	0	0	0	0	0	0	0	0	0	0	0	0	0	0	0	0	0
FNDC10	1.96436	0.979419	5.87254	2.93766	5.8925	1.9722	4.00319	5.92042	14.6492	19.911	25.0232	7.07398	7.06168	3.90724	8.80505	36.893	5.06889	5.94071
ENSG00000286989	5.15662	1.07085	4.3465	0.455432	0	1.07205	0	0	0	1.54864	2.69171	5.03063	0	0	2.66446	1.74981	0	0
ENSG00000272106	55.987	35.2527	38.1747	16.6442	28.477	28.5877	17.0139	21.7037	39.0786	17.9155	19.0197	9.09261	12.1015	13.6788	11.7443	10.6843	12.1634	8.91437
MIB2	452.476	290.369	499.797	244.226	288.619	213.918	204.477	184.658	278.661	154.219	201.722	98.338	126.494	158.601	91.4551	121.017	72.0449	115.882
MMP23B	15.8153	3.26026	15.6194	5.34514	7.57457	6.76394	22.9264	2.25094	27.2663	46.1359	36.9329	5.46845	0	13.2402	29.4181	85.7441	21.0399	31.2521
CDK11B	414.477	345.914	377.776	413.538	306.855	313.367	205.802	282.35	542.117	314.837	365.286	111.304	156.19	270.753	211.371	237.009	150.878	149.648
ENSG00000272004	5.22798	4.90488	0	0.895964	0.899423	0	1.84037	1.8031	1.691	0	0.92245	0.921609	2.75405	0	0	3.47851	1.46987	0
SLC35E2B	639.806	489.47	864.114	472.6	576.695	415.482	155.239	386.717	603.34	343.145	423.027	241.665	235.115	324.494	271.818	430.54	144.744	225.679
ENSG00000293187	0.983333	0	0	0	0	2.94826	1.00165	1.96964	0	0	0	2.01555	0	2.94116	0	0	0	0.995213
ENSG00000269737	0	0	1.0045	0	0	0	0	0	0	0	0	0	0.988825	0	0	0	0	0
ENSG00000310190	7.42342	6.44634	15.2287	4.18945	8.1951	6.67402	11.6525	9.56916	45.4066	6.11965	11.487	45.6865	21.9562	23.0325	5.52862	73.7466	31.5938	6.78194
ENSG00000310238	29.3142	27.3735	30.4315	28.9312	7.36637	22.7852	20.4329	19.5229	35.1372	19.5732	25.1693	9.43098	0	38.799	22.1436	16.6082	6.37244	27.0238
MMP23A	0	0	0	0	0	0	0	0	0	0	0	0	0	0	0	24.692	0	0
CDK11A	352.972	243.103	405.167	261.55	220.901	192.428	72.1399	192.701	338.083	165.352	222.182	97.4557	182.542	160.405	133.288	193.187	103.376	72.4049
ENSG00000268575	131.846	93.6783	122.03	83.6942	98.4098	91.4829	10.1247	75.6856	90.1302	48.8497	93.4073	21.1835	70.5365	69.0848	37.2315	43.0246	19.9503	16.0683
ENSG00000293188	3.93248	4.0075	10.5806	4.91009	5.16343	8.20883	0	3.57622	7.90593	4.37599	3.42858	4.25518	4.2095	8.70451	5.41619	3.48648	1.39261	4.2455
ENSG00000290854	198.499	133.348	206.199	105.997	83.0896	60.332	45.6509	65.2093	194.632	97.0005	136.611	31.1454	51.1664	88.763	92.848	107.931	34.669	46.1149
SLC35E2A	0	0	0	5.7939	0	0	0	0	0	0	0	0	0	0	0	0	0	0
ENSG00000227775	0	0	0	0	0	0.951763	0	0	1.01139	0	0	0	0	0	0	0	0	0
NADK	603.913	364.677	719.895	561.208	358.251	504.596	292.667	551.38	828.257	408.96	370.717	220.409	197.781	359.531	493.058	389.837	287.937	267.466
ENSG00000302550	3.29346	2.59571	1.78073	3.46992	0.873581	0	3.34262	1.73791	2.74358	2.33638	0.913048	5.29315	4.93122	0	3.67374	4.12594	1.79279	4.39838
GNB1	1960.11	1269.31	2007.61	1853.89	1405.16	1218.01	666.567	1362.25	3490.73	1208.45	1569.38	691.053	640.045	958.643	1603.16	1443.33	744.41	930.122
GNB1-DT	9.18921	1.56807	5.72989	3.97061	6.06146	3.68994	1.271	3.71528	4.03766	5.50442	3.29351	1.8061	3.7696	8.78819	2.20092	3.65263	0.762165	7.44988
ENSG00000303984	0	0.983187	0	0	0	0	0	0	0	0	0	0	0	0	0	0	0	0
ENSG00000294910	0.7502	0	0	0	0	1.21674	0	0	0	0	0	0	0	0	0.771208	0	0	1.3602
ENSG00000306476	0	0	0	0	0	0	0	0.973169	1.05194	0	0	0	0.954681	0	0	0	0	0
CALML6	8.93977	12.157	6.6988	3.39205	0.985173	0.988574	1.00438	4.2669	0.981131	1.71477	0	5.64628	4.30729	1.73646	0.491435	1.74769	0	4.49509
TMEM52	7.56585	4.63191	7.47235	8.70765	7.52146	10.2829	3.8124	0	11.1411	2.03089	3.82397	0.952739	4.59577	2.79899	0.942646	3.75218	0	2.86277
CFAP74	0.56205	7.81157	2.7991	0.561843	2.2213	199.815	3.10108	11.6244	0	2.94266	2.95832	14.0426	3.76891	3.44612	1.24771	8.20455	3.49047	16.5887
ENSG00000233542	3.89801	0	0	1.29837	0	0	0	0	0.708536	0	0	0.668769	5.94528	0.651521	0	0	0	0
GABRD	14.0006	0	8.10105	1.19638	2.40107	4.69637	0.616785	4.81821	7.95066	1.2146	2.7629	4.19996	8.74062	4.06197	3.9895	3.17309	1.59474	1.21929
ENSG00000304958	0	0	0	0	0	0	0	0	0	0	0	0	0	0	0	0	0	0
PRKCZ-DT	0	0	0	0	0	0.97518	0	0	0	0	0	0	0	0.989451	0	0	0	0
PRKCZ	6.15063	6.25965	28.9864	1.79948	5.2947	49.6827	7.9158	3.80071	8.92219	10.4295	2.72729	19.0886	6.87611	7.01368	12.9996	12.9927	1.98731	39.6719
ENSG00000308181	0	0	0	0	0	0	0	0	0	0	0	0	0	0	0	0	0	0
ENSG00000271806	0	0	0	0	0	0.990079	2.00184	0.989385	0	0	0	3.04216	9.11871	6.82122	1.94955	0	3.04801	4.93208
PRKCZ-AS1	2.82774	1.87243	15.4577	0.936413	2.81913	2.82047	1.92005	1.88548	6.56576	0	0.961575	0	0	0.94079	1.88823	0.93821	0	2.8669
FAAP20	160.814	108.977	157.356	115.634	85.9393	98.4527	62.4833	110.778	210.998	57.786	144.826	39.6603	80.5679	92.095	145.505	92.3014	67.3486	78.579
ENSG00000304038	3.87709	2.44708	9.82521	5.86488	8.00505	5.29129	3.27546	2.85758	0	3.3097	4.38555	1.08719	2.16248	5.76014	6.50878	1.08069	0	0
ENSG00000234396	0	0	0	0.982491	0	0	0	0	0	0	0	0	0	0	0	0	0	0
ENSG00000304143	2.97311	0.975604	1.97942	3.90691	1.96308	0	0	1.96281	0	0	1.01356	1.00119	0.9949	1.99487	0	0	0	0
SKI	2792.07	1624.08	2221.55	2372.1	2302.9	2075.37	1340.91	1686.39	2660.46	1553.18	1632.17	686.746	727.602	1222.99	1474.42	1496.9	912.887	870.102
ENSG00000295493	0	0	0.963324	0	0	0	0.966681	0	0	0	0	0	0	0	0	0	0	1.03117
ENSG00000287356	4.08916	4.04692	12.8717	3.41167	4.88644	0.735308	28.4006	2.06139	3.03625	3.85083	3.90176	3.47488	3.86692	2.17163	2.53461	7.44353	8.90398	1.53888
MORN1	88.2863	82.6238	112.533	82.82	54.0837	142.237	23.0119	48.4219	72.5337	36.962	43.042	23.4784	33.2588	42.2278	35.3221	24.4304	16.3385	31.2619
ENSG00000272161	1.9907	0	0.995965	0	0	0.96047	0	0	0	0	0	0	0	0	0	0	0	0
ENSG00000292993	16.2733	9.79595	18.2545	10.7727	15.7137	13.8136	3.00128	6.90895	10.7289	8.96319	7.00229	0	2.01897	14.6376	3.91627	5.81637	5.35313	1.00609
ENSG00000269896	1.38989	0	1.31552	0	0	0	0	0	0	0	0	0	0	0	0	0	0.683989	2.08895
ENSG00000272420	0.9776	0	2.93194	0.958332	0	0	0	0	0.997719	0	1.00156	0	1.94109	0	0	2.00016	2.97391	1.01321
ENSG00000295371	0	0	0	0	0	0	0	0	0	0	0	0	0	0	0	0	0	0
RER1	345.754	224.132	356.854	282.477	248.535	353.331	135.553	195.791	434.105	199.021	333.559	99.2504	149.22	159.214	191.01	255.814	133.058	100.31
PEX10	102.243	85.9475	134.834	83.964	83.2859	96.7419	47.8134	112.978	181.616	46.5319	104.684	22.4323	53.3367	55.5225	87.8655	70.0149	36.4595	45.5745
PLCH2	19.6565	9.91836	12.6975	10.9585	2.92945	81.1518	19.0984	17.5423	8.19142	9.35095	25.2644	31.8521	3.08118	4.24766	4.89522	16.5722	16.8079	89.0964
ENSG00000224387	0	0	0	0	0	0	0	0	0	0	0	0	0	0	0	0	0	0
ENSG00000229393	0	0	0	0	0	0	0	0	0	0	0	0	0	0	0	0	0	0
PANK4	185.544	124.262	135.621	119.041	91.0363	134.423	41.0149	78.033	126.852	62.6396	94.6084	44.1496	44.1673	65.0903	82.4791	90.383	28.3004	41.2563
HES5	2.95708	0.979574	2.94834	2.93917	6.88165	1.9681	0	1.97293	0	0.994725	0	1.00926	0	1.96665	1.97307	0	2.02837	0
ENSG00000272449	2.99541	1.98707	5.97194	0	1.91028	8.61688	0	1.00068	2.8607	4.83631	1.01811	4.09678	1.02165	0.994932	2.99263	0.948582	1.97125	2.01928
TNFRSF14-AS1	31.7352	23.54	49.4924	25.5058	16.4681	39.3954	23.5538	17.7833	33.7473	14.3751	21.3052	15.6514	22.327	20.0332	18.3399	37.294	9.46054	28.8826
ENSG00000307979	2.94708	2.93405	2.93756	4.88992	2.94324	3.93458	2.0016	1.97024	0.978992	0.993663	3.00462	0	3.01831	0.978418	0	0.973792	0	0.992608
TNFRSF14	580.102	434.234	773.405	441.614	403.817	355.761	111.142	256.616	595.125	290.966	326.823	188.365	192.672	342.934	239.73	299.75	113.24	226.933
ENSG00000225931	1.96746	4.88715	7.34173	3.84257	2.94296	2.94529	3.48156	6.21895	5.07485	5.23417	2.32057	3.02088	2.00788	1.9631	0.984852	1.95713	3.03592	0
ENSG00000307958	1.95017	0	0	0	0	0	0	0	0.974031	0	0	0	0	0.972662	0	0	0	0
ENSG00000228037	5.08985	4.34044	9.59707	4.34061	5.13782	13.9867	5.34413	7.77347	10.4099	2.93932	8.1332	0	7.23852	6.7462	0.726615	7.49983	0	7.61888
ENSG00000289610	0	0	0	0.977244	0	0	0	0.98178	1.00522	0	0	0	0.994912	0	0	0	0	0
PRXL2B	100.122	67.4304	135.325	119.089	81.8214	71.093	46.6359	55.6783	168.629	102.81	82.4156	47.0496	28.3739	70.7208	128.372	52.8157	64.7139	63.4673
MMEL1	14.7125	7.23036	5.049	8.75408	23.0695	10.0022	6.59691	2.43159	32.4361	0	32.9527	1.86812	5.73813	3.00472	8.30909	4.63793	0.801177	5.67947
MMEL1-AS1	0	0	0	0	0	0	0	0	0	0	0	0	0	0	0.970753	0	0	0
TTC34	51.0344	47.1466	80.1512	28.468	50.1833	48.5742	13.0056	17.8204	29.1298	24.9865	24.9803	11.1655	11.1603	17.512	7.78143	15.4247	11.1807	22.6378
ENSG00000285945	0	0	0	0	0	0	0	0	0	0	0	0	0	0	0	0	0	0
ENSG00000283259	0	0	0	0	0	13.7352	1.99749	0	0	0	0	0	2.00688	0.97675	0.979235	0.972421	4.04027	4.9555
ENSG00000233234	0	0	0	0	0	0	0	0	0	0	0	0	0	0	0	0	0	0
ENSG00000287396	0	0	0	0	0	0	0	0.968179	0	0	0	0	0	0	0.993849	0	0	0
ENSG00000231630	0	0	0	0	0	0	0	0	0	0	0	0	0	0	0	0	0	0.982251
ENSG00000302855	0	0	0	0	0	0	0	0	0	0	0	0	0	0	0	0	0	0
ENSG00000295089	0	0	0	0	0	0	0	0	0	0	0	0	0	0	0	0	0	0
ENSG00000300015	0	0	0	0	0	0	0	0	0	0	0	0	1.01657	0	0	0	0	0
ENSG00000284745	0	0	0	0	0	0	0	0	0	0	0	0	0	0.709116	1.34539	0	0	0
ACTRT2	0	0	0	0	0	0	0	0	0	0	0	0	0	0	0	0	0	0
PRDM16-DT	83.6554	54.19	144.771	105.461	81.2105	20.5659	17.9117	50.3979	97.2717	35.9787	106.458	18.506	35.0835	46.8353	74.8898	25.0133	11.3983	40.0652
PRDM16	288.36	205.166	682.79	264.283	417.508	178.71	114.286	137.395	362.107	144.513	165.937	59.626	135.656	250.719	204.068	91.3614	72.2112	99.5185
MIR4251	0	0	0	0	0	0	0	0	0	0	0	0	0	0	0	0	0	0
ENSG00000226286	0	0	0	0	0	0	0	0	0	0	0	0	0	0	0	0	0	0
ENSG00000306427	0	0	0	0	0	0	0	0	0	0	0	0	1.01657	0	0	0	0	0
ENSG00000279839	14.7318	7.84331	12.7209	8.82097	11.7938	6.91469	1.00086	2.96364	1.95019	2.99064	4.00233	0	5.05345	6.83062	1.95362	0	1.01473	0.988521
ENSG00000306439	0	0	0	0	0	0	0	0	0	0	0	0	1.01657	0	0	0	0	0
ENSG00000272235	0	2.94195	0	0	0	1.97729	0	1.97645	0.973211	0	0	3.03811	1.01165	2.92307	0.974932	2.90048	2.02983	1.97318
ENSG00000287828	0.929304	0	0	0	0	1.01337	0	0	2.08447	0	0	0.941732	0	0	1.04435	0	0	0.951542
ENSG00000286518	0.982147	0.980589	4.89263	0.980247	1.96588	3.95234	0	0.988053	0	0	1.00057	0	0	0.975674	0	0	0	1.97665
ENSG00000295754	0	0	0	0	0	0	0	0	0	0	0	0	0	0	0	0	0	0
ENSG00000297626	0	0	0	0	0	0	0	0	0	0	0	0	1.01657	0	0	0	0	0
ARHGEF16	17.9546	12.9722	16.8634	12.6718	26.9589	59.6562	11.2129	20.9222	10.9209	10.709	34.4047	4.53506	11.1614	5.04458	6.49386	1.8576	10.6326	36.2101
ENSG00000272088	0	0	0	0	0	0.926417	0.991478	0	0	0	0	0	0	2.00289	1.0195	0	0	0
MEGF6	294.725	129.907	257.579	223.277	158.912	168.98	152.395	115.266	436.454	153.533	333.478	79.2555	91.8044	272.052	174.428	457.682	123.363	87.0687
MIR551A	0	0	0	0	0	0	0	0	0	0	0	0	0	0	0	0	0	0
ENSG00000309127	0	0	0	0	0	0	0	0	0	0	0	0	0	0	0	0	0	0
ENSG00000238260	3.66726	7.4412	7.30958	3.77079	9.66909	11.9967	1.94086	0	6.65252	2.97168	10.3284	0.754067	8.66541	1.45959	1.46227	1.91556	3.02667	3.69977
TPRG1L	314.118	224.809	316.682	298.733	248.417	218.531	163.463	194.947	425.956	162.461	223.543	54.3924	120.969	146.964	181.958	188.916	129.676	128.64
WRAP73	90.5011	74.753	117.095	80.1438	83.9905	101.064	28.0985	42.1945	135.455	56.8435	74.021	25.0185	40.7722	45.0058	33.6011	71.0648	37.0622	24.5941
TP73	0	0	0.717086	0	0	190.886	3.43557	3.39751	4.85645	0	1.46624	1.39306	2.97267	9.47346	2.85718	26.049	16.2584	75.8742
TP73-AS3	0	0	0	0	0	0	0	0	0	0	0	0	0	0	0	0	1.01734	0
TP73-AS2	0	0	0	0	0	0	0	0	0	0	0	0	0	0	0	0	0	0
GFOD3P	329.724	224.931	397.985	217.211	232.324	122.212	119.649	120.721	218.971	182.2	158.734	73.4169	89.6947	163.166	88.2991	141.197	64.427	71.5871
ENSG00000276189	0	0	0	0	0	0	0	0	0	0	0	0	0	0	0	0	1.01736	0
CCDC27	0.818397	0	0	1.05143	0	0.823156	0	0	0	0	0	1.0851	1.08322	0	2.03603	0	4.35419	2.12627
ENSG00000296834	0	0	0	0	0	0	0	0	0	0	0	1.02014	1.01304	0	0	0	0	0
SMIM1	5.67577	4.61109	4.73203	2.24858	0.930406	5.67888	4.78532	2.25145	8.49264	0	2.91059	0	3.98752	0	5.84012	8.15306	2.86696	6.86946
LRRC47	324.521	174.881	237.582	179.759	235.034	200.929	143.955	199.169	398.239	104.874	183.716	37.1908	77.0834	92.6862	177.718	127.137	87.9632	104.133
RN7SL574P	0	0	0	0.99798	1.00907	0.962326	0	0	0	0.992403	0	0	0	0	0	0	0	0
ENSG00000272153	0.98812	0.964845	0.988225	0	0.972918	2.87329	0	0	0	0	1.01297	0	1.95389	1.002	0	0	0	1.02736
CEP104	440.932	245.047	416.544	471.23	210.519	385.549	143.003	370.557	575.471	123.435	258.781	86.7529	169.783	208.049	282.477	295.854	87.8478	147.253
DFFB	63.6559	35.1832	63.9535	51.4137	37.791	39.878	38.0344	13.0956	32.1734	15.4015	34.8584	22.8773	16.2885	21.8366	19.9259	58.5811	7.23427	16.0476
C1orf174	121.85	51.1537	96.9684	52.2409	80.724	63.9009	37.2708	68.0064	115.082	50.4775	66.4834	47.7226	35.1446	47.535	76.501	85.4621	28.7912	28.9142
LINC01134	4.79929	10.5711	5.21409	0	0	8.72792	6.51212	2.59207	3.02246	0.927708	8.23822	3.66817	5.12803	3.12175	5.07213	2.95195	2.72573	0.459253
LINC01346	0.842703	0.84184	0	0	0	5.06774	3.4354	5.92279	0.835896	0	0	7.62605	7.78858	7.56325	0.83734	2.4913	9.57116	4.23679
LINC01345	0	0	0	0	0	0.99311	0	0	0	0	0	0	0	0	0	0	0	0
LINC02780	0	0	0	0	0	0.63356	0	0.635679	0	0.755096	0	0	0	0	0	0	0	3.9104
ENSG00000284703	0	0	0	0	0	0.992713	0	0	0	0	0	3.04988	3.04778	0	0	0	2.03671	0
ENSG00000296871	8.84033	1.95438	0	0	0	2.94699	11.0068	3.93677	2.93969	1.9852	1.00163	4.02901	25.1168	13.7056	8.83487	3.89984	6.06982	21.8584
ENSG00000308587	0	0	0	0	0	0	0	0.538022	0.543379	0	0	0	3.08421	0	0	0	3.18147	1.66486
EEF1DP6	0	0	0	0	0	0	0	0	0.96598	0	0	0	0	0	0	0	0	0.985409
ENSG00000301255	0	0	0	0	0	0	0	0	0	0	0	0	0	0	0	0	0	0
ENSG00000299169	0	0	0	0	0	0	0	0	0	0	0	0	0	0.971547	0	0	0	0
ENSG00000302287	0	0	0	0	0	0	0	0	0	0	0	1.01659	0	0	0	0	0	0
LINC01777	0	0	0	0	0	0	0	0	0	0	0	1.74753	2.97626	0	0	0	1.21846	0
ENSG00000306535	0	0	0	0	0	0.976674	1.00047	0	0	0	0	0	0	0	0.98697	0	0	0
ENSG00000284694	0	0	0	0	0	0.990418	0	0	0	0	0	0	2.0269	0	0	0	1.01677	0.988514
ENSG00000299517	0	0	0	0	0	0	0	0	0	0	0	0	0	0.968483	0	0	0	0.985365
ENSG00000227169	0	0	0	0	0	0	0	0	0	0	0	0	0	0	0	0	0	0
ENSG00000295490	0	0	0	0	0	0	0	0	0	0	0	0	0	0	0	0	0	0
LINC01646	0	0	0	0	0	1.96096	0.998386	0	0	0	0	1.0053	0	0.976579	1.95828	0.972387	2.01914	0.991017
ENSG00000300565	1.87081	0	0	0.929098	0	0	0	0	0	0.943046	0	0	1.30456	0.933814	3.74886	0	0	0
ENSG00000303830	0	0	0	0	0	0	0	0	0	0	0	0	2.96308	1.9637	0	0	0	2.00094
AJAP1	67.8443	143.847	36.1578	18.9603	149.764	50.4547	4.05289	25.9477	26.0467	32.7283	32.9743	15.0059	7.30836	4.33348	6.55216	23.1656	13.8728	159.532
ENSG00000287586	0	0	0	0	0	0	0	0	0	0.999474	2.96791	1.01474	1.01351	0	0.978341	0	2.03445	2.97022
ENSG00000284739	0	0	0	0	0	0	0	0	0	0	0	0	1.01657	0	0	0	0	0
LINC02781	0	0	0	0	0	2.95839	1.00376	0	0	0	0	0	1.00861	0	1.9681	0	1.01521	0
ENSG00000309102	0	0	0	0	0	0	0	0	0	0	0	0	1.93397	0	0	0	0.999828	1.05136
ENSG00000309111	0	0	0	0	0	0	0	0	0	0	0	0	1.01657	0	0	0	0	0
LINC02782	0	0	0	0	0	0	0	0	0	0	0	0	0	0	0	0	0	0
ENSG00000296716	0	0	0	0	0	0	0	0	0	0	0	0	0	0	0	0	0	0
ENSG00000302269	0	0	0	0	0	0	0	0	0	0	0	0	0	0.96951	0.972793	0	0	0
ENSG00000306645	0	0	0	0	0	0	0	0	0	0	0	0	0	0	0.970752	0	0	0
ENSG00000284616	0	0	0	0	0	0	0	0	0	0	0	0	0	0	0	0	0	0
ENSG00000302445	0	0	0	0	0	1.98326	0	0	0	0	0	0	0	0	0	0	1.01886	0
ENSG00000302452	0	0	0	0	0	0	0	0	0	0	0	0	1.01657	0	0	0	0	0
ENSG00000295735	0	0	0	0	0	0	0	0	0	0	0	0	0	0	0	0	0	0
ENSG00000284692	0	0	0	0	0	0	0	0	0	0	0	0	0	0	0	0	0	0.982247
ENSG00000284666	0	0	0	0	0	0.990635	0	0	0	0	0	1.01913	0	0	0	0	0	0
ENSG00000260972	0	0	0	0	0	0.985374	0	0	0	0	0	0	1.0079	0.979526	0	0	2.0281	0.993601
ENSG00000299325	0	0	0	0	0	0	0	0	0	0	0	0	0	0	0	0	0	0
ENSG00000283356	0	0	0	0	0	0	0	0	0	0	0	0	0	0	0	0	0	0
ENSG00000289893	7.59929	6.67474	0.614202	3.38192	4.58211	9.99977	3.87564	1.95422	4.5725	4.05785	2.63401	16.6506	23.5185	19.3742	14.4914	4.70053	11.9457	12.33
ENSG00000264341	0	0	0	0	0	0	0	0	0	0	0	0	0	0	0	0	0	0
ENSG00000295108	0	0	0	0	0	0	0	0	0	0	0	0	0	0	0	0	0	0.982254
ENSG00000295122	0	0	0	0	0	0.993107	0	0	0	0	0	0	0	0	0	0	0	0
ENSG00000298180	0	0	0	0	0	0	0	0	0	0	0	0	0	0	0	0	0	0
MIR4689	0	0	0	0	0	0	0	0	0	0	0	0	0	0	0	0	0	0
NPHP4	103.095	60.4351	104.73	61.793	50.1818	102.349	31.5763	45.6986	81.5115	58.6893	55.5732	46.3251	33.9797	77.7069	72.0226	82.7928	19.9258	42.7414
ENSG00000299539	0	0	0	0	0	0	0	0	0	0	0	0	0	0	0	0	0	0
KCNAB2	117.096	78.8519	147.431	136.883	156.679	191.843	64.5199	103.326	245.4	135.563	157.451	168.819	82.013	129.299	141.563	233.006	92.3865	75.5828
CHD5	6.66791	3.33003	3.31662	2.21893	1.65179	12.7807	1.1194	2.23744	4.72135	28.043	3.35381	0	9.31078	3.30294	5.50572	0	1.91854	0.55044
ENSG00000285629	0	0	1.29334	2.22711	1.0744	2.62939	0	4.16081	0	0	0	0	1.12564	0	1.49317	0	1.87712	0
RPL22	1988.56	1373.39	2410.64	1787.07	1533.01	1526.76	1074.08	1624.82	4953.17	1216.08	1629.92	533.767	579.128	991.791	1816.15	1531.26	591.685	964.832
RNF207-AS1	0	0	0	0.90849	0	0	0	0	2.77473	0.92042	0	0.933178	0	0	1.39727	0	0	2.81432
RNF207	43.1124	127.884	127.418	70.5325	89.9045	129.963	23.5289	57.6363	61.8531	71.3138	112.515	24.3624	43.8158	45.2631	31.0478	43.7431	5.15619	30.4982
ICMT	360.518	206.027	342.485	362.527	247.864	217.335	195.356	240.585	574.219	182.616	325.196	98.6787	144.826	183.421	376.729	325.958	139.61	169.484
ICMT-DT	0	0	0	0	1.37128	0	0	0	0	0	0	1.41084	1.40828	1.7849	0	0	1.82426	2.12508
HES3	0	0	0	0	0	0	0	0	0	0	0	0	0	0	0	0	0	0
GPR153	238.544	73.602	153.523	81.4154	117.025	32.6604	60.0325	74.176	128.398	61.8921	73.9806	26.3554	49.6274	46.7562	125.867	55.0689	56.8745	41.4136
ACOT7	86.0112	42.8174	83.3273	31.581	27.6163	29.9552	37.2338	29.4322	62.0577	41.4012	56.5698	27.2587	11.196	39.8629	42.9308	46.7798	27.591	40.6706
ENSG00000271746	0.984873	2.91843	9.82976	1.94712	0.97785	2.9201	1.00253	1.95787	0.992513	0.986139	1.0063	0.999724	0.994638	1.97622	0	0.99023	0	2.01342
HES2	0	0.781751	0	0	0	22.0759	0.797005	0	0.774779	0	0	1.61501	0.806826	3.06878	2.32843	4.07461	0	5.49787
ESPN	0.352648	0	4.72932	0.953672	0.35335	81.7204	16.4894	19.4691	9.21727	16.2008	6.39405	2.71085	0	4.8414	3.2375	7.13759	7.93003	55.2022
MIR4252	0	0	0	0	0	0	0	0	0	0	0	0	0	0	0	0	0	0
ENSG00000231868	0	0	0	0	0	0	0	0	0.969083	0	0	0	0	0	0	0	0	0
TNFRSF25	133.918	111.744	96.8093	113.421	75.9621	107.232	55.7955	37.2413	71.5633	64.0271	86.1881	43.3786	41.3939	82.126	43.914	71.0986	29.8089	31.4783
PLEKHG5	1082.65	567.869	594.111	401.129	204.307	306.618	357.83	190.637	398.013	423.308	498.526	151.97	356.742	202.433	290.898	281.691	72.3731	212.481
ENSG00000297749	0	0	0	0	0	0	0	0	0	0	0	0	0	0	0	0	0	0
ENSG00000299237	0	0	0	0	0	0	0	0	0	0	0	0	0	0	0	0	0	0
ENSG00000299253	0	0	0	0	0	0	0	0	0	0	0	0	0	0	0	0	0	0
NOL9	216.885	146.885	354.844	185.613	331.641	255.045	120.239	148.535	348.343	157.282	226.951	51.8004	92.6469	134.342	95.9372	238.926	53.2981	115.948
RNU6-731P	0	0	0	0	0	0	0	0	0	0	0	0	0	0	0	0	0	0
ENSG00000229519	0	0	0	0	0	0	0	0	0	0	0	0	0	0	0	0	0	0
TAS1R1	0	0	5.61245	0	0.942128	0.598072	1.85299	0.946258	5.58347	0	1.81694	0	0.96684	0.93852	0	0	0	0
ZBTB48	94.9231	100.676	168.173	75.6412	99.7279	90.0908	30.2243	118.622	84.619	55.6265	72.3797	39.0858	47.083	53.118	64.3265	75.5944	16.1394	40.445
KLHL21	596.291	274.485	418.026	338.543	286.166	336.299	210.193	253.17	523.257	155.484	343.69	68.3406	178.326	221.52	169.664	147.458	128.745	153.066
ENSG00000295286	0.983701	0	1.96347	0.972797	2.931	1.94584	1.00139	1.9565	1.9814	0	2.00995	0	0.994239	1.97305	1.98514	0	0	0
ENSG00000304810	0	0	0	0	0	0	0	0	0	0	0	0.92816	0	0	0	0	0	1.07685
PHF13	147.551	120.895	122.43	98.7855	102.964	57.0767	52.8431	155.425	165.631	74.1683	117.352	29.7273	47.5166	95.5816	61.9817	50.116	34.7551	37.6336
THAP3	90.7588	98.5773	123.261	101.623	99.2582	65.8307	35.8897	67.1426	182.553	52.2882	72.7253	30.0251	24.6446	48.7426	47.3872	45.8171	35.0315	27.2998
DNAJC11	443.108	333.259	457.218	280.817	260.491	337.347	175.738	307.874	499.306	240.411	243.279	99.6481	148.092	108.697	197.976	199.775	126.473	99.0885
LINC01672	0	0	0	0	0.516179	0.517622	2.18588	0	0	0	0	0	2.12925	0	0	0	0	0
ENSG00000284744	0	0	0	0	0	0	0	0	0	0	0	0	0	0	0	0	1.01734	0
CAMTA1-DT	0	0	0	0	0	0.883976	0	0	1.09289	0	0	0	1.01506	0	0	0	0	0
CAMTA1	129.731	87.3012	124.876	91.1394	100.88	73.3456	68.8207	98.9039	219.899	89.0702	65.9907	40.3324	56.1506	60.4782	101.425	79.0972	17.6772	84.0736
ENSG00000227950	0	0	0	0	0	0.931887	0	0	0	0	0	0	0	1.03585	0	0	0	0
CAMTA1-AS3	0	0	0	0	0	0	0	0	0	0	0	0	0	0	0	0	0	0
RNU1-8P	0	0	0	0	0	0	0	0	0	0	0	0	1.01657	0	0	0	0	0
ENSG00000310450	0	0	0	0	0	0.96154	0.999687	0	0	0	0	0	0	0.991406	1.00088	0	0.999694	0
CAMTA1-IT1	0	0	0	0	0	0.993109	0	0	0	0	0	0	0	0	0	0	0	0
CAMTA1-AS2	0	0	0	0	0	0	0	0	0.969081	0	0	0	0	0	0	0	0	0
ENSG00000294314	0	0	0	0	0	0	0	0	0	0	0	0	0	0	0	0	0	0
CAMTA1-AS1	0	0	2.23067	0.897816	0.945983	0	0	0	0	0	0	0	0	0	0	0	0	0
ENSG00000298973	0	0	0	0	0	0	0	0	0	0	0	0	0	0	0	0	0	0
ENSG00000306883	0	0	0	0	0	0	0	0	0	0	0	0	0	0	0	0	0	0
ENSG00000302704	0	0	0	0	0	0	0	0	0	0	0	0	0	0	0	0	0	0.982252
ENSG00000270171	0	2.93554	0	0	0	0.984362	0	0	0	0	1.00161	1.00908	1.00688	0	0.980428	0.973362	1.01293	0.992277
ENSG00000270035	0	0	1.95148	0	0	0	0	0	0	0	0.999921	0	0	0	0	0	0	0
ENSG00000269978	3.91568	0.95813	1.95719	0	0	0	0	0	0	0	0	0.98058	0	0	1.00151	0	0	1.01421
ENSG00000300603	0	0	0	0.729968	0	0	1.09287	0	0	0	0	4.19911	3.09395	3.31742	0	0	2.14662	0
VAMP3	544.511	315.278	487.518	519.648	409.526	272.769	204.164	421.499	627.868	292.784	357.853	105.705	225.103	235.25	383.526	274.908	272.155	169.794
ENSG00000269925	0	0.980502	1.01716	0	0	1.9278	0	0.98384	0	0	0	0	0	0	0	0	0	0
PER3	1340.09	1955.55	1134.23	1710.09	1669.12	530.251	785.436	875.939	2092.26	709.468	989.971	273.422	432.914	997.917	905.885	722.9	470.13	466.066
ENSG00000236266	1.01537	0	2.02688	0	0	0.860163	0	0	0	0	0	0	0	3.89173	0	0	1.03863	1.03811
UTS2	0	0	0.857722	0	0	0.861345	0.876604	0	0	0	0	0.883076	0	1.71431	3.06191	0.853228	0	1.73933
ENSG00000302605	0	0	0	0	0	0	0	0	0	0	0	0	0	0	0	0	0	0
TNFRSF9	0.579374	1.15917	0	0	7.62123	9.94789	0.590563	7.6069	7.93755	22.8122	1.17985	29.8887	0.598489	4.02177	0	0.569501	23.7036	2.90687
ENSG00000270330	0	0	0	0	0	0.931935	0	0	0	0	0	0	0	0	1.03494	0	0	0
PARK7	433.567	319.166	433.551	422.496	304.58	407.306	196.334	416.403	771.869	269.515	348.365	153.081	182.501	181.173	313.273	336.591	185.94	244.719
ENSG00000299004	0.975869	0	0	0	0	0	0	0	0	0	0	0	0.990331	0.976613	0	0.976364	0	3.97411
Y_RNA	165.199	170.291	223.68	282.971	189.89	131.194	198.705	212.557	312.026	217.661	210.834	62.2368	148.224	56.8027	176.354	78.0539	139.64	112.107
ENSG00000284747	8.03672	1.95386	3.0282	2.01963	1.95914	2.9842	2.89266	4.75466	2.95507	1.91894	1.03227	6.11641	9.09091	1.9483	3.85484	1.00137	0	1.90708
ENSG00000284716	1.97094	0	1.96597	0	0	0.979449	0	0	0	0.991055	0	0	1.00128	2.95658	0	0	1.01142	1.00225
ERRFI1	361.051	188.738	319.274	158.755	179.634	238.518	163.747	106.353	326.005	127.79	166.525	142.571	214.681	268.898	215.067	226.139	117.988	291.304
ERRFI1-DT	17.0734	3.43708	12.9312	10.6912	7.616	17.4342	8.11531	2.0449	3.20686	3.12293	5.73899	5.52267	7.01476	20.5781	7.99295	3.33782	22.0096	5.75394
RPL7AP18	0	0.982416	0	0.983531	0	0	0	0	0	0	0	0	0	0	0	0	0	0
ENSG00000301325	0.838763	0	1.64621	0	0	0	0.853632	0	0	0	0.857489	1.00532	0	0	0	0	0	0
LINC01714	0	0	0.896395	0	0	0	1.19728	0	0	0	0	2.49428	3.41629	3.50641	1.08774	0	4.5899	4.32134
ENSG00000229305	0	0	0	0	0	0	0	0	0	0	0	1.01659	0	0	0	0	0	0
ENSG00000301344	0	0	0	0	0	0	0	0	0	0	0	0	0	0	0	0	0	0
RNU1-7P	1.00905	0	2.05136	3.0518	0	0.935243	0	0	0	0	0	0	0.833621	0	1.0979	0	0.965377	1.0782
ENSG00000233645	0	0	0	0	0	0	1.0003	0	0	0	0	0	0	0	0	0	0	0
ENSG00000298156	0	0	0	0	0	0	0	0	0	0	0	1.01659	0	0	0	0	0	0
ENSG00000301025	0	0	0	0	0	0	0	0	0	0	0	1.01659	0	0	0	0	0	0
ENSG00000301006	0	0	0	0	0	0.733993	0	0	0	0	0	2.44382	2.37996	0	2.50502	0	0	0.761926
RNU6-991P	0	0	0	0	0	0	0	0	0	0	0	0	0	0	0	0	0	0
SLC45A1	32.7685	7.88676	21.6713	31.5848	8.70412	22.5575	8.86557	7.29692	14.6901	6.17908	20.3875	2.68841	6.26378	6.917	19.6343	11.1776	5.30829	6.39674
RERE	2840.8	1900.83	2933.25	2080.95	1735.1	1797.83	1154.62	1743.49	3456.09	1103.46	2029.92	561.364	891.654	1510.78	1219.98	1173.39	819.873	759.76
RERE-AS1	3.49402	6.39489	2.58729	0	2.15415	10.8796	0.660323	9.27254	0.650207	0.652237	2.64759	2.16929	1.97702	3.5385	2.39265	0	2.2075	0.659398
ENSG00000221083	0	0	0	0	0	0	0	0	0	0	0	0	0	0	0	0	0	0
ENSG00000270282	0	0	0	0	0	0	0	0	0	0	0	0	0	0	0	0	0	0.982251
RPL7P11	5.92692	4.51529	5.43964	2.89714	1.94732	1.14425	2.00215	2.91698	8.0186	0	1.00727	0.991326	0.984441	1.98399	3.00306	0.998856	1.00254	1.01359
RPL7P7	5.91772	6.79162	5.91076	5.83357	5.8572	6.7833	1.00316	0.975969	1.99736	1.9651	4.03333	1.99112	3.95687	2.97735	2.0012	1.99554	0	0
ENSG00000303676	0	0	0	0	0	0	0	0	0	0	0	0	0	1.92737	0.974314	0	0	0.986657
ENSG00000226545	0	0	0	0	0	0	0	0	0	0	0	0	0	0	0	0	0	0
ENSG00000228423	5.01071	5.79152	7.03649	0.969441	2.93633	5.66621	0	1.9354	4.16774	3.87557	3.09688	0	0.955315	5.14696	0	0	0	0
RPL23AP19	0	0	0	0	0	0	1.00031	0	0	0	0	0	0	0	0	0	0	0
ENO1	1272.89	968.434	1070.94	1318.36	955.985	1481.96	633.454	1134.95	3130.01	953.306	1143.81	511.263	486.229	662.752	1209.41	1141.5	521.552	916.767
MIR6728	0	0	0	0	0	0	0	0	0	0	0.998624	0	0	0	0	0	0	0
ENO1-AS1	0.647454	0.63826	0	0	0	0	0	0	0	0	1.76522	1.68299	0	0	0	0	0	1.7811
RNU6-304P	0	0	0	0	0	0	0	0	0	0	0	0	0	0	0	0	0	0
HMGN2P17	2.9624	0	0	1.94811	1.95743	0.972114	0	0.978923	0	0	1.00961	0.998976	1.98608	1.98583	1.00269	0	3.024	1.01289
ENSG00000310107	3.10859	0	0	0	0.817652	2.62448	0	0	1.3438	1.33015	0	1.34821	1.23677	2.2944	0.604208	0	0	0
ENSG00000232208	0	0	0	0	0	0	0	0	0	0	0	0	0	0	0	0	0	0
ENSG00000232663	0	0	0	0	0	0	0	0	0	0	0	0	0	0.971557	0	0	0	0
ENSG00000310124	0	0	0	0	0	0	0	0	0	0	0	0	0	0	0	0	0	0
CA6	0	0	0	0.655398	0	0	0	0	0	0	0	0	0.673225	1.26338	0	0	3.86717	0
ENSG00000290109	0	0	0	0	0	0	0	1.17991	1.23886	0	0	1.19858	1.18565	0.644749	1.29904	0	2.43421	0
RN7SL451P	1.6964	0	0	0.987809	0	0	0	0	0	0	1.05536	0.979371	1.43076	0	0	0	0	0
SLC2A7	0	0	0	0	0	0	0	0	0	0	0	0	3.04971	0	0	0	0	0
SLC2A5	37.3703	4.22714	2.10617	31.0995	7.76601	144.769	10.0567	9.40117	20.2543	25.5104	60.8697	22.9334	50.2088	9.65824	15.0774	74.9885	16.3824	32.7375
ENSG00000252404	0	0	0	0	0	0	0	0	0	0	0	0	0	0	0	0	0	0
GPR157	88.9635	61.6468	38.232	25.5803	47.1553	37.8066	22.3566	26.7157	45.2489	14.8787	27.9184	21.7196	17.93	18.1293	32.6359	17.0753	14.1888	40.3639
MIR34AHG	119.195	70.6994	180.107	68.853	74.3399	48.2138	28.7369	44.8111	34.388	57.7335	58.2862	37.3083	23.6243	38.3647	21.1042	39.1034	13.1034	33.3794
MIR34A	0	0	0	0	0	0	0	0	0	0	0	0	0	0	0	0	0	0
ENSG00000289914	2.97441	4.8644	8.91642	2.92301	5.87789	0.969186	3.02569	4.89142	2.01657	4.92168	1.01497	3.98774	1.97901	0	0	1.00906	1.00809	0
ENSG00000302015	0	0	0	0	0	0	0	0	0	0	0	0	0	0	0	0	0	0
LNCTAM34A	16.3791	26.2693	37.9239	20.9061	18.4253	24.4623	7.43289	8.94775	19.2143	9.48591	15.6215	13.2684	13.5346	17.9006	4.53738	14.2958	11.1886	10.7287
ENSG00000301983	0.981176	0	0	0	0	0	0	0	0	0	0	0	0	0	0	0	0	0
ENSG00000301968	0	0	1.27842	0	0.957795	2.8818	0	0.961866	0.955033	0	0	0.98472	3.93029	0.954645	3.82694	0	0.988479	0.968306
H6PD	2784.16	1625.53	2923.97	1825.55	1891.81	1811.85	1084.19	1765.76	3068.71	1641.58	1433.62	704.445	912.948	1198.64	1274.46	1543.74	846.564	1020.51
ENSG00000302217	0	0	0	0	0	0	0	0	0	0	0	0	0	0	0	0	0	0
SPSB1	201.308	156.895	293.777	120.034	129.444	174.057	56.3688	167.191	327.911	98.0304	90.6743	36.1072	72.1304	92.8834	76.2949	143.185	64.8096	73.0966
ENSG00000294252	0	0	0.983659	0.96609	0.971549	0	0	0	0	0	0	0	0	0.994707	0	0	0	0
ENSG00000296073	3.02942	0.99647	1.00802	0	2.00377	2.98921	1.0278	0	2.03802	0	1.03205	1.02361	0	3.01257	0	0	0	0.784166
ENSG00000296056	0	0	0	0	0	0	0	0	0	0	0	0	0	0	0	0	0	0
ENSG00000307568	0	0	0	0	0	0.688044	0	0	0	0	0	0.706027	0	0	0	2.13801	0	0
ENSG00000284652	2.9468	0	1.95803	0.978337	1.96272	0.984377	0	0.985589	0	2.98266	3.00392	0	1.00692	0.977868	0.979939	1.94566	1.01282	1.98355
LINC02606	19.5743	12.7547	20.6658	11.1574	10.418	21.1669	8.26501	11.1062	20.8661	6.38043	12.834	3.74771	6.57228	9.52818	14.6031	10.2535	6.60079	17.9701
RNA5SP40	0	0	0	0	0	0	0	0	0	0	0	0	0	0	0	0	0	0
ENSG00000301013	0.98057	0	0	0	0	0	0	0.977713	0	0	0	0	0.995264	0	0	0.980765	0	0.998118
ENSG00000301030	0	0	0	0	0	0	0	0	0	0	0	0	0	0	0	0	0	0
ENSG00000306844	2.96539	0	0	0	0	0	0	0	0	0.979066	0	0	1.96643	0	0	1.00938	0	0
ENSG00000296249	0	0	0	0	0	0	0	0	0	0	0	0	0	0	0	0	0	0
ENSG00000235263	0	0	0	0	0	0	0	0	0.986781	0	1.0053	1.00592	2.00463	0	0	0	0	0
SLC25A33	53.9938	34.2621	39.1172	24.5191	30.482	49.4702	16.009	51.4186	95.2919	13.7588	68.9888	20.2681	24.2992	19.4863	27.2927	28.0291	17.2628	33.537
ENSG00000231181	5.91777	7.72031	2.95832	4.83405	2.9167	1.91745	1.00282	1.93906	4.03024	1.95061	7.07778	0.986829	1.95647	1.9972	2.02034	1.00992	1.99927	1.02298
TMEM201	108.807	74.7438	106.407	71.8835	94.194	72.7688	28.4656	43.1044	96.019	55.2725	76.897	28.5342	41.0145	42.7218	61.4947	38.4827	18.1014	39.5116
ENSG00000307011	0	0	0	0	0	0	0	0	0	0	0	0	0	0	0	0	0	0
PIK3CD	196.43	161.048	184.063	136.883	109.219	252.631	69.3184	174.638	154.654	147.353	194.932	214.829	68.4641	186.938	122.455	236.087	109.923	138.046
PIK3CD-AS1	0	0	0.980352	0	0	1.9722	0	0.987196	0	0	0	0	0	1.95809	0	0	0	0
ENSG00000233268	0	0	0	0	0	0	0	0	0	0	0	0	0	0	0	0	1.01734	0
PIK3CD-AS2	0	0	0.81544	2.43062	0.813376	4.6503	0.832335	4.07594	5.08441	0.821598	3.48686	1.77595	1.65979	0	1.8165	2.45221	0	4.30383
ENSG00000301080	0	0	2.96941	0	0	0	0	0	2.02364	0.977545	0	0.989265	0.980376	1.00294	0	0	0	0
CLSTN1	1426.68	698.97	1237.71	941.65	942.48	1118.43	643.126	807.072	1719.51	802.194	941.634	416.004	394.104	585.958	993.785	1236.65	441.64	1051.23
MZT1P1	0	0	0	0	0	0	0	0	0	0	0	0	0	0	0.970758	0	0	0
ENSG00000280113	0.710146	0.707881	0	2.70397	5.43663	0	0	0	0	0	0	0	0	0.706509	0	0	0.732729	0.716275
CTNNBIP1	220.434	112.005	125.44	123.287	72.2435	133.126	75.0788	141.549	284.233	116.071	113.712	18.1558	71.0029	79.975	103.95	121.203	43.1062	88.6541
ENSG00000223989	0	0	0	0	0	0	0	0	1.01886	0	0	0	0.95879	1.00785	0	0	0.989876	0
ENSG00000285701	0	0	0	0	0	0	0	0	0	0	0	0	0.984588	0.982999	0	0	0	1.00248
ENSG00000228150	2.34437	2.27511	0	0	1.27214	2.72374	0	0.615183	2.84888	0	1.33507	0	3.23844	2.38491	1.3492	0	0	0
LZIC	260.688	178.463	226.104	215.866	180.301	162.71	144.413	136.503	465.923	143.831	180.241	62.3158	80.4188	97.016	197.385	203.291	67.4528	120.879
NMNAT1	84.643	59.6248	86.8673	69.7613	51.7196	62.7525	51.4533	95.7258	157.71	71.8954	77.0644	23.9854	26.4458	36.3214	63.508	44.6081	30.0739	40.7118
RN7SKP269	1.02	1.96097	0	0.985461	1.99152	0.954327	0	1.96483	0	1.93983	0	0	2.8793	1.05048	0	0	0	0
TMEM274P	0	0	0	0	0	0	0	0	0	0	0	0	0	0	0	0	0	0
MIR5697	0	0	0	0	0	0	0	0	0	0	0	0	0	0	0	0	0	0
ENSG00000241326	0	0	1.48721	0	0	3.92799	0	0	0	0	1.78891	2.42783	0	0	0	0	1.80381	0
RBP7	129.706	49.0661	253.789	113.24	37.1761	98.284	112.354	179.712	247.701	77.6569	142.476	61.2599	78.0648	109.944	197.775	104.816	45.3023	84.8267
UBE4B	834.24	548.602	792.503	625.619	585.027	468.644	286.302	554.724	821.679	344.056	571.646	145.762	199.564	309.316	311.425	300.58	160.363	213.641
RPL21P21	0	0	0	0	0	0	0	0	0	0	0	0	0	0	0	0	0	0
PGAM1P11	3.95743	3.89172	0.988217	0.974149	0.979116	1.94137	0	2.93574	5.01587	1.97011	1.01215	0	0.991342	0	1.00536	0	0	0
RNU6-828P	0	0	0	0	0	0	0	0	0	0	0	1.0166	0	0	0	0	0	0
KIF1B	1470.44	1097.91	1419.45	931.85	1036.21	607.409	450.362	803.3	1152.19	714.345	813.329	232.811	488.402	613.03	589.202	565.502	362.89	448.433
ENSG00000264881	0	0	0	0	0	0	0	0	0	0	0	0	0	0	0	0	0	0
RNU6-37P	88.2648	86.5785	136.481	159.551	86.1525	134.829	138.8	155.827	148.286	130.459	152.493	86.2315	89.0827	57.15	232.544	74.6014	97.7406	60.6408
RN7SL731P	0	0	4.13256	0	0	0	2.17205	0	0	5.0774	0	0	0	0	0	0	0	0
ENSG00000284735	2.39592	2.09644	1.31362	5.90058	1.30858	0	2.44054	0.799684	1.59474	0	1.34452	0	2.44804	5.30084	0.798801	0	0	0
ENSG00000284642	5.81401	14.6979	8.07006	1.74486	9.70363	1.79056	0	1.45516	2.17724	5.20072	3.70615	2.23338	3.66144	2.17441	0	1.79801	1.80549	0
PGD	714.056	758.049	987.494	702.124	773.588	885.572	328.192	980.253	1697.15	419.61	851.265	160.265	406.992	417.054	645.985	426.851	318.618	568.697
ENSG00000271989	0	0	0	0	0	0	0	0	0	0	0	0	0	0	0	0	0	0
CENPS-CORT	14.8327	7.02533	7.96199	1.40108	4.00975	1.75947	10.2685	10.6362	25.0311	6.90422	9.06152	0	0	0	0.540074	8.83297	1.80433	15.0221
CENPS	20.0391	7.96771	25.4164	19.0482	13.8144	32.146	5.01934	10.3705	36.9565	21.3681	21.7709	5.33805	7.07288	7.84553	13.1527	9.23837	8.13678	21.1805
CORT	0.983963	2.92016	3.25136	0	0	3.51628	0	0	2.35685	0	0	1.00094	3.98551	2.95748	0	0	0	2.00712
DFFA	338.072	215.747	287.084	212.987	219.863	223.782	123.595	263.101	436.857	185.529	254.326	96.1188	115.384	141.541	302.343	234.26	119.614	164.808
ENSG00000203469	1.00136	0	0	0.976216	0	0.963015	1.01735	0	1.03004	0	0	0.992438	0.980985	0	0	0	0	0
PEX14	174.085	106.969	172.805	125.68	99.2334	154.76	78.0328	136.413	245.511	52.6952	124.892	51.3627	49.7326	75.8755	107.977	63.0369	49.0738	84.8965
ENSG00000307253	0	0	0	0	0	0	0	0	0	0	0	0	0	0	0	0	0	0
ENSG00000287727	0	0	0.977054	0	0	0.98684	0.999428	0	0	0	0	0	0	0.97414	0	0	0	0.986693
RN7SL614P	1.02878	0	0	0	0	0	0	0.989463	0	0	0	0.979342	0	0	0	0	1.00929	0
CASZ1	173.828	108.38	213.457	196.923	81.3283	212.921	68.81	61.5032	192.811	83.2506	134.569	53.1261	75.5697	99.5067	49.6087	35.9515	21.5414	105.085
ENSG00000272078	2.94398	3.9285	2.932	1.96312	2.95163	4.95614	1.00033	3.95969	0.970886	0.999396	2.99728	1.01498	0	5.83653	5.8352	0.963851	3.04898	1.96818
ENSG00000298629	0	0	0	0	0	0	0	0	0	0	0	0	0	0	0	0	0	0
ENSG00000308013	0	0	0	0	0	0	0	0	0	0	0	0	0	0	0	0	0	0
ENSG00000307983	0	0	0	0	0	0	0	0	0	0	0	0	0	0	0	0	0	0
ENSG00000307999	0	0	0	0	0	0	0	0	0	0	0	0	0	0	0	0	0	0
HSPE1P24	0	0	0	0	0	0	0	0	0	0	0	0	0	0	0	0	0	0
ENSG00000308257	0	0	0	0	0	0	0	0	0	0	0	0	0	0	0.970757	0	0	0
C1orf127	1.94831	2.69432	4.93539	1.0238	0.974459	2.06253	0	3.01779	1.0203	0	0	1.05677	3.57663	0	3.91064	0.970013	3.01805	1.03441
CFL1P6	0	0	0	0	0	0.993109	0	0	0	0	0	0	0	0	0	0	0	0
TARDBP	622.204	510.058	750.46	625.038	496.81	508.031	289.662	392.764	750.274	413.063	476.086	216.803	205.055	376.183	403.364	390.662	174.101	321.222
MASP2	0	0.813058	0	0	0	0	0	0	0	0	0	1.31316	6.61192	1.45481	0	0.808517	0	0
SRM	188.41	159.667	210.879	167.911	167.054	134.121	97.076	179.499	343.268	140.885	147.127	74.2344	80.8574	107.03	172.158	227.272	75.4277	99.535
EXOSC10-AS1	6.68278	9.27805	20.7835	10.5635	10.8368	23.2197	7.49993	4.10336	8.35174	11.604	15.3289	5.93885	16.3493	22.7137	6.31607	3.10054	16.4156	0.608787
EXOSC10	516.2	515.633	598.577	417.73	461.91	334.695	188.378	325.74	525.484	207.386	350.97	134.469	194.605	294.977	230.788	317.426	129.389	127.128
MTOR	645.172	469.349	748.149	649.789	478.415	558.874	258.104	345.295	656.566	348.114	417.81	189.28	234.405	360.606	312.808	420.478	143.764	274.658
MTOR-AS1	0	0	0	0	0	0	0	0	0	0	0	0	0	0	0	0.964711	0	0.979208
RNU6-537P	0	0	0.963295	0	0	0	0	0	0	0	0	0	0	0.9854	0	0	0	0
ANGPTL7	49.4345	41.0656	46.1592	41.0318	22.4456	8.26556	16.6314	55.7243	66.1484	97.5351	140.631	20.5739	26.9059	34.1578	23.8385	168.281	26.2605	60.6563
RNU6-291P	0	0	0	0	0	0	0	0	0	0	0	0	0	0	0	0	0	0
RPL39P6	0	0	0	0	0	0	0	0	0	0	0	0	0	0	0	0	0	0
ENSG00000309051	0	0.972973	0	0	0	0	0	0	0	0	0	0	0.981438	1.01719	0	0	0	0
UBIAD1	87.167	65.4464	93.2706	75.571	76.2952	91.2018	39.1266	57.2543	125.834	57.5855	51.0699	45.2614	36.6721	38.4747	47.8772	75.9079	41.6124	35.4491
UBE2V2P3	0	0	0	0	0	0.951513	0	0	0	0	0	0	0	1.01423	0	0	0	0
ENSG00000284646	0	0	0	0	0	0	0.924589	0	0	0	0	1.02423	0	0	0	0	1.13709	0.945755
ENSG00000302153	0	0	0	0	0	1.41728	1.75645	0	0	0.483791	0	1.63849	1.43712	0	0	0	1.98751	1.81691
ENSG00000302176	0	0	0	0	0	0	0	0	0	0	0	0	0	0	0	0	0	0
MTCYBP45	0	0	0	0	0	1.98622	0	0	0	0	0	0	0	0	0	0	0	0
ENSG00000299102	0	0	0	0	0	0	0	0	0	0	0	0	1.01657	0	0	0	0	0
DISP3	1.22953	9.1331	4.75259	3.60073	0	1.86097	0	0	7.30247	0	0	4.37955	0.63483	0	0.609805	0.604512	0.636322	0
ENSG00000285833	0	0	0	0	0	0	0	0	0	0	0	0	0	0	0	0	0	0
ENSG00000303300	0	0	0	0	0	0	0	0	0	0	0	0	0	0	0	0	0	0
LINC01647	0.984611	0	0	0	0	0.983284	2.00584	0	0	0.993875	0	0	2.01108	5.89249	0	0	5.06625	2.99154
ENSG00000284708	0	0	0	0	0	0	0	0	0	0	0	0	0	0	0	0	0	0
FBXO2	12.1505	2.81114	0.940413	8.43493	4.70237	7.52923	7.08699	5.73803	15.3966	13.3204	6.73466	5.79195	1.57838	6.58792	5.66598	9.62637	1.94033	16.5626
FBXO44	138.26	109.515	168.438	113.514	54.3999	75.4143	49.7884	65.042	137.239	77.1949	106.733	55.3727	52.2823	49.8913	45.5891	65.8164	29.8068	44.5362
MAD2L2	59.1693	36.9051	76.7834	80.5828	46.6644	51.3831	36.3101	36.7495	139.159	35.2804	66.1914	45.1862	32.1653	36.9234	47.1091	72.2995	32.8938	52.5798
FBXO6	15.0406	21.5037	35.6184	23.3663	22.5146	17.2155	16.2788	11.2993	76.5196	24.69	22.7467	16.3811	13.5651	16.9093	10.5409	15.8692	7.99344	24.7973
DRAXIN	3.92559	1.96426	1.9549	4.90787	0	4.95582	4.0016	3.95967	4.85529	1.99868	0.999182	6.08948	5.07209	4.86464	2.91828	6.74895	3.04901	5.90595
ENSG00000301523	0	0	0	0	0	0	0	0	0	0	0	1.01916	0	0	0	0	1.01477	0
ENSG00000305789	0	0.979923	0.986863	0	0	0	0	0	0	0.994131	0	0	0	0	0	0	0	0
AGTRAP	80.7697	24.0397	93.0618	58.4004	49.2668	85.1462	30.7962	39.3634	85.7874	40.9918	39.8866	45.4736	34.2527	55.6537	57.2466	50.6051	29.8132	52.2616
C1orf167	10.0337	1.68329	9.0972	5.46468	1.99783	5.15971	0.325419	0.662193	14.9751	7.62628	9.98685	5.38493	0.618947	3.24537	2.42173	4.3962	5.6556	0.60572
C1orf167-AS1	0	0	0	0	0	0	0	0	1.95579	0	0	2.01959	1.00778	1.9555	0	0	0	0
MTHFR	580.979	301.85	570.923	401.597	342.787	406.604	142.637	212.723	371.215	226.22	166.472	150.804	197.992	261.363	190.474	275.354	107.546	128.14
CLCN6	365.11	217.266	388.27	293.722	301.151	279.594	103.791	205.498	420.97	145.469	235.503	53.1238	85.4504	143.335	94.0083	125.202	58.2091	68.8044
ENSG00000276470	0	0	0	0	0	0	0.957483	0	0	0	0	0	0	0	0	0	0	0
ENSG00000278852	0	0.882754	0	0	0	0	0	0	0	0	0	0	0	0	0	0	0	0
NPPA	0	1.10384	0	0	0	0	0	0	0.915021	0	0	0	0	0	0	0	0	0.928092
ENSG00000275915	0	0	0	0	0	0	1.00028	0	0	0	0	0	0	0	0	0	0	0
NPPB	0	0	0	0	0	0	0	0	0	0	0	0	0	0	0	0	0	0
SBF1P2	0.980942	0	0	0	1.96318	0	0.999657	0	0.973997	0	0.999396	0	1.00937	0	0	0	0	0.987434
ENSG00000285646	53.9676	12.5325	47.3401	73.8534	5.68166	13.7028	15.9722	64.6702	121.135	3.83002	20.4283	6.66318	15.7346	22.8816	37.0502	53.0789	11.764	20.9663
RNU5E-1	60.5232	49.7553	65.8286	70.6209	43.9174	56.1566	58.7773	45.5391	75.04	69.1822	47.165	39.9864	37.0682	18.7374	30.3056	29.3227	49.0661	28.7733
RNU5E-4P	5.33185	4.33976	5.33156	3.40521	4.66402	7.37078	5.82642	7.85563	5.12977	6.74586	3.17916	2.06944	3.92717	1.06786	3.23274	3.43879	4.31112	1.9399
KIAA2013	267.817	149.945	211.658	203.622	147.414	168.558	108.256	159.637	293.47	144.792	184.358	93.4845	76.7086	125.73	205.165	194.218	98.8883	126.638
PLOD1	481.751	262.665	451.645	549.621	264.983	266.98	244.944	389.031	652.535	364.992	424.403	176.85	143.252	223.304	407.584	488.807	135.563	239.79
ENSG00000287384	0.989389	0	0.988857	0.971094	0	0	0	1.94933	0	1.96096	0	0	0	2.00005	0	0	0	0
MFN2	896.735	537.448	726.133	583.111	552.184	747.568	509.046	600.811	1441.75	523.571	593.822	161.477	384.504	445.158	644.812	589.543	164.9	587.796
ENSG00000270914	0	0	0	0	0	0	0	0	0	0	0	0	0	0	0	0	0	0
MIIP	64.4727	44.8783	96.0412	54.5516	48.779	83.0022	29.6761	39.9248	89.5419	57.8723	48.442	33.3639	20.5379	32.6607	26.3475	51.0689	13.7667	19.7318
MIR6729	0	0	0	0	0	0	0	0	0	0	0	0	0	0	0	0	0	0
RN7SL649P	0	0	0	0	0	0	0	0	0	0	0	0	0	0	0	0	0	0
TNFRSF8	19.9146	15.8953	22.1888	12.9117	25.7245	20.4838	12.176	4.0038	26.3603	14.0821	14.2044	14.09	3.07111	9.89813	18.4604	20.1491	10.2828	8.01115
RNU6-777P	0	0	0.977021	0	0	0	0	0	0	0	0	0	0	0	0	0	0	0
RPL23AP89	0	0	0	0	0	0	0	0	0	0	0	0	0	0	0	0	0	0.982251
ENSG00000285604	0	0	0	0	0	0	0	0	0	0	0	0	1.00395	0	0.987498	0	1.0127	0
ENSG00000294285	0	0	0	0	1.0118	0.966526	0	0	0	0	0	0	0	0	0	0	0	0
ENSG00000301863	1.0014	0	0	0	0	0	0	0	0	0	0	0	0.996083	0	0	0	0	0
MIR7846	0	0	0	0	0	0	0	0	0	0	0	0	0	0	0	0	0	0
TNFRSF1B	378.988	276.363	470.235	452.534	292.83	452.126	148.068	457.56	528.45	282.152	275.766	177.35	118.561	295.351	542.113	290.435	225.082	225.026
ENSG00000296888	12.808	6.77863	1.96837	0.969641	4.87336	2.89741	0	1.94788	4.99851	1.96059	1.00808	2.97918	1.97256	1.98603	2.00383	1.99918	3.00996	3.04345
MIR4632	0	0	0	0	0	0	0	0	0	0	0	0	0	0	0	0	0	0
ENSG00000297053	0	0	3.91201	0.966633	0	0	0	0	0	0	1.00141	0	0.985862	0	0.99181	0	0	1.00414
RPL10P17	0	0	0	0	0	0	0	0	0	0	0	0	0	0	0	0	0	0
SNORA70	97.3765	55.0254	118.826	68.6975	51.9234	71.4459	60.728	96.422	120.838	70.6131	95.2738	43.9291	26.8844	35.2332	62.5185	69.8947	35.9361	43.1252
VPS13D	2433.75	2304.5	3548.23	2045.25	3230.87	1917.1	980.743	1469.63	2221.17	1565.99	1415.12	457.629	694.142	1017.25	1256.22	1479.03	319.461	754.122
ENSG00000295309	0	0	0	0	0	0	0	0	0	0	0	0	0	0	0	0	0	0
SNORA59A	1.89853	1.85571	14.0069	3.76833	9.22027	2.34175	6.98017	2.93196	12.4495	3.19748	1.50259	2.49986	0	4.73601	5.79209	4.14716	4.23312	1.1259
LINC02766	8.76798	9.17118	35.0448	6.33333	13.0107	5.22016	2.9375	13.663	2.15114	5.0979	5.18178	1.67812	5.45639	0.761376	0	0	2.74537	3.47245
ENSG00000309694	0	0	0	0	0.984637	0	0	0	0	0	0	0	0	0	0	0	0	0
DHRS3	1079.58	1353.9	2519.12	933.784	1644.19	981.917	586.344	1458.72	2087.2	623.766	924.842	204.684	543.363	548.102	771.032	1088.96	438.921	612.376
RNU6ATAC18P	0	0	0.977029	0	0	0	0	0	0	0	0	0	0	0	0	0	0	0
MIR6730	0	0	0	0	0	0	0	0	0	0	0	0	0	0	0	0	0	0
ENSG00000305650	0	0	0	0.944644	0	0	0	0	2.01617	0	0	0	0	0	0	0	0	0
ENSG00000288927	17.4263	18.2558	51.2764	13.9056	32.2482	21.0136	13.5465	11.3864	19.912	7.95403	18.6443	11.6191	11.6452	13.8582	1.73452	16.3492	7.25697	7.89919
AADACL4	0	0	0	0	0	0.985394	0	0	0.976671	0	0	0	0	0	0	0	0	0
ENSG00000226166	0	0	0	0	0	0	0	0	0	0	0	0	0	0	0	0	0	0
AADACL3	2.94383	0	0.977489	2.94093	0	8.90042	1.00013	10.872	0.972628	3.99026	0.999404	0	1.01198	0.973909	0.974325	0.966138	1.015	1.97198
CFAP107	0.718941	0	1.43241	0	0	95.8301	9.68577	2.89588	0	0	0.732261	6.77836	2.96468	1.42736	4.28441	0	13.5152	10.1165
PRAMEF12	0	0	0	0	0	0	0	0	0	0	0	2.02786	2.02531	0	0	0	1.01644	0.989514
PRAMEF1	0.983899	0	0	0	0	0.982298	1.00217	0	0	0.992942	0	0	0	0	2.51865	0	0	0
LINC01784	0	0	0	0	0	0	0	0	0	0	0	0	1.00506	0	0	0	1.02901	0
PRAMEF11	0	0	0	0	0	0	0	0.993	0	0	0	0	1.42958	0	0	0	0	0
PRAMEF30P	0	0	0	0	0	0	0	0	0	0	0	0	0	0	0	0	0	0
HNRNPCL1	2.94804	0	0.980043	0	0	1.95674	0	0.981631	0.984277	0	0	4.01525	7.0021	2.94539	2.96058	0	2.67893	5.9873
PRAMEF2	0	0	0	0	0	0	0	0	0	0	0	0	1.00619	0	1.12614	0	0	0
PRAMEF4	0.979385	0.975813	0	0	0	0	0	0	0	0	0	0	0	0.974757	1.95336	0	0	0
ENSG00000296105	0	0	0	0	0	0	0	0	0	0	0	0	0	0	0	0	0	0
PRAMEF10	0	0	0	0	0	0	0	0	0	0	0	0	0	0	0	0	0	1.9645
PRAMEF7	0.977357	0	0	0	0	0	0	0	0	0	0	0	0	0	1.94909	0	0	0
RNU6-1072P	0	0	0	0	0	0	0	0	1.00465	0	0.964207	0	0	0	0	0	0	0
PRAMEF29P	0	0	0	0	0	0	0	0	0	0	0	0	0	0	0	0	0	0
PRAMEF6	0	0	0.982856	0	0	0	0	0	0	0	0	0	1.84361	0	0	0	0	0
PRAMEF28P	0	0	0	0	0	0	0	0	0	0	0	1.0147	0	0	0	0	1.26369	0
PRAMEF27	0	0	0	0	0	0	0	0	0	0	0	0	0	0	0	0	0	0
HNRNPCL3	0	0	0	0	0	0	0	0	0	0	0	1.00899	0	0	0	1.94657	2.37843	0
PRAMEF25	0	0	0	0	0	2.95099	0	0	0	0	0	0	0	0	0	0.970967	0	0
PRAMEF34P	0	0	0	0	0	0	0	0	0	0	0	0	0	0	0	0	1.01734	0
PRAMEF35P	0.97537	0	0	0	0	0	0.992978	0	0	0	0	0	0	0	0	0	0	0.995406
HNRNPCL2	0	0	0.977001	0	0	0	0	0	0	0	0	0	0	0	0	0	0	0
PRAMEF36P	0	0	0	0	0	0	0	0	0	0	0	0	1.01657	0	0	0	0	0
ENSG00000297821	0	0	0	0	0	0	0	0	0	0	0	0	0	0	0	0	0	0
ENSG00000233336	0	0	0	0	0	0.99311	0	0	0	0	0	0	0	0	0	0	0	0
PRAMEF26	0	0	0	0	0	0	0	0	0	0	0	0	1.41329	0	0	0	0	2.61279
HNRNPCL4	0	0	0	0	0	0.987026	2.00746	0	0	0	0	0	1.0096	1.9619	0	0	0	0
PRAMEF9	0	0	0	0	0	0	0	0	0	0	0	0	2.40611	0	0	0	0	0
PRAMEF13	0	0	0	0	0	0	0	0	0	0	0	0	0	0	0	0	2.80801	0
PRAMEF18	0	0	0	0	0	0	0	0	0	0	0	0	0	0	0	0	0	0
ENSG00000295394	0	0	0	0	0	0	0	0	0	0	0	0	0	0	0	0	0	0
PRAMEF31P	0	0	0	0	0	0	0	0	0	0	0	0	0	0	0	0	0	0
PRAMEF5	0	0	0	0	0	0	0	0	0	0	0	0	0	0	0	0	0	1.33406
PRAMEF32P	0	0	0	0	0	0	0	0	0	0	0	0	0	0.968006	1.2582	0	0	0.984257
RNU6-771P	0	0	0	0	0	0	0	0	0	0	0	0	0	0	0	0	0	0
PRAMEF8	0	0.983185	0	0	0	0	0	0	0	0	0	0	0	0	0	0	0	0
PRAMEF33	0	0	0	0	0	1.96857	0	0	0	0	0	0	0	0	1.9663	0	2.02708	0
PRAMEF15	0	0	0	0	0	0	0	0	0	0	0	0	0	0	0	0	2.03468	0
ENSG00000228229	0	0	0	0	0	0	1.0003	0	0	0	0	0	0	0	0	0	0	0
PRAMEF14	0	0	0	0	0	0	0	1.13513	0	0	0	0	3.47402	0.653742	0	0	0	1.14887
PRAMEF19	0	0	0	0	0	0.988297	1.00302	0	0	0	0	0	1.01105	0.978987	0	0	0	0
PRAMEF17	0	0	0	0	0	0	0	0	0	1.00247	0	0	1.01488	0	0	0	0	0
PRAMEF20	0.983577	0	0	0	0	0	0	0	0	0	0	1.00938	0	0.979801	0	0	1.01351	0
ENSG00000307992	0	0	0	0	0	0	2.00061	0	0	0	0	0	0	0	0	0	0	0
ENSG00000295011	1.97718	0	0	0	0	0	0	0	0	0	0	1.00739	1.00326	1.97866	0	0	1.01398	0
LRRC38	4.90545	0	0	0.978222	0.981062	0	0	0.985757	0	0	0.999784	0	1.00788	4.87815	1.9542	2.90883	1.01275	4.94432
ENSG00000301663	0	0	0	0	0	0	1.00031	0	0	0	0	0	0	0	0	0	0	0
ENSG00000259961	0	0	0	0	0	0	0	0	0	0	0	0	0	0	0	0	0	0
BRWD1P1	0	0	0	0	0	0	0	0	0	0	0	0	0	0	0	0	0	0
PDPN	28.6938	17.5861	19.95	18.3299	38.2962	28.7601	17.7674	24.6308	131.756	47.2568	45.545	41.9048	10.8678	23.3809	49.9229	80.2305	19.0514	30.0808
RNA5SP41	0	0	0	0	0	0	0	0	0	0	0	0	0	0	0	0	0	0
ENSG00000237445	0	0	0	0	0	0	0	0	0	0	0	0	0	0	0	0	0	0
ENSG00000295237	0	0	0	0	0	1.06526	0	0	0	0	0	0	1.01595	0	0	0	0	0
ENSG00000253085	0	0	0	0	0	0	0	0	0	0	0	0	0	0	0	0	0	0
PRDM2	983.032	569.589	1173.01	774.77	894.723	872.463	481.846	942.372	1300.79	591.957	611.802	344.22	259.427	292.889	523.544	865.1	423.76	453.916
ENSG00000289380	7.89319	3.88213	5.91273	3.88692	13.6729	11.6218	3.01181	1.95241	0	1.96542	2.0186	1.99128	6.92385	3.97487	1.00218	3.99817	5.02757	1.01474
ENSG00000304226	0	6.51349	0.7367	0	0	12.1412	0	1.47897	0.73815	0.745678	9.20194	0.756578	0.75437	1.47418	0	0.734709	0	6.2303
KAZN	512.692	212.88	316.939	184.063	162.853	498.082	128.289	193.749	407.069	280.783	232.502	122.106	174.798	152.331	147.481	289.078	112.014	128.038
RNU6-1265P	0	0	0	0	0	0	0	0	0	0	0	0	0	0	0	0	0	0
ENSG00000231606	0.986798	0	0.983983	0	0	0	0	0	0	0	0	0	1.00625	0	0	0	1.01469	0
KAZN-AS1	0	1.28828	0	0	0	4.35099	0	0	0	0	0	0	3.04261	1.59777	1.60255	0	1.33418	2.43304
ENSG00000302124	0	0	0	0	0	0	0	0	0	0	0	0	0	0	0	0	0	0
TBCAP2	0	0	0	0	0	1.86396	1.00783	0.95844	2.07352	0	0	0.959832	2.8161	1.02365	1.04609	0	4.92164	2.11707
ENSG00000287756	0	0	0	0	0	0	0	0	0	0	0	0	1.01657	0	0	0	0	0
ENSG00000294214	0.955945	0	0	0	0	0	0	0	0	0	0	0	0	0	0.996447	0	0	0
ENSG00000294586	4.92875	1.95732	2.94898	4.89455	1.96484	3.92994	2.0079	1.97084	0	6.95454	3.01721	1.00788	1.00458	0.984278	0	5.89175	0	0
ENSG00000293964	0	0	0	0	0	0	0	0	0	0	0	0	0.963099	2.05165	0	0	0	0
TMEM51-AS1	40.1452	21.8633	33.9191	7.64899	29.431	21.2021	12.4133	9.20745	9.99171	8.90742	7.56514	1.25066	14.9835	13.2026	5.15015	5.9421	8.21073	11.8799
ENSG00000310342	0	0	0	0.982971	0	0	0	0	0	0	0	0	0	0	0	0	1.01685	0
TMEM51	32.7495	22.8838	36.1175	27.5696	25.1141	32.3228	5.56201	24.2043	25.1495	24.7672	17.5349	15.7372	11.5318	5.30061	27.8591	18.7904	10.3378	29.3501
TMEM51-AS2	0	0	0	0	0	0.977739	0	0	0	0	0	0	0	0	0	0	1.03336	0
MFFP1	0	0	0	0	0	0	0	0.965974	0	0	0	0	0	0	0	0.986864	0	0
ZBTB2P1	0	1.95761	0	0	1.96651	0.980855	1.00659	0	0	0	1.00945	2.0137	1.00259	0	0	0.989752	3.04089	0
FHAD1	5.82671	9.00496	12.5508	0	2.90184	436.493	4.42629	14.9797	6.70322	5.76104	7.02687	9.42119	8.32007	15.7207	18.7425	8.85798	19.9531	76.9788
EFHD2-AS1	6.41532	0	11.0705	0.491495	0.492698	20.3546	1.00229	9.58773	0	0	0	1.52409	20.4794	0	0.975433	3.21289	0.508885	3.26867
FHAD1-AS1	1.67901	0.49973	1.67472	0	0	0	1.7097	0	0	0	0	0	1.70639	0.496855	1.68649	0	0	0.503192
ENSG00000236045	0	0	0	0	0	0	0	0	0	0	0.98852	0	0	0	0	0	0	0.992304
EFHD2	347.105	213.665	389.461	283.713	244.534	434.364	144.473	249.685	597.378	305.3	319.798	302.064	153.772	312.563	335.394	288.657	273.663	404.731
CTRC	4.56562	0	0.661532	4.76732	4.79303	0.744195	17.8734	1.488	3.66633	0.750853	0	0.762358	2.28445	2.20204	0.734544	0.728529	0	1.4867
CELA2A	0	0	0	0	0	0	0	0	0	0	0	0	0	0	0	0	1.01734	0
CELA2B	0	0	0	0	0	0	0	0	0	0	0	0	0	0	0	0	0	0.982253
CASP9	89.4684	47.8687	88.8619	36.2429	55.4775	60.7887	24.6714	40.5344	59.0713	37.7936	55.6562	16.7752	23.7786	32.7861	43.713	45.5753	15.7328	6.58827
DNAJC16	235.024	178.086	200.654	179.791	264.225	157.993	69.1957	107.884	198.078	112.675	135.61	64.4041	56.8055	95.1095	119.546	132.709	54.7885	116.249
SCARNA21B	0	0	0	0	1.04723	0	0	0	0	0	0	0	0	0	0	0	0.956914	0
ENSG00000272510	0	0	0	0	0	0	0	0	0	0	0	1.02675	1.00652	0	0	0	0	0
AGMAT	0.98159	0	1.95583	1.96011	0	4.94082	2.00073	0	1.94768	1.99405	1.9998	1.01229	1.01112	0	0.97555	12.578	1.0147	1.97444
ENSG00000237301	0	3.52512	7.20725	2.9254	0.508194	1.02178	0	4.11173	1.51184	0	0	3.80846	0.522738	4.07851	0	0	7.48507	0.510883
CHCHD2P6	11.8594	15.3545	10.8864	19.2138	18.4185	7.58116	7.02695	12.2584	20.4214	11.6055	13.1967	4.69835	6.76636	1.00777	5.14992	8.1207	1.98756	8.29429
RNU7-179P	0	0	0	0	0	0	0	0	0	0	0	0	0	0	0	0	0	0
ENSG00000294489	0	0	0	0	0	0	0	0	0	0	0	0	0	0	0	0	1.01734	0
CD24P1	0	0	0	0	0	0	0	0	0	0	0	0	0	0	0	0	0	0
DDI2	902.932	658.764	876.412	610.641	473.681	924.832	273.852	581.739	598.308	361.071	350.267	231.527	182.054	336.612	234.338	400.84	264.668	400.478
RSC1A1	30.2952	22.9045	68.819	8.19779	0	30.3461	0	15.8464	25.5139	21.7027	31.9981	0	14.0009	13.0227	0	14.1859	0	12.7018
ENSG00000271742	0	0	0	0	0	0	0	0	0	0	0	0	1.01657	0	0	0	0	0
PLEKHM2	861.044	524.523	712.031	634.296	587.162	480.622	347.851	513.618	855.687	505.34	495.213	255.425	272.372	307.131	501.883	503.337	299.679	336.74
ENSG00000237938	0	0	0	0	0	0	0	0	0.959804	0	0	0	1.02641	0	0	0	0	0
SLC25A34	17.5788	20.0399	35.4955	5.85063	10.0564	13.484	6.82485	5.89779	7.47388	2.55089	5.96883	6.9066	32.1631	14.4695	4.15944	9.17281	1.73071	2.52554
SLC25A34-AS1	5.02838	0	0	0.651935	3.06643	0.652667	0	0	1.32369	0	0	0	0	1.58432	0	1.60807	1.34949	0
TMEM82	0	0	0	0	0	0	0	0	0	0	0	0	0	0	0	0.961714	0	0
ENSG00000297277	2.92087	0.512794	1.46004	1.43138	1.43987	1.54491	1.48494	1.43605	2.98181	1.0413	0.526651	2.92361	0	0	1.49518	4.48384	0	0
FBLIM1	114.356	114.074	95.1816	162.989	198.635	113.631	81.2251	50.6038	125.534	105.269	118.191	62.2381	122.559	131.37	140.792	121.854	42.1117	66.1687
SPEN-AS1	32.3844	18.7516	34.596	19.7991	24.0859	29.1892	22.8699	13.1181	31.5251	18.437	19.0155	16.618	18.3866	10.9719	11.6866	9.80231	6.08416	18.3837
RPL12P14	0.985768	0	0	1.93165	0.967846	3.83649	1.00073	1.92668	4.0439	1.94758	1.01868	0.992135	0	5.0055	2.02987	3.05036	0	0
UQCRHL	13.3464	37.3994	33.98	28.1448	37.9286	54.1923	9.73851	17.8071	66.0848	3.57062	19.4496	19.6655	32.4083	19.861	15.4314	31.6889	14.3085	0.507119
ENSG00000178715	14.9144	14.8899	12.1502	15.8515	15.4617	13.8582	6.80086	23.1808	23.6561	18.3582	7.79201	20.3386	10.071	6.7387	11.5222	3.14685	14.1449	8.87844
SPEN	2760.74	2141.24	3745.66	2596.85	2305.04	2107.37	1162.98	2129.91	2974.6	1635.87	1440.6	720.777	827.181	1584.45	1659.64	1675.11	779.956	1022.63
ENSG00000270620	0	0	0	0	0	0	0	0	0	0	0	0	0	0	0	0	0	0
ZBTB17	257.835	174.819	153.043	131.283	139.39	168.024	56.4234	128.761	182.197	94.4824	72.9574	66.0504	78.1468	102.471	74.3251	106.435	37.2059	62.0978
ENSG00000234607	0	0.984644	0	0	0	0	0	0.989688	0	0	0	0	0	0	0	0	0	0
ENSG00000231353	0	0	0	0	0	0	0	0	0	0	0	0	0	0	0	0	0	0
ENSG00000275503	0	0	0	0	0	0	0	0	0	0	0	0	0	0	0	0	0	0
TBC1D3P6	0	0	0	0	0	0	0	0	0	0	0	0	0	0	0	0	0	0
SRARP	0	0	0	0	0	0.989587	0	1.9788	0	0	0	1.01377	1.01256	0	0.977112	0	1.0162	1.97767
ENSG00000233078	0	0	0	0	0	0	0	0	0	0	0	0	0.966755	0	0	0	0	1.03316
HSPB7	546.488	210.871	170.364	449.941	394.434	131.181	242.994	132.391	278.636	134.652	229.888	10.8134	225.485	183.81	152.32	193.598	87.8961	213.714
CLCNKA	1.63822	3.40506	1.82183	3.2705	0.788808	7.4631	9.63324	2.37847	0.812414	0	6.79917	0	1.07001	0	1.75729	0.808592	0	1.05133
ENSG00000307216	0	0	0	0	0	0.990748	0	0	0	0	0	0	0	0	0	0	1.01976	0
FAM131C2P	0	0	0	0	0	0	0	0	0	0	0	0	0.987828	0	0.922672	0	0	0
CLCNKB	12.7621	13.4685	4.10301	13.579	1.83133	2.48647	2.85251	2.18885	6.95656	3.46015	5.05547	0.941267	1.49172	15.7992	3.83416	24.0721	0.944962	3.45123
FAM131C	5.84719	0	2.49771	0.831845	0	0	0	1.67596	4.33153	2.89889	0.851547	1.47016	0	0.831706	1.73082	0	0.861161	4.3927
EPHA2	218.446	169.476	226.358	246.004	143.544	320.593	112.153	124.327	132.898	123.767	127.806	116.399	43.0736	117.074	209.393	142.867	65.7274	311.45
EPHA2-AS1	22.5742	2.23846	15.4738	3.7303	12.2052	19.8435	0.762954	3.00661	1.49072	3.34515	1.45304	3.56645	8.00399	9.23632	5.55097	2.7074	3.86185	6.20197
ENSG00000297531	0	0	0	0	0	0	0	0	0	0	0	0	0	1.92786	0	0.968173	0	0.983426
ARHGEF19	20.6323	7.61752	10.9573	19.4252	30.3273	23.1581	4.59258	9.70009	28.3836	9.78758	8.92245	6.74611	14.4198	3.83936	21.5758	26.8349	0.985617	19.0259
ENSG00000291077	2.07104	1.38565	1.38849	2.03518	2.04628	4.97376	0.992371	2.0434	5.98249	1.96223	4.26088	0	0.712318	1.38815	1.39194	0.691225	0	1.31907
ANO7L1	0	0	0	0	0.984637	0	0	0	0	0	0	0	0	0	0	0	0	0
ENSG00000288398	21.6032	10.7826	21.5243	9.7993	18.6701	17.7771	15.0103	13.8277	30.224	12.9569	25.0107	11.1305	9.09437	14.635	18.557	20.3462	7.10185	17.7912
CPLANE2	15.7891	9.68174	3.5261	7.04126	3.53194	5.31026	0.900908	17.3022	10.5801	8.94155	12.5796	3.62962	6.33652	0.88103	17.9391	7.01678	0.911155	11.6214
ENSG00000293791	1.83353	0	2.74518	0	0	1.99587	0	0	0	0	0.936051	0	0.926947	3.67434	0	0	0	1.59371
MT1XP1	0	0	0	0	0	0.794013	0	0	0	0	0	0	0	0	0	0	0	0
FBXO42	221.607	195.773	310.323	222.273	240.239	152.961	79.7989	179.301	254.975	115.656	194.418	58.6493	120.514	169.859	105.639	133.593	59.1539	138.81
SZRD1	648.366	543.972	620.835	812.165	667.359	580.835	350.842	536.714	1283.57	448.931	593.648	245.003	368.818	362.091	473.974	543.134	304.214	494.03
RPL22P3	0	0.998881	0	0	0	0	0	3.00639	0	0	0	2.02268	2.9846	0	0	0	0	0
SPATA21	9.09852	0	1.77651	0	2.67897	0	0	1.79588	3.53611	0	0.90818	0	0	0.885112	0	1.7563	1.84434	0.896163
NECAP2	231.317	201.622	248.451	231.717	171.894	221.169	127.972	210.157	448.087	187.198	192.132	113.837	142.783	149.093	209.108	196.066	103.769	131.325
CROCCP3	183.389	156.476	285.992	119.881	125.369	137.134	43.7986	68.1434	103.416	75.7842	112.907	50.1653	50.5123	125.024	55.5271	57.0213	22.9258	34.6728
LINC01772	13.7454	11.7695	19.5623	10.7846	14.7453	11.8639	8.00493	6.91845	21.4245	7.97975	6.00051	9.11487	5.05818	8.77391	4.87773	8.7075	2.03016	0.987228
ENSG00000306228	3.92792	4.89373	2.9359	0	2.94459	0	3.00161	2.95799	0.977075	1.98945	5.00426	0	0	0	0	0.971491	1.01311	0
RNU1-1	358.018	57.7725	605.084	969.767	513.192	642.72	244.743	957.472	515.825	540.595	232.678	487.764	54.144	776.219	694.393	732.973	389.648	397.209
ENSG00000224174	1.05056	1.04206	1.49391	3.58392	0.753959	7.02469	2.05209	0	9.71347	3.57726	1.07211	3.31561	1.95864	0	4.23882	0	2.18768	4.86924
LINC01783	13.1232	8.1383	15.3269	10.4083	8.6471	9.13254	22.129	8.46192	26.2901	9.54304	9.1674	7.65622	16.2764	12.1063	10.2735	3.84432	4.09681	4.28895
RNU1-6P	0	0	0	0	0	0	0	0	0	0	0	0	0	0	0	0	0	0
ENSG00000298308	1.96455	0	0.978883	2.93727	0	0	0	0	1.95409	0.995312	0	2.02059	1.00845	0.977128	0	0.97138	2.02727	0
PDE4DIPP8	0.997879	0	0	0	0	0.980787	1.02137	1.00187	0	1.00723	0	1.00713	2.06497	0	0	0.994623	1.0146	0
NBPF1	1002.35	469.344	886.266	609.427	409.209	303.812	320.235	576.902	847.273	480.582	603.539	219.721	267.263	314.831	413.158	518.833	165.764	255.782
ENSG00000271732	9.51702	0	1.6745	0	0	7.51668	4.84288	1.6906	1.20208	2.93953	0.777311	15.9626	5.4214	13.4448	3.61335	3.60074	7.21966	11.1468
ENSG00000291072	354.642	240.473	388.262	166.086	176.471	258.707	109.114	105.514	131.072	174.305	206.475	101.252	137.934	112.574	85.6933	213.27	44.568	119.701
CROCCP2	3.33494	7.55594	5.42825	1.51027	0	5.62964	5.24834	0	3.95043	0	0	8.80728	0	0	0	1.77591	0	0
ENSG00000283773	0	0	0	0	0	0	0	0	0	2.114	0	0	0	0	0	0	0	0
ENSG00000293920	1.96667	3.88089	1.96324	1.94216	2.92659	2.48676	0	0	7.93978	2.94963	8.04026	0	0.991147	2.96271	2.98323	0	0	1.00675
ENSG00000293901	0	0	1.93762	0	0	0	0	0	0.992388	0	0	0	0.954957	1.81541	0	1.99422	0	0
MST1P2	4.20524	3.53802	6.53739	3.88719	1.96477	4.39682	4.00343	0	0	6.25383	8.86868	3.9186	0	1.17016	3.32405	0	0	6.07164
ENSG00000282143	0	0	0	0	0	1.6229	0	0	1.80671	0	0	0	2.68095	1.79833	0	0	0	0
RNU1-3	953.303	365.498	741.599	1851.99	408.938	1346.59	553.644	1325.2	1280.24	801.653	2477.18	471.425	128.374	456.701	1961.89	488.165	1109.15	409.753
ENSG00000280114	0	0	0	0	0	0	0	0	0	0	0.992675	0	0	0	0	0.967488	0	0
ENSG00000290849	3.6639	3.39832	2.51073	4.64653	0	2.20154	1.31353	2.53715	5.0716	2.78143	2.61667	4.03346	6.38053	6.23445	1.45605	1.81136	2.51596	5.6339
EIF1AXP1	0	1.30849	0	0	1.93997	2.57335	0	0	0	0	0	0	0	0	4.06031	0	1.55748	2.13783
ENSG00000296694	0	0	0	0	0	0.993961	0	0	0	0	0	0	1.0157	0	0	0	0	0
ESPNP	0.980833	0	0	0	0	0	0	0	0	0	0	0	1.04655	0.9735	0	0	0	2.9568
ENSG00000279151	0	0	0	0	0	0	0	0	0	0	0	0	0	0	0	0	0	0
ENSG00000293526	0	0	0	0	0	0	1.00423	0	0	0	0	0	0	0	0	0	1.01336	0
ENSG00000282740	0	0	2.38898	0	0	0	3.3237	0	0	1.06414	0	0	0	1.58947	0	2.46417	0	0
CROCC	790.549	467.326	669.282	602.713	321.049	1070.98	261.88	278.846	534.181	302.551	342.379	159.404	177.455	412.377	243.617	311.356	99.2313	245.556
ENSG00000290850	9.64977	0	0	2.89736	4.36908	0	3.70879	0	5.08591	4.74264	1.66101	12.6911	0	6.1202	4.36716	11.0508	0	6.66167
RNU1-4	869.194	1734.12	3046.07	2527.06	968.118	1091.99	2870.07	1572.64	5863.65	674.426	2340.35	787.648	659.785	1694.86	1849.45	7133.68	422.329	3832.6
CROCCP4	0	1.25068	0	0	0	0	0	0	0	0	0	0	0	0	0	0	0	0
ENSG00000290851	7.02593	5.41517	8.08244	3.73698	0	1.42474	0	8.07107	8.11465	2.15574	1.48891	0.818199	2.38578	7.05803	5.8665	1.40979	2.91698	13.2688
MST1L	0	0	0	0	0	0	0	0	0	0	3.17742	0	0	0	0	0	0	0
ENSG00000223643	0	0	0	0	0	0	0	0	0	0	0	0	0	0	0	0	0	0
PDE4DIPP9	0	0	0.980507	0	0.976198	0	0	0	0	0	1.00367	0	0	0	0	0	0	0
MIR3675	0	0	0	0	0	0	0	0	0	0	0	0	0	0	0	0	0	0
ENSG00000302843	0	0	0	0	0	0	0	0	0	0	0.998623	0	0	0	0	0	0	0
LINC03126	8.39611	13.1253	30.2335	2.2387	11.2993	9.69983	46.0044	17.071	36.9968	6.96111	15.2319	7.00087	15.3981	13.6902	19.1803	6.45266	12.6494	9.62021
RNU1-5P	0	0	0	0	0	0.993118	0	0	0	0	0	0	0	0	0	0	0	0
ENSG00000238142	6.86255	15.7597	18.9274	8.82989	18.9999	13.7398	3.85082	9.941	13.4404	13.4738	24.4368	5.81626	9.31539	11.9773	4.60322	6.94636	1.24256	1.43004
ENSG00000235241	0	0	0.967062	0	0	0	0	0	0	0	0	0	0	0.981553	0	0	0	0
RNU1-2	540.807	1342.59	1397.56	1372.29	305.349	785.202	1391.88	2699.7	1110.19	1886.21	536.296	214.755	582.713	730.081	1007.69	1248.97	454.213	947.399
ENSG00000272426	0	3.04973	0	2.03841	0	1.00596	0	0	5.51686	0	0.920758	0	0	0	1.07888	0	0	0.934478
ENSG00000290122	10.785	1.93846	5.87065	9.69904	0.974039	6.79199	3.99248	8.77875	20.7256	0	5.00781	0	0	1.96589	0.988793	5.90619	1.00381	1.00101
MFAP2	226.68	70.6038	102.498	120.749	145.44	44.7513	156.061	44.9702	234.818	198.778	202.666	76.3737	93.0947	77.159	121.284	496.445	72.5877	93.8809
ENSG00000286898	0.99786	0	0	0	0	0.950595	0	0	0	0	1.0261	0	0	0	0	0	0	0
ENSG00000226526	0	0	0.991133	0	0	2.91134	4.03656	0	0	0	0	0	0	0	0	0	0	0
ATP13A2	212.798	164.377	176.627	145.684	142.851	190.69	103.695	115.81	186.088	120.392	156.696	89.8182	57.2185	80.9001	78.0246	111.448	40.9	82.3478
ENSG00000288636	0	4.96733	0	4.73888	8.62803	6.69365	0	4.18541	0	0	3.81767	0	0	0	4.94795	5.85077	0	0
SDHB	262.227	164.282	253.426	205.047	175.776	224.702	128.755	215.974	497.696	140.155	190.329	75.1597	95.9269	142.404	192.247	134.02	102.047	149.468
PADI2	79.1218	5.09795	12.4649	12.5085	10.5347	75.4204	4.46571	23.6594	19.4005	19.346	32.8579	7.23972	7.89922	44.5937	8.69687	9.73247	34.7041	56.2962
LINC02783	0	0	0.74241	0	0	0	0	0.751163	0.738283	1.51639	8.47317	1.53987	0.769346	0.73943	0.739578	0	3.08526	35.2267
ENSG00000282843	0	0	0	0	0	0	0	0	0	0	0	0	0	0	0	0	0	1.9645
PADI1	0	0	0	0	0	2.20054	0	0	0	0	0	1.18246	0	0	0	0	0	8.10353
PADI3	0	0	0	0	0	2.96147	0.999187	0	0.972513	0	0	0	0	0	0.974253	0	1.01357	2.9577
MIR3972	0	0	0	0	0	0	0	0	0	0	0	0	0	0	0	0	0	0
PADI4	4.06413	0	2.42986	2.43186	2.56031	25.32	2.48478	16.669	34.7373	9.0667	15.7371	5.85702	16.8153	77.4872	8.90199	9.63597	39.9764	29.896
PADI6	0	0	0	0	0	0.989017	0	0.989336	0	0	0	2.02684	0	0	0	0	0	0.991213
RCC2-AS1	0	0	0	0	0	0	1.00031	0	0	0	0	0	0	0	0	0	0	0
RCC2	312.081	201.747	255.08	220.653	230.772	263.002	147.221	198.115	338.873	210.498	138.04	173.03	106.624	152.038	259.747	251.463	107.594	172.179
ENSG00000308620	0	0	0	0	0	0.989515	0	0	0	0	0	1.02028	0	0	0	0	0	0
ENSG00000290096	0	0	0	0	0	0	0	0	0	0	0	0	0	0	0	0	0	0
ENSG00000307703	0	0	0	0	0.969714	0	0	0	0	0	0	0	0	0	0	0.976553	0	0
ENSG00000306620	0	0	0	0	0	0	0	0	0	0	0	0	0	0	0	0	0	0
ARHGEF10L	767.398	402.157	776.336	384.082	719.51	268.448	146.024	291.213	463.509	292.484	296.168	194.05	174.788	202.874	251.568	257.446	168.953	170.061
ENSG00000302710	0	0	0	0	0	0.993106	0	0	0	0	0	0	0	0	0	0	0	0
LINC02810	0	0	0	0	0	0	0	0	0	0	0	0	1.01657	0	0	0	0	0
ACTL8	0	0	0	0	0	0	0	0	0	0	0	0	0	0	0.970757	0	0	0
ENSG00000296176	0	0	0	0	0	0.993106	0	0	0	0	0	0	0	0	0	0	0	0
ENSG00000296161	0	0	0	0	0	0.987481	0	0	0	0	0	1.01283	2.01956	1.97471	0	0	0	0
ENSG00000284653	0	0	0	0	0	0	0	0	0	0	0	0	1.01434	0	0	0	1.01959	0
ENSG00000302372	0	0	0	0	0	0.992253	0	0	0	0	0	1.01747	0	0	0	0	0	0
LINC01654	0	0	0	0	0	0	1.00184	0	0	0	0	0	3.03334	0.977112	0	0	1.01546	0
IGSF21	1.59462	2.08986	1.59111	8.1199	0	4.18927	9.47428	7.30306	6.60532	2.12386	4.88554	13.0031	3.57562	0	7.07114	14.5801	3.59076	3.51244
ENSG00000280222	1.96301	1.96413	0	2.94452	0.983869	6.93679	3.00145	0.989808	2.91431	0.999218	0.999392	6.08853	12.1704	4.866	6.81179	1.92915	3.04881	8.86228
ENSG00000293810	0	0	0	0	0	0	0.997986	0	0	0	0	0	0	0	0	0	1.007	0.994663
IGSF21-AS1	0	0	0	0	0	0.735922	0	1.3515	0	0	0	0	0	0	0	0	0	0
ENSG00000293766	0	0	0	0	0	0	0	0	0	0	0	0	0	0	0	0	0	0
ENSG00000225387	0	0	0	0	0	0	0	0	0	0	0	0	0	0	1.00431	0	0.983469	0
ENSG00000294535	0	0	0	0	0	0	0	0	0	0	0	0	0	0	0	0	0	0
KLHDC7A	11.7833	0.982057	0	0	0.983981	106.992	2.00175	0	0.972417	1.99814	0	1.01455	2.02766	0	3.89651	0	1.01628	21.6863
DYNLL1P3	0	0	0	0	0	0	0	0	0	0	0	0	0	0	0	0	0	0
ENSG00000225478	0	0	0	0	0	0	0	0	0	0	0	0	0	0	0	0	0	0
ENSG00000300147	0	0	0	0	0	0	0	0	0	0	0	0	0	0	0	0	0	0
PAX7	7.09157	0	0	0	0	4.10052	15.9843	13.7374	7.80516	1.37825	0	6.25158	7.57352	14.7535	4.70165	0	3.50453	75.9091
ENSG00000308985	0	0	0	0	0	0	0	0	0	0	0	0	1.01657	0	0	0	0	0
TAS1R2	0.981707	0	0	0	0	0	0	0	0	0	0	0	1.0098	0	0.976733	0	0	0
ALDH4A1	177.827	162.169	298.505	151.981	164.389	149.623	101.394	223.806	204.854	95.3365	117.153	19.2522	99.8162	74.0303	88.4485	42.9829	50.5121	116.768
MIR4695	0	0	0	0	0	0	0	0	0	0	0	0	0	0	0	0	0	0
MIR1290	0	0	0	0	0	0	0	0	0	0	0	0	0	0	0	0	0	0
ENSG00000310349	0	0	1.84777	0	0	0	0.816611	0	0	0	1.06472	0	0	2.10327	1.06351	0	1.05397	0
IFFO2	89.4871	93.0722	72.9432	83.5751	133.644	145.173	74.2813	104.821	155.217	69.6232	100.783	62.104	34.716	53.3815	159.311	105.911	49.5452	140.829
ENSG00000295712	0	0	0	0	0	0	0	0	0	0	0	0	0	0	0	0	0	0
ENSG00000308389	0	0	0	0	0	0	0	0	0	0	0	0	0	0	0	0	1.01734	0
ENSG00000307102	0	0	0	0	0	0	0	0	0	0	0	0	0	0	0	0	0	0
ENSG00000272084	10.9818	6.97843	17.7317	4.04435	8.95291	8.01128	7.02832	0.994663	7.82492	7.1471	4.01708	1.03371	3.07889	5.90048	2.9619	8.74748	2.09303	1.00373
UBR4	3114.85	2822.65	3096.5	2311.3	2340.08	2711.07	1223.15	1787.9	3182.37	1410.15	2013.92	792.066	1069.54	1582.82	1492.19	2101.66	929.022	958.605
EMC1-AS1	32.7979	16.681	38.741	24.6213	29.8768	16.6928	9.45398	9.58046	31.7221	18.9993	20.0265	6.16431	9.26251	24.1951	10.0229	6.76301	5.27504	2.27415
EMC1	415.373	398.518	606.863	374.993	383.084	352.331	209.211	286.224	595.851	281.656	325.961	127.479	193.672	185.936	323.034	290.543	239.615	217.043
ENSG00000309633	0	0	0	0	0.9833	0.98545	0	0	0	0	0	1.01038	3.02366	0.98141	0	0	0	1.99178
MRTO4	92.178	85.7434	116.573	89.2512	87.148	116.268	37.5692	78.3638	166.858	70.0568	67.4127	64.5253	40.6971	40.3437	71.6372	64.7147	34.2454	52.854
ENSG00000286064	0	0	0	0	0	0	0	0	0	0	0.998622	0	0	0	0	0	0	0
AKR7L	8.28156	6.90312	6.54117	3.30597	3.31583	13.1644	3.37982	0	1.65236	0	1.69037	0.852776	2.57473	0.825015	0.826467	0	3.07192	8.58806
AKR7A3	9.81669	6.94009	7.86808	0	3.91378	7.82896	10.9978	0.981479	3.93901	0.989554	0	0	1.01044	7.84073	1.96743	0.977672	0	1.99146
ENSG00000270728	0	0	0	0	0	0	0	0	0	0	0	1.01659	0	0	0	0	0	0
ENSG00000308073	0	0	0.984982	0	0	1.97014	0	0	0	0	0	0	0	0	0	0	0	0
AKR7A2	196.347	126.551	236.626	136.329	127.636	93.5701	107.975	88.074	363.926	97.0182	184.28	56.1919	69.9994	100.502	103.067	132.287	57.2332	81.8768
RNU6-1099P	0	0	0	0	0	0	0	0	0	0	0	0	0	0	0	0	0	0
SLC66A1	50.955	38.0192	56.7707	48.0614	33.2767	44.4922	26.0547	48.2246	89.0615	36.5605	37.7255	21.8537	27.7464	23.0182	30.6394	42.0581	15.0502	22.7981
CAPZB	946.675	642.424	942.689	841.695	744.64	610.61	456.539	793.531	1251.12	620.332	641.833	327.871	355.288	464.759	807.226	760.399	349.963	631.584
ENSG00000306364	0	0	0	0	0	0	0	0	0	0	0	0	0	0	0	0	0	0
RN7SL277P	17.8727	16.2311	11.9479	21.127	5.82679	18.0293	22.122	18.1637	38.4492	15.2246	13.3064	5.69199	17.8581	13.3469	9.05344	17.1265	14.6522	15.944
ENSG00000306329	0	0	0	0	0	0	0	0	0	0	0	0	2.91583	0.997814	0	0	0.995101	1.02322
MICOS10	98.9628	75.1016	119.851	106.163	65.7194	87.0885	44.7817	67.8624	145.021	51.0919	81.8047	32.0497	58.111	44.3377	69.9233	67.1942	41.8465	118.225
ENSG00000306287	0.911707	1.80255	0	0	0	0.902257	0	0	0	0	0.931342	0	0	1.37149	0	0	0	0
RNU4-28P	0	0	0	0	0	0	0	0	0	0	0	0	0	0	0.97074	0	0	0
MICOS10-DT	1.99651	0	0	0	0	0	0	0	0	0.976339	0	2.93706	0.973634	3.0319	0	0	1.00334	2.09576
NBL1	837.171	244.726	383.393	588.566	592.036	273.19	300.348	249.13	942.696	342.716	490.896	147.44	94.1912	325.36	384.037	410.067	332.508	249.084
MICOS10-NBL1	0	0	5.2166	8.36006	0	0	0	0	0	4.92833	0	5.84516	0	0	0	10.6476	0	0
ENSG00000226396	7.90602	5.7602	3.95807	3.85062	1.93941	6.64128	0	9.63966	15.264	4.83982	4.05938	0.977923	0.966164	2.01411	1.02239	3.0765	3.97776	2.07155
ENSG00000306350	0	0	0	0	0	0	0	0	0	0	0	0	0	0	0	0	0	0
HTR6	2.94504	0	0	0.980718	1.96648	0	0	0	0	0	0	1.01332	1.01236	1.94868	3.8991	0.966577	1.01538	0
TMCO4	136.687	123.889	130.045	108.479	109.251	117.184	46.1928	129.834	179.191	74.3804	105.379	46.009	36.9301	63.6322	89.6362	77.2816	49.8591	74.2421
RNF186	0	0	0	0	0	0	0	0	0	0	0	0	0	0	0	0	0	0
RNF186-AS1	0	0	0	0	0	0	0	0.954391	1.00657	0	0	0	0	0	0	0	0	0
OTUD3	264.278	85.5203	222.616	119.517	141.26	141.708	36.3021	55.8683	100.258	196.017	62.8528	52.4361	41.7068	66.4409	50.2162	59.1072	31.1389	30.9648
ENSG00000308515	0	0	0	0	0	0	0	0	0	0	0	0	0	0	0	0	0	0
PLA2G2E	0	0	0	0	0	0	0	0	0	0	0	0	0	0	0	0	1.01734	0
RN7SL304P	0	0	0	0	0	0	0	0	0	0	0	0	0	0	0.970752	0	0	0
PLA2G2A	529.327	340.674	908.068	803.187	1099.11	2306.39	480.881	1652.69	6347.21	1054.3	352.812	629.071	504.274	334.671	3229.35	1117.38	864.593	279.281
ENSG00000297402	0	0.976528	0	0	0	0	0	2.94829	1.98864	0.990123	0	2.00776	1.99814	0	0	0.991723	0	0
PLA2G5	38.8036	51.9474	91.4061	26.3636	73.254	23.8835	8.98556	52.4847	111.053	22.3483	23.6669	7.8487	15.5158	5.26521	13.7035	42.6249	10.2958	23.0237
PLA2G2D	0	0	0	0	0	1.70484	0	0	3.3662	3.79954	0	32.7736	0	0	0	21.7436	0	2.52457
ENSG00000307383	0	0	0	0	0	0	0	0	0	0	0	0	1.01657	0	0	0	0	0
PLA2G2F	2.91682	1.94387	0	0	0	1.96039	0	4.4596	1.92692	4.94333	0	5.0196	10.0305	1.92963	5.79089	3.82781	9.05283	9.76674
ENSG00000227066	0	1.04304	1.04575	0	0.557043	1.42323	0	0	0	0	1.06976	0	0	3.16215	0	0	0	0
PLA2G2C	2.8762	0	0	0	2.82943	0	0	0.308083	2.94773	0	0	0.670202	0	0.607762	0	2.9619	0	0
UBXN10	13.7415	7.85461	8.79877	13.7384	24.5929	314.011	9.00435	5.93736	19.4357	5.99342	3.99784	4.05762	6.08255	17.522	12.6552	4.82501	13.2087	66.5481
LINC01757	0	0	0	0	0	0.958001	0	0	0	0	0	0	0	0	2.01294	0	0	0
ENSG00000284710	0	0	0	0	0	0	0	0	0	0	0	0	0	0	0	0	0	0
VWA5B1	0	0	0	0	0	1.36546	0	1.36472	0	0	0	1.3986	7.22219	0	1.87624	0	1.10939	1.07379
ENSG00000226664	0	0	0	0	0	0	0	0	0	0	0	0	0	0	0	0	0	0
ENSG00000304627	0	0	0	0	0	0	1.96841	0	0	0	0	0	0	0	0	0	0	0.998351
LINC01141	0	0	0	0	0	3.28942	1.13361	0.584221	0	0	0	2.83253	6.20459	5.39998	0.579072	0	0	1.25186
ENSG00000226487	0	0	0	0	0	0	0	0	0	0	0	0	0	0	0	0	1.01734	0
ENSG00000284641	0	0	0	0	0	0.988891	0	0	0	0	0	0	0	0	0	0	1.02168	0
ENSG00000284743	0	0	0	0	0	0	0	0	0	0	0	0	0	0	0	0	0	0
ENSG00000296909	0	0	0	0	0	0	0	0	0	0	0	0	1.01657	0	0	0	0	0
CAMK2N1	105.515	39.96	72.8848	52.7001	77.3979	58.5308	21.2199	27.4117	60.9733	21.6083	29.5748	8.77426	18.7348	40.4799	30.9588	38.5572	21.1203	21.7354
ENSG00000289402	0	0	0	0	0	0	0	0	0	0	0	0	0	0	0	0	0	0
MUL1	131.594	76.4342	141.885	105.804	89.401	93.7695	72.0525	83.9231	155.118	69.7381	100.062	39.4438	42.4139	57.5896	91.8667	112.476	39.5561	72.2004
RPS4XP4	0	0	0	0	0	0	0	0	0	0	0	0	1.00964	0	0	0	1.02433	0
FAM43B	0.982483	0.980386	1.9579	0	0.982895	0.987541	0	0	0	0.996738	2.00211	1.01188	0	0	0	8.72988	1.01475	0.989428
CDA	1.05045	1.91779	4.84818	5.75819	1.92804	5.86049	1.9775	17.6719	43.3984	8.39457	10.0275	6.89615	3.91971	16.5778	8.83512	13.7934	7.12989	13.9141
PINK1	938.571	612.114	967.986	833.933	631.693	427.331	468.764	600.03	1305.67	422.196	823.495	188.686	351.523	477.172	664.579	512.973	345.462	399.506
MIR6084	0	0	0	0	0	0	0	0	0	0	0	0	0	0	0	0	0	0
PINK1-AS	54.0627	23.214	59.2928	57.0075	60.2659	56.9269	41.5401	27.0976	67.5482	52.3282	34.463	20.2781	25.6173	30.959	35.864	36.8429	20.3894	24.8559
DDOST	302.83	208.509	351.149	267.614	246.294	254.752	209.334	222.722	540.649	248.082	300.955	183.291	128.296	137.2	338.756	331.849	157.933	191.3
ENSG00000296887	0	0	0	0.991672	0	0.983929	0	0	0	0	0	0	0	0	0	0	0	0
KIF17	33.5853	24.2404	35.056	25.3729	25.9902	52.3947	21.3098	48.9571	116.252	16.1302	21.6392	14.3592	5.11571	36.7564	49.8756	46.1098	3.67506	28.7453
ENSG00000235432	0	0	0	0	0	0	0	0	0	0	0	0	2.03314	0	0	0	0	0
SH2D5	0	0	0	0	0.795	0	0	0	0	0	1.32264	0	0.817973	0	0.611156	0.782832	0	7.28066
ENSG00000298940	0	0	0	0	0	0	0.985172	0	0	0	0	0	0	0	0	0	0	0.997365
ENSG00000233069	0	0	0	0	0	0	0	0	0	0	0	0	0	0	0	0	1.01734	0
HP1BP3	1546.84	1198.2	1586.48	1144.44	995.138	859.487	622.188	942.211	2031.23	764.247	1126.04	341.202	423.632	666.013	899.213	963.332	344.856	598.254
EIF4G3	1232.8	913.633	1275.09	1049.41	987.075	1012.87	768.307	901.008	1997.83	931.059	1110.98	527.386	534.673	756.899	859.759	1139.66	402.875	614.727
RNU7-200P	0	0	0	0	0	0	0	0	0	0	0	0	0	0	0	0	0	0
MIR1256	0	0	0	0	0	0	0	0	0	0	0	0	0	0	0	0	0	0
RPS15AP6	0.99457	0.960407	2.9914	1.92801	1.94491	0.94338	0	0.963608	0	0	1.02339	0.97285	0	0	0	1.04469	0.993139	1.05114
ENSG00000236073	0	0	0	0	0	0	0	0	0	0	0	0	0	0	0	0	0	0
HSPE1P27	0	0	0	0	0	0.991291	0	0	0	0	0	1.01845	0	0	0	0	0	0
ENSG00000287192	0.980542	1.94524	0	0	0.976581	0.97585	0	0.97922	2.94668	0	1.00066	0	0.997692	0.979886	1.96802	0.978326	0	3.98428
ECE1	2297.29	1207.72	2498.71	1998.39	1377.46	1539.87	983.899	1363.15	2587.01	1087.85	1298.43	625.262	538.275	1054.37	1327.61	885.6	613.928	826.717
ENSG00000236936	0	0	0	0	0	0	0.980003	0	0	0	0	0	0	0	0	0	0	1.00265
ECE1-AS1	0	1.14401	2.28797	0.868652	2.61328	6.12683	2.33912	0	0	0	1.77427	1.18012	2.68649	0	2.28856	2.5786	1.1842	2.63034
ENSG00000296859	0	0	0	0	0	0	0	0	0	0	0	0	0	0	0	0	0	0
PPP1R11P1	0	0	0	1.93687	0	0.946675	0	0	1.03734	0	0	0	1.91985	0	0	0	0.997252	1.05793
PDE4DIPP10	0	0	0	0	0	0	0	0	0	0	0	0	0	1.9431	0	0	0	0
ENSG00000236009	0	0	0	0	0	0.990615	0	0	0	0	0	1.01915	0	0	0	0	0	0
NBPF2P	1.95246	0	0	3.09997	1.93126	0	0	1.92965	1.02244	0	0	0	0	0	0.993024	1.02039	0	0
HS6ST1P1	16.7524	11.8308	9.12005	18.1665	11.0342	13.6763	5.18774	11.2948	22.1632	17.7551	14.7622	4.62909	13.9411	11.0761	14.5007	18.0918	4.69573	12.2064
CROCCP5	0	0	0	0	0	0	0	0	0	0	0	0	0	0	0	0	0	0
ENSG00000295832	0.981171	0	0	0	0	0	0	0	0	0	0	0	0	0	0	0	0	0
NBPF3	85.0926	136.238	145.873	68.0548	57.1674	104.025	64.3226	105.721	92.0499	56.8905	123.219	38.84	43.9912	71.4692	99.7774	104.881	51.1698	79.31
PFN1P10	0	0	0	0	0	0	0	0	0	0	0	0	0	0	0	0	0	0
ALPL	90.8573	42.7383	63.203	53.1538	29.4942	209.072	54.667	138.415	117.117	158.882	120.425	220.824	53.9386	97.7255	148.952	227.225	148.063	450.16
ENSG00000298372	0	0	0	0	0	0	0	0	0	0	0	0	0	0	0	0	0	0
ENSG00000289715	0	0	0	0	0	0	0	0	0	0	0	0	0	0	0	0	0	0
ENSG00000305564	0	0	0	0	0	0	0	0	0	0	0	0	0	0	0	0	0	0
LINC02596	0	0	0	0	0	0.987903	0	0	0	0	0	0	0	0	0	0	1.02271	0
RAP1GAP	13.885	4.79836	1.25661	7.59126	2.22412	14.4619	21.5094	6.99285	13.6712	7.11891	9.28483	0	1.76478	9.74606	14.184	0	9.82917	13.9442
USP48	629.792	518.045	650.924	583.969	490.771	316.68	236.206	389.201	715.761	354.112	511.634	118.989	256.187	238.247	375.205	517.97	146.968	261.029
ENSG00000231978	0	0	0	0	0	0	0	0	0	0	0	0	0	0	0	0	0	0
LDLRAD2	36.1341	10.7967	20.6946	9.89258	15.3277	30.8488	16.5133	22.3787	30.1961	10.9823	23.9132	14.8694	28.5933	29.4773	20.5526	28.497	14.8983	26.2237
HSPG2	16367.1	10151.4	17738.6	13194	11923.8	10752.7	5710.56	12557.6	17188.5	7937.8	11556.7	4340.9	5586.54	9557.86	11931.4	12978.6	4995.97	5735.6
ENSG00000305448	0	0	0	0	0	0	0	0	0.974386	0	0	0	0	0.966265	0	0	0	0
RPL21P29	1.0144	0	0	0	0	0.969091	0	0	0	0	0	0	0	0	0	0	0	0
ENSG00000293453	0.860694	0	0	0	0	1.10602	0	0	3.10903	0	0	0	0.881379	0	1.12555	0.732587	2.28774	1.13944
ENSG00000283234	0	0	0	0	0	0	0	0	0	0	0	0	0	0	0	0	0	0
CELA3B	0	0	0	0	0	0.787038	1.85999	0	0	0	0	0.719926	0	0	0	0	0	0
ENSG00000285959	0	0	0	0	0	0	0	0	0	0	0	0	0	0	0	0	0	0
RN7SL386P	0	0	0	0	0	0	0	0	0	0	0.515989	0	0	0	0	0	0.984576	0
RNU6-1022P	0	0	0	0	0	0	0	0	0	0	0	0	0	0	0	0	0	0
CELA3A	0	0	0	0	0	0	0	0	0	0	0	0	0	0	0	0	0	0
RN7SL186P	0	0	0	0	0	0	0	0	0	0.96455	0.518161	0	0	0	0	0	0	0
RNU6-776P	0	0	0	0	0	0	0	0	0	0	0	0	0	0	0	0	0	0
LINC01635	4.96726	0	0	0	0	0.37446	0	2.63436	1.68612	0	2.55648	0	0.382968	0	0	0	0	0
LINC00339	42.0434	50.6731	72.3397	38.4456	44.7829	48.5012	27.9861	37.4335	66.4324	36.5064	58.1734	14.0295	18.1727	49.1348	50.1476	15.2352	29.7663	15.7673
ENSG00000289694	150.657	141.752	112.501	195.106	96.3113	0	153.733	104.28	279.229	181.759	215.394	87.9451	0	0	169.935	154.221	132.359	89.0731
CDC42-AS1	0	0	1.9557	1.9585	0	0	0	0	0	0	0	0	0	0	0	0	1.01385	0.988047
ENSG00000285794	0	0	0	3.07989	0	2.48873	0	0	0	0	0	0	0	0	0	0	0	0
CDC42	713.701	390.07	727.058	505.774	494.941	612.468	269.656	532.678	900.347	330.308	435.336	202.308	289.508	397.831	441.992	372.769	163.144	305.969
CDC42-IT1	5.88519	5.78988	5.87794	0	3.88405	3.85214	0	0	0	0	1.00334	0	0	2.96329	0.996102	0.993431	0.999753	0
MPHOSPH6P1	0	0	0	0	0	0	0	0	0	0	0	1.92335	0	0	0.997716	0	0	1.01067
ENSG00000305135	1.95952	0.953528	0	0	0	0	0	0	0	0	2.01091	0	0	0.996586	0	0	0	0
WNT4	8.226	17.826	7.28382	10.9582	23.8036	20.2681	7.45254	2.7621	16.1347	0.929296	11.7939	1.88721	2.82826	8.16359	2.72229	5.39852	10.4004	11.0192
ENSG00000305152	0	0	0	0	0	0.930078	0	0	1.03526	0	0	0	0	0	0	0	0	0
ENSG00000285873	0.984929	0	0.983122	0	1.92756	0.972474	0	0	0.993373	0	1.00651	0	0	0	0	0	0	0
ENSG00000294752	0	0	0	0	0	1.63151	0	0	0	0	0	0	1.94338	2.45847	0.987584	0	0	0
MIR4418	0	0	0	0	0	0	0	0	0	0	0	0	0	0	0	0	0	0
ENSG00000294164	0	0	0	0	0	0	0	0	0	0	0	0	0	0	0	0	0	0
ENSG00000302675	0	0	0	0	0	0	0	0	0	0	0	0	1.85111	0.732417	0	0	0	1.48851
PPIAP34	0	0	0	0	0.998999	0.979758	0	0	0	0	0	0	0	0	0	0	0	0
ENSG00000279625	0	0	0	0	0	0	0	0	0	0	0	0	3.04971	0	0	0	0	0
ENSG00000299881	0	0	0	0	0	0	0	0	0	0	0	0	0	0	0	0	0	0
ZBTB40	670.452	426.043	659.716	444.173	432.419	411.956	200.378	399.93	618.059	256.931	395.347	131.949	157.125	334.15	320.073	367.825	149.275	200.566
ENSG00000302246	0	0	0	0	0	0	0	0	0	0	0	0	0	0	0	0	0	0
ZBTB40-IT1	0	1.00321	0	0	0	0.967916	0	0	0	0	0	0	0	0	0	0	1.02308	0
EPHA8	0	0	1.57967	0	0	1.58874	0	0	0	1.60453	0	4.88555	0	1.05187	0	1.04293	0.548765	1.59999
MIR6127	0	0	0	0	0	0	0	0	0	0	0	0	0	0	0	0	0	0
C1QA	236.488	102.376	243.045	217.782	240.781	108.6	171.317	203.007	266.573	183.481	59.3588	204.295	93.9148	35.025	191.774	297.193	200.036	147.05
ENSG00000289692	96.49	50.027	56.9979	48.9858	70.5908	20.5573	41.8439	66.1964	116.01	73.9427	45.4039	116.91	46.5616	19.9119	63.4576	19.7947	74.4225	53.4358
C1QC	642.082	320.559	633.411	582.579	582.113	265.112	377.895	465.78	535.764	524.525	204.957	743.736	286.74	78.4004	549.919	778.656	641.929	305.627
ENSG00000308848	0	0	0	0	0	0	0	0	0	0	0	0	0	0	0	0	0	0
C1QB	575.286	265.752	562.024	508.349	462.976	188.557	376.798	386.034	439.698	480.172	155.646	562.914	227.863	72.4247	451.139	651.008	550.056	270.879
EPHB2	141.69	87.5871	182.416	84.362	183.514	121.227	121.015	227.28	544.763	253.898	216.464	82.8658	103.348	118.998	232.608	279.308	107.941	242.736
MIR4684	0	0	0	0	0	0	0	0	0	0	0	0	0	0	0	0	0	0
ENSG00000225952	0	0	0	0	0	0	0	0	0	0	0	0	0	0	0	0	0	0
MIR4253	0	0	0	0	0	0	0	0	0	0	0	0	0	0	0	0	0	0
LACTBL1	0	0	0	0	0	0	0	0	0	0	0	0	0	0.971554	0	0	0	0
ENSG00000297948	0	0	0	0	0	0	0	0	0	0	0	0	0	0	0	0	0	0
TEX46	0	1.23542	0.781179	0	0	0	0	0	0	0	0	0	0.782719	1.29155	0	0	0	0
KDM1A	551.629	374.532	540.542	475.626	467.614	437.273	307.445	389.596	821.354	337.757	455.105	184.446	241.278	274.518	408.19	431.813	209.246	286.564
ENSG00000240553	0	0	0	0	0	0	0	0	0	1.12722	0	0	3.7653	0	0	0	0	0
MIR3115	0	0	0	0	0	0	0	0	0	0	0	0	0	0	0	0	0	0
ENSG00000266802	0	0	0	0	0	0	0	0	0	0	0	0	0	0	0	0	0	0
LUZP1	628.253	357.136	592.07	541.442	496.252	336.894	366.986	425.663	897.225	466.085	510.935	185.484	216.79	348.755	576.557	429.718	248.356	263.906
ENSG00000293565	0	0	0	0	0	0	0	0	0	0	0	0	0	0	0	0	0	0
ENSG00000229010	0	0	0	0	0	0	0	0	0	0	0	0	0	0	0	0	0	0
RNU6-514P	0	0	0	0	0	0	0	0	0	0	0	0	0	0	0	0	0	0
RNU6-135P	0	0	0	0	0	0	0	0	0	0	0	0	0	0	0	0	0	0
ENSG00000289014	22.6156	7.80255	10.7875	11.7079	4.89647	2.93562	2.00267	8.83743	13.79	3.9594	5.01733	3.01215	2.00089	7.86113	4.93396	1.96219	2.01981	0.998887
HTR1D	4.90676	0.980406	0	0.980007	0	0.988298	0	0	1.94659	0	0	1.0124	0	0	0	0.966928	0	1.9733
ENSG00000304077	0	0	0	0	0	0	0	0	0	0	0	0	0	0.97155	0	0	0	0
RPL29P6	0	0	0.693841	0	0.975428	0	0	0.700995	0	0	0	0	1.94492	0	0	0	0	1.04104
ENSG00000302918	0	0	0	0	0	0	0	0	0	0	0	0	0	0	0	0	0	0
LINC01355	76.4255	47.2585	99.1101	29.1271	93.8923	74.058	13.7372	16.2856	24.4853	36.4654	43.5595	20.7969	19.8627	25.8805	14.4923	22.9686	9.80831	9.77666
ENSG00000284726	0	0	0	0	0	1.92414	1.00265	0	0	0	0	3.8536	0	0	1.00635	0	2.00279	1.01896
HNRNPR	853.298	613.417	839.375	718.124	683.259	670.913	430.309	495.361	1208.56	497.98	554.183	241.172	287.729	382.895	516.23	583.417	263.149	371.26
ZNF436	552.045	342.095	461.933	453.311	367.586	258.358	249.975	314.145	678.452	328.148	384.409	129.637	117.026	242.472	349.75	339.836	169.724	178.377
ZNF436-AS1	39.5491	26.6211	43.8573	16.5799	14.1419	24.0297	14.8066	35.6404	44.5862	21.0966	42.8175	11.3382	14.5897	8.60222	6.27673	15.2215	5.53115	10.468
ENSG00000271420	2.98442	2.9315	0	0.978512	0	0.97415	0	0.982708	0	0.989019	1.01806	1.0018	0	1.00323	0	0	0	0
TCEA3	584.777	385.38	546.946	480.816	424.902	184.335	190.18	334.558	544.648	285.699	302.151	74.1898	100.745	204.909	271.689	200.394	112.216	204.692
ENSG00000232482	0	0	0	0	0	0	0	0	0	0	0	0	0	0	0	0	0	0
ENSG00000295946	0	1.82675	1.00135	0	0	0	0	0	0	0	0	0	0	0	0	0	0	1.03236
ASAP3	888.596	475.217	739.964	554.045	721.525	395.431	171.113	423.411	863.75	405.374	323.076	160.356	129.717	294.404	392.533	438.553	205.898	239.523
E2F2	0.88926	2.66821	1.7715	1.77791	1.78228	4.48624	5.43842	4.48195	30.8201	5.42903	9.05514	8.26977	1.83647	7.05616	5.29263	22.7299	22.1172	34.9605
ENSG00000307540	0	0	0	0	0	0	0	0	2.90688	0	0	0	0	0	1.94137	0	0	0.982446
ENSG00000307580	0.996246	0	0.993882	0	0	1.97814	1.01441	0	0	0	0	2.03038	0.940416	1.92227	3.00579	0	4.01532	3.04274
ENSG00000235052	0	0	0	0	0	0	0	0	0.969083	0	0	0	0	0	0	0	0	0
ID3	366.726	137.959	156.704	189.93	241.442	121.374	89.7715	259.195	324.301	167.073	190.809	150.618	132.096	130.011	314.726	295.197	109.283	156.952
ENSG00000307609	0	0	0	0	0	0	0	0	1.02872	0	0	0.963857	0.946693	0	0	0	0	2.09964
ENSG00000285802	0	1.87607	0	1.76081	0	2.7937	0	0.942604	0.982728	0	0	2.35667	2.84973	4.86965	2.95769	0.986433	4.86038	4.99255
MDS2	0	0.39298	0	0.739497	0	0	0	0	1.37375	0	0	1.60685	0.983639	2.09733	0	0	0	0
EEF1A1P48	0	0	0	0	0	0	0	0	0	0	0	0	0	0	0	0	0	0
ENSG00000304075	0	0.978755	2.00966	0	0	0.970092	0	0	0	0	0	0	0	0	0	0	0	0
RPL11	2463.94	1601.22	3252.38	2060.5	1898.99	2113.95	1303.44	2492.15	5729.11	1597.74	1906.63	867.217	932.411	1164.25	2237.1	1909.07	971.894	1361.38
ELOA-AS1	23.2446	12.2364	13.7151	1.70976	15.9279	18.3834	4.28861	5.16198	12.9815	8.9201	5.47445	7.10956	9.59903	9.0042	8.82551	7.10153	4.99241	6.37307
ELOA	535.16	489.105	771.552	566.325	500.817	583.366	329.462	633.576	953.844	391.026	503.338	164.644	282.882	390.141	433.756	489.316	252.942	319.558
PITHD1	330.623	180.082	331.357	252.43	208.64	193.034	154.483	202.957	502.394	196.326	236.477	102.285	122.867	139.928	279.886	211.563	131.861	164.683
ENSG00000289835	0	0	0	0	0	4.78548	0	0	0	0	1.24508	2.40205	0	0	0	0	0	1.98774
LYPLA2	75.5942	76.5725	94.7418	114.53	55.7247	131.881	33.919	47.1201	115.139	61.2279	64.8257	29.421	42.0738	37.239	68.2371	75.759	23.2728	52.9515
GALE	30.2989	26.33	38.7186	14.1587	16.8611	39.8333	15.611	38.9996	39.905	16.4495	18.3292	14.7169	16.6051	23.817	14.5897	27.3896	3.33724	34.4935
HMGCL	141.011	104.008	128.346	101.506	119.334	61.0919	53.7564	81.5578	202.517	88.0108	105.097	32.8314	51.6193	63.2624	103.661	91.2552	36.101	77.7481
FUCA1	199.392	92.0498	163.465	144.904	106.053	103.509	98.0801	136.143	247.167	140.34	125.129	148.515	65.551	39.0817	153.652	187.455	108.458	97.0655
CNR2	0	0	0.977617	0.981239	0.983658	30.7023	3.0014	0.989453	5.83151	3.99506	5.99687	20.2851	4.05427	0	3.89443	42.4674	0	0.985201
BTBD6P1	0	1.95695	3.92869	0.978674	0.982095	12.7746	0	0	0	0	1.00483	6.04763	0	0	0	8.82223	0	0
ENSG00000232557	0	0	0	0	0	0	0	0	0	0	0	0	0	0	0	0	0	0
MIR378F	0	0	0	0	0	0	0	0	0	0	0	0	0	0	0	0	0	0
ENSG00000299163	0.981174	0	0	0	0	0	0	0	0	0	0	0	0	0	0	0	0	0
H3P1	0	0	0	0	0	0	0	0	0	0	0	0	0	0	0.97075	0	0	0
PNRC2	503.701	763.815	583.762	456.126	650.275	351.911	402.537	451.363	1115.17	815.291	344.249	359.583	156.956	527.005	406.325	374.977	435.932	332.702
SRSF10	588.531	296.344	581.664	348.713	424.777	353.043	205.048	344.038	730.104	292.648	340.441	118.623	158.685	228.921	345.308	351.166	145.341	248.564
ENSG00000225315	0	0	0	1.07265	0	0	0	0	0	0	0	0	0	0	0	0	0.932629	0
RPL36P5	0	0	0	0	0	0	0	0	0	0	0	0	0	0	0	0	0	0
MYOM3	182.702	0.843917	8.40258	1.68695	4.22765	6.89454	6.54092	0.850595	12.1658	9.5797	0	6.29929	8.80576	15.1456	9.79976	0	3.9207	8.05103
MYOM3-AS1	0	0	0	0	0	0	0	0	0	0	0.998625	0	0	0	0	0	0	0
IL22RA1	4.90921	0	2.93466	1.96002	0	12.8422	0	0	3.89819	0.99685	0	0	1.01077	0	0	0.968368	2.02927	5.92778
IFNLR1	0	0	0.653173	7.53332	0	11.9043	2.26663	1.98245	10.7762	3.33507	6.00506	6.09593	11.1967	4.43557	0.65073	14.1933	2.29145	6.58493
GRHL3	1.29074	0	0	0	1.28924	2.30139	1.31499	0	3.24653	0	1.31588	3.64827	1.94549	0.733434	1.14419	2.18461	1.7949	5.75974
LINC02800	0.580296	0	0	0	0	0.58184	0	0	0	1.82554	0	1.85666	0	0	0	0	0	0
ENSG00000309961	0	0	0	0	0	0	0	0	0	0	0	0	0	0	0	0	0	0
GRHL3-AS1	0	0	0	0	0	0	0	0	0	0	0	0	0	0	0	0	0	0
STPG1	34.5882	30.008	48.8847	34.6099	37.7198	31.8409	21.8576	18.2205	44.9729	17.0489	43.299	5.26692	10.3273	23.03	14.7483	26.6905	12.5453	26.6652
ENSG00000307212	0.994665	0.966905	1.99149	0	0	0.956137	0	0	0	0	1.02122	0	0	0	0	0	0	0
NIPAL3	131.613	39.5246	117.173	119.15	138.953	183.749	58.3392	103.559	172.543	79.1369	127.834	81.1152	56.8094	85.7939	108.754	124.256	46.7821	87.4649
ENSG00000288982	0	0	0	0	0	0	0	0	0.96908	0	0	0	0	0	0	0	0	0
NCMAP-DT	0	0	0	0	0	2.67921	0	0	0	2.09653	0	0	1.63041	1.98343	0	0	0	3.89599
RCAN3	60.2316	47.7626	39.9668	85.1892	32.7764	255.605	23.3051	20.0855	41.0541	37.1617	97.4323	133.535	40.115	82.88	49.4922	109.775	62.6616	113.965
NCMAP	0	0.982356	0	3.92763	0	7.92496	1.00168	3.95998	0.974016	11.8661	5.00459	3.04389	0	0	0	5.80472	2.03331	6.9115
ENSG00000227312	0	0	0	0	0	0.938448	0	0	0	0	0	0	0.948563	1.02438	0	0	0	1.05847
ENSG00000298126	0	0	0	0	0	0.993108	0	0	0	0	0	0	0	0	0	0	0	0
SRRM1	1957.55	1652.47	2348.4	1602.08	1558.3	1533.4	790.646	1156.66	2234.47	1163.24	1104.47	385.665	437.186	834.246	813.8	1093.02	457.631	659.553
ENSG00000307307	8.40845	5.62804	5.662	4.49761	2.82582	14.1123	5.78052	3.77727	11.3804	5.71113	5.65615	4.64577	1.92366	10.303	10.451	10.3924	4.73687	8.6558
ENSG00000284699	0	0	0	0	0	0	0	0.979188	0	0	0	2.00056	0.995546	1.97273	0.992125	0	1.00766	1.00438
ENSG00000307325	0	0	0	0	0	0	0	0	0	0.907222	0	0	2.1949	0	0	0	0.925953	1.10753
CLIC4	1008	682.067	1192.69	965.184	970.557	771.517	481.297	1040.29	1580.29	652.551	1049.41	504.045	381.74	624.067	1006.76	829.031	309.399	489.952
RNU6-1208P	0	0	0	0	0	0	0	0	0	0	0	0	0	0	0	0	0	0
ENSG00000293733	0	0	0	0	0	0	0	0	0	2.00162	0	0	0	0	0	0	0	0
RUNX3	19.9251	7.29792	12.9271	23.6843	48.165	66.2418	37.9735	77.1882	115.832	36.6156	60.3103	61.9816	11.1349	23.7192	25.0124	75.9287	97.5125	51.2703
MIR6731	0	0	0	0	0	0	0	0	0	0	0	0	0	0	0	0	0	0
RUNX3-AS1	0	0	0	0	0	0	0	0	0	0	0	0	0	0	0	0	0	0
ENSG00000261025	0	0	0	0	0	0	0	0	0	0	0	0	3.51484	0.474634	3.13573	0	0	0.480929
MIR4425	0	0	0	0	0	0	0	0	0	0	0	0	0	0	0	0	0	0
LINC02793	0	0	0	0	0	0	0	0	0	0	0	3.04977	0	0	0	0	0	0
ENSG00000233755	0	0	0	0	0	1.66212	0	0	0	0	0	1.18559	5.04281	1.37196	0.689634	0.686241	0	0
ENSG00000303094	0	0.978186	0	0	0	0	0	0	0	0	1.02268	2.00305	0	0	0	0.958181	0	0
ENSG00000306010	0	0	0	0	0	0	0	0	0	0	0	0	0	0	0.97075	0	0	0
IFITM3P7	0	0	0	0	0	0	0	0	0	0.972517	1.02777	0	0	0	0	0	0	0
ENSG00000307250	0	0	0	0	0	0	0	0	0	0	0	0	0	0	0	0	0	0
ENSG00000231953	0	0	0	0	0	0.983435	0	0	0	0	0	2.01829	0	0.988384	0	0	0	0
SYF2	531.018	261.124	638.9	398.781	307.828	360.752	235.167	291.984	837.071	246.65	370.519	93.7884	134.682	200.974	371.189	274.211	124.413	185.904
ENSG00000284657	24.8146	39.1599	61.46	9.133	38.4241	27.146	16.1776	12.3628	17.2807	19.6253	40.51	10.3346	24.6045	19.8415	14.3748	16.5981	2.79378	8.3361
ENSG00000299599	0.983126	0	0	0	0	1.96105	0	0	0	0	0	0	1.00263	0.981289	0	0	0	0.996798
RSRP1	773.524	519.141	1115.95	624.801	493.537	475.796	249.564	424.606	591.294	412.409	552.545	265.806	188.697	518.067	307.198	597.757	173.016	232.677
ENSG00000272432	1.96858	0	0.98501	0	0	0.948859	0	0	0	0	0	0	0.967015	1.00094	0	1.01699	0	0
ENSG00000261349	0	17.4142	6.38391	6.84029	2.13372	4.27847	0	1.31829	2.18115	0	6.74738	1.19025	2.67904	1.11178	2.0471	13.3423	2.50819	0
RHD	0	0	0	0	0	0	0	0	1.17374	0	3.5003	0	0	0	0	0	1.03247	0
ENSG00000309241	0	0	0	0	0	0	0	0	0	0	0	0	0	0	0	0	0	0
SDHDP6	0	1.99963	1.21376	0	0	0	0	0	0	0.983653	0	0	0	0	0	0	0	0
ENSG00000259984	19.867	10.3234	5.10806	8.64842	10.1542	10.0468	0	5.88078	3.25225	7.99689	18.7995	2.62293	0	4.8323	3.82078	9.39659	7.61815	0
TMEM50A	167.549	101.253	166.572	129.872	149.715	156.294	49.3748	125.113	185.412	112.116	119.943	69.9001	54.0396	64.1561	87.3621	117.813	78.2085	50.5523
RHCE	3.39956	0	1.18449	2.30859	2.32196	3.67328	0	0	1.71577	0	1.37337	0	0.938974	1.66094	0	0	0	3.62771
ENSG00000238084	0.989824	1.9759	2.55855	4.82795	0.972292	0.977619	1.00574	2.90203	3.13083	2.91519	4.06339	0.982309	0.971441	2.01408	2.80468	0	0	1.03442
MACO1	320.655	211.551	288.072	228.586	197.516	169.564	101.436	171.475	335.814	160.747	204.728	89.8512	91.4784	150.323	177.86	205.474	99.5216	116.589
LDLRAP1	198.194	132.247	193.317	127.673	115.83	149.233	100.945	169.319	206.048	99.4991	127.274	52.7935	52.7207	96.6627	124.209	137.604	65.3634	135.111
MAN1C1	567.284	221.223	503.896	342.018	352.41	190.33	181.674	193.792	521.473	203.065	228.9	157.667	162.039	165.011	305.862	349.015	196.827	207.575
ENSG00000233478	0.980933	0	0.977499	0	0.981014	0	0	0	0	0	0	1.00964	0	0.975379	0	0	0	0.988538
SELENON	1107.59	643.243	959.294	986.883	857.579	608.508	500.971	806.215	1122.63	668.169	696.312	380.492	379.44	425.999	792.802	740.009	329.419	449.518
ENSG00000255054	1.5555	0	0	0	0	0	0	0	1.17095	0	0	0	0	0	0	0	0	0
ENSG00000228172	7.92786	0	6.94734	5.82141	1.54968	2.33494	0.789393	1.55727	11.3635	0	3.15752	0.797547	6.37022	8.78231	0.771196	3.0608	11.4685	2.34142
MTFR1L	265.54	223.976	268.889	206.003	169.346	158.525	127.365	141.837	340.033	134.1	182.455	47.6637	89.2021	104.91	158.287	119.853	88.4928	89.1208
ENSG00000272478	0	0	0	0	0	1.98623	0	0	0	0	0	0	0	0	0	0	0	0
AUNIP	1.20734	0	0	0	0.737491	0	0	0	0	0	0	0	0.757638	0	0	0	1.24277	1.22226
ENSG00000236528	5.068	6.67399	3.21757	1.44169	1.60077	2.17521	3.68799	7.27522	2.16421	3.1091	4.95245	0	0	1.44205	2.89077	6.80417	0	8.80017
PAQR7	74.1239	61.7091	62.3301	54.3722	55.7322	43.8642	25.5195	40.3023	100.554	57.3118	32.6561	21.1827	16.4934	21.2566	40.4812	47.6078	32.6739	36.9462
STMN1	147.364	94.9371	200.265	139.023	108.548	54.7616	97.1546	99.7875	222.418	76.1978	134.353	80.3134	32.7964	67.0075	177.053	143.124	72.4148	87.6839
SNRPFP2	0	0	0	0	0	0	0	0	0	0	0	0	1.01658	0	0	0	0	0
ENSG00000223624	0	0	0	0	0	0	0	0	0	0	0	0	1.01657	0	0	0	0	0
ENSG00000294297	0	0	0	0	0	0	0	0	0	0	0	1.01659	0	0	0	0	0	0
MIR3917	0	0	0	0	0	0	0	0	0	0	0	0	0	0	0	0	0	0
ENSG00000294284	0.981173	0	0	0	0	0	0	0	0	0	0	0	0	0	0	0	0	0
PAFAH2	78.6823	50.5461	121.435	53.2316	67.628	49.062	28.4578	63.598	121.23	62.3889	69.0045	21.6089	29.7217	21.6559	46.8376	39.5465	16.2419	33.3298
RNU6-110P	0	0	0	0	0	0	0	0	0	0	0	0	0	0	0	0	0	0
ENSG00000310101	0	1.73214	0	0	0	0.391169	0	3.58977	2.16629	0	0	0	2.95558	0.966233	0	0	0	0
ENSG00000252190	0	0	0	0	0	0	0	0	0	0	0	0	0	0	0	0	0	0
ENSG00000252691	0	0	0	0	0	0	0	0	0	0	0	0	0	0	0	0	0	0
EXTL1	6.33017	7.08993	8.40906	0.79059	2.37784	0.79761	1.61296	0.797113	2.35251	22.5129	21.3303	0.816945	6.89423	1.57049	3.14217	18.6934	1.63712	5.66567
ENSG00000310112	0	0	0	0	0	0.953332	0	0	0	0	0	0	0	0	0	0	0	1.02342
SLC30A2	0	0	0	0	0	0	0	1.8297	0	0	0	2.21368	2.20165	0	0.334417	0	1.88431	0
ENSG00000301481	0	0	0	0	0	1.97648	0	0.996041	0	0	0	0	0	0	0	0	0	0
ENSG00000301509	0	0	0	0	0	0	0	0	0	0	0	0	0	0	0	0	0	0
ENSG00000284309	0	0	0	0	0	0.993112	0	0	0	0	0	0	0	0	0	0	0	0
TRIM63	22.6019	2.81423	7.50897	2.19558	5.64533	1.26342	0.959476	0.94496	4.68909	0.953222	0.96	0	1.93082	0.937512	2.53099	3.73066	0.971056	0
ENSG00000309383	0	0	0	0	0	0	0	0	0	0	0	0	0	0	0	0	0	0
PDIK1L	68.3652	52.8746	45.4734	61.1331	53.68	39.939	26.1628	38.8759	65.802	50.4673	22.1308	18.4228	7.87139	39.3813	46.709	81.2746	26.0898	28.3179
ENSG00000309933	0	0	0	0	0	0	0	0	0	0	0	0.993713	0	0.975167	0.979861	0	0	0.991916
FAM110D	89.3548	77.4505	67.5031	78.4051	63.8782	38.5282	35.0234	57.2965	121.832	44.8606	50.0167	25.3029	39.4213	49.7479	91.7788	44.5506	35.5143	23.7139
C1orf232	0.987729	0	0	0	0	0.98878	0	0	0	0	0	0	1.00448	0.987321	0	0	0	0
ZNF593OS	0	0	0	0	0	0	0	0.555507	0	0	1.89672	0	0	0	0.97098	0	0	0
ZNF593	48.9293	25.0782	38.1685	40.6021	33.8352	44.046	26.0737	40.9627	88.5835	32.0742	45.7184	22.9742	15.8664	27.8172	41.1267	40.1669	14.1368	31.5585
CNKSR1	13.3057	4.16173	8.78563	2.50714	7.4669	50.0592	6.01021	4.78013	4.82822	1.07189	0	7.34084	4.04914	5.45481	8.8544	4.67681	3.13773	27.3283
ENSG00000302380	0	0	0	0	0	0	0	0	0	0	0	0	0	0	0	0	0	0
CATSPER4	0	0	0	0	0	0	0	0	0	0	0	1.01659	0	0	0	0	0	0
ZPLD2P	0	0	0	1.71691	2.30633	5.42279	3.44003	0.864483	1.71405	2.61542	1.76066	1.76924	1.1351	0.860655	4.01182	0.857445	3.96525	2.30448
ENSG00000278572	0	0	0	0	0	0	0.993627	0	0	0	0	0	0	0.978085	0	0	0	0
ENSG00000306815	2.34148	0	0	0	0	2.537	1.01324	0.986958	0	0.993815	0.591196	3.70815	6.00706	1.52567	1.0088	0	1.01628	7.14952
CEP85	122.098	51.4746	76.5621	83.6092	54.995	85.7732	47.954	46.112	86.9076	30.2746	58.1206	33.7927	15.5417	42.3649	26.771	64.3568	15.1485	37.7964
ENSG00000270733	0	0	0	0	0	0	0	0	0	0	0	0	0	0	0	0	0	0
ENSG00000301028	0	0	0.958501	0	0	0	0	0	0	0	0	0	0	0	0.974592	0.971979	0	1.97361
SH3BGRL3	277.621	100.982	206.392	234.18	252.809	182.329	145.332	193.194	562.053	235.104	284.877	176.385	81.2627	177.073	278.168	230.462	224.139	220.994
UBXN11	118.172	106.402	239.296	128.102	122.106	234.095	37.8287	52.6513	139.727	68.3923	66.4356	37.7049	52.8129	99.6041	40.4112	49.195	37.3131	119.187
CD52	7.44727	5.84788	7.02416	17.3155	11.8101	63.3777	12.2208	16.3655	41.0989	35.5361	14.5508	47.8428	4.90998	9.18542	6.2143	39.8858	15.1453	11.5406
CRYBG2	2.40822	0.556713	0	0.55643	0	0	0	0.561092	0	0	0	1.15034	10.9116	0	0	0	0	4.11505
ENSG00000225854	0	0	0	0	0.984639	0	0	0	0	0	0	0	0	0	0	0	0	0
ZNF683	0	0	1.33153	0.983172	0	0	4.43697	0	1.50142	3.53514	0.527004	4.28228	3.12707	6.26917	5.08526	0	7.95378	9.633
LIN28A	0	0	0	0	0	0	1.03887	1.02637	0	0	0	4.20709	1.816	3.49444	3.03764	0	2.10814	3.07397
DHDDS-AS1	4.70354	7.2039	7.95699	5.97565	8.94231	8.98431	3.75079	6.50406	2.56977	1.44084	4.37975	8.87914	2.18474	8.42799	2.86305	5.73235	2.00441	2.83785
DHDDS	518.964	381.148	357.869	323.184	396.83	280.166	179.798	364.336	510.121	246.706	274.744	77.494	324.036	263.673	285.02	220.248	131.657	172.288
RPL17P9	0	0.980129	1.00275	0.981044	0	2.91603	0	0	0	0.989078	0	1.00079	1.98307	0	3.13014	0	1.01455	0
HMGN2	1066.02	807.418	1562.61	959.769	785.316	825.126	634.062	945.071	1708.53	773.57	871.045	339.288	420.223	467.448	747.411	829.936	384.8	437.15
ENSG00000294798	0.988245	2.94154	0	0	0	2.95179	0	0	0	0.995198	0	0	2.01198	0	1.98277	0	0	0
DPPA2P2	0	0	0	0	0	0	0	0.980419	0	0	0	0	0.996921	1.97435	0	0	2.01776	1.0051
RPS6KA1	54.3871	61.4872	72.7656	41.7333	21.2228	154.205	49.7806	59.4795	126.735	72.0362	54.3087	79.0208	39.9165	81.5654	53.645	125.771	73.8439	78.9372
MIR1976	0	0	0	0	0	0	0	0	0	0	0	0	0	0	0	0	0	0
RN7SL679P	1.00266	1.92638	2.01398	1.93648	0	0.935184	0	0	2.1016	0.96356	4.13699	1.92306	0.937208	1.03349	3.17467	0	0.98836	0
RNU7-29P	0	0	0	0	0	0	0	0	0	0	0	0	0	0	0	0	0	0
ENSG00000289452	8.51225	0	2.82985	0	0.942035	0.941395	1.92635	3.77844	2.84198	0	1.93039	5.33656	1.92495	0	0.949045	0	0.971499	2.88202
ENSG00000299831	1.06106	0	0	1.03526	0	1.77509	0	0	1.09011	0	0	1.05337	0.788722	1.07929	0	0	0	0
ENSG00000299868	0	0	0	0	0.996256	0.980155	0	0.992573	0	0	0	0	0	0	0	0	0	0
ENSG00000229247	0	0	0	0	0	0	0	0	0	0	0	0	0	0	0	0	0	0
ENSG00000238316	0	0	0	0	0	0	0	0	0	0	0	0	0	0	0	0	0	0
ENSG00000235069	0.981177	0	0	0	0	0	0	0	0	0	0	0	0	0	0	0	0	0
ENSG00000299849	0	0	0	0	0	0	0	0	0	0	0	0	0	0	0	0	0	0
ENSG00000260063	12.7623	11.774	17.603	9.80742	2.94981	22.7551	4.00228	12.8542	7.78479	10.9779	9.99857	2.02671	6.07444	10.7179	5.84878	11.5991	5.07716	2.95934
ENSG00000290006	0	0	0	0	0	3.79897	1.00412	0	2.03435	0.968726	0	0.978836	0.967316	0	0	2.04961	0	1.03522
ARID1A	2200.17	1268.55	2569.11	1610.24	1559.77	1281.63	616.01	1436.15	2371.67	1271.94	1270.09	605.053	665.536	870.993	1050.58	1331.85	599.29	733.279
ENSG00000303544	0	0.975876	0.978271	0	0	1.96159	0	0	0.979373	0	0	0	1.00306	0	0.981139	0	0	0.993059
PIGV	53.5154	58.2355	65.7913	23.3718	47.6343	54.5485	57.9756	55.2406	91.0038	30.7889	29.026	19.7622	20.1928	38.8626	42.6412	39.7707	27.0695	38.4256
RN7SL165P	0	0	0	0	0	0.993109	0	0	0	0	0	0	0	0	0	0	0	0
ENSG00000287810	0	0	2.00319	0	0	0	0.975835	0	0	0	0	0	0	0	0	0	0	0
ZDHHC18	155.054	160.477	127.904	112.976	123.56	159.787	41.1115	149.645	290.987	101.496	137.006	106.487	52.8125	181.977	85.559	124.593	77.1653	59.3637
ENSG00000304862	0	0	0	0	0	1.10865	0	0.678443	0	0	0	0	1.81192	1.18874	0	0	0	1.22446
SFN	3.9301	0	0.979646	0.976482	0.979848	35.3052	19.0144	8.84851	7.85408	3.96552	2.00442	2.0117	2.00573	0.980277	3.93412	1.95446	3.03245	108.511
ENSG00000309929	1.96235	0	0	0	0	0	0	0	0	0	0	0	0	0	0	0	0	0
GPN2	93.2964	98.1085	87.5462	60.6045	80.3115	138.625	68.0677	99.2667	194.981	74.0447	82.8976	42.9449	60.5766	47.9901	79.2591	82.8561	35.2524	50.3926
ENSG00000226698	0	0	0	0	0	0	0	0	0	0	0	0	0	0	0	0	0	0
ENSG00000289554	5.90513	4.882	5.88931	1.95344	7.84267	4.89876	3.00683	2.94916	5.91381	1.98201	2.00867	1.00525	6.01023	2.95011	2.96227	3.92663	4.04406	0
GPATCH3	93.3957	72.9761	124.089	73.754	69.3464	43.6352	50.8808	82.3002	116.772	41.2412	70.677	38.3243	38.9139	58.4608	53.4232	55.7574	22.9071	35.4228
NUDC	834.996	503.804	799.77	630.187	493.952	670.933	358.582	497.104	1127.2	375.764	444.172	169.572	203.733	303.108	416.402	411.777	225.296	331.273
NR0B2	0	0	0	0	0	0	0	0	0	0	0	0	0	0	0	0	0	0
KDF1	0	0	0	0	0	11.8469	0	0	0.980073	0.996991	0	1.01192	1.00988	0	0	0	2.03105	6.95565
ENSG00000297103	0	0	0	0	0	0	0	0	0.998911	0	0	0	0.976303	0	0	0	0.995807	1.01413
RPL12P13	1.9635	0.956513	3.93262	3.83514	2.89555	0	0.99769	1.92183	2.01441	0.965543	1.00711	0	0	0.997575	1.01109	2.02536	3.96463	0
RPL32P6	0	0	0	0	0	0	0	0	0	0	0	0	0	0	0	0	0	0
OSTCP2	0	0	0	0	0	0	0	0	0	0	0	0	0	0	0	0	0	0
TRNP1	8.24023	12.2777	27.3526	6.09191	12.2177	27.5247	2.38506	15.2781	12.6463	11.4333	10.085	4.18494	3.92737	9.96001	7.57341	8.7766	1.20756	11.9593
TENT5B	4.91032	4.89928	9.78551	4.89802	19.6476	14.8038	4.00295	9.87251	13.6601	8.96547	4.00263	2.05616	7.06801	6.83334	3.90976	4.84894	2.02839	17.8054
ENSG00000299378	0	0	0	0.742381	1.49067	0.743536	0.763009	0	0	0	0	0	1.70574	0	0	0	2.21326	0
ENSG00000299392	0	0	0	0	0	0.984867	0	0.986554	0.981362	0	0	0	2.01461	0	0	0	1.01399	1.99009
SLC9A1	214.693	211.917	349.695	222.697	268.773	188.705	152.28	241.178	462.883	141.225	178.26	119.743	113.186	177.033	293.441	223.446	108.901	170.806
ENSG00000298936	0	0	0	0	0	0	0	0	0	0	0	0	0	0	0	0	0	0
ENSG00000229985	0	0.983187	0	0	0	0	0	0	0	0	0	0	0	0	0	0	0	0
CHCHD3P3	0.990291	0	0.989413	0.973725	0	0.969072	0	0.97781	4.02492	0	0	4.98333	0.989488	0	0	1.00666	1.00749	0
NPM1P39	6.5241	5.88142	10.0292	0.979106	4.92627	4.9842	6.83704	4.94223	13.8934	5.19677	2.02241	2.00552	2.01567	5.77518	1.01781	1.9867	3.0319	7.07817
SNRPEP7	0	0	0	0	0	0	0	0	0	0	0	0	0	0	0	0	0	0
WDTC1-DT	0	0	0	0	0	0	0	0	0	0	0	0	0	0	0.970753	0	0	0
WDTC1	576.566	379.072	645.713	444.808	358.863	389.491	215.404	406.248	670	262.511	419.484	124.339	184.373	246.696	302.383	255.467	212.254	229.627
ENSG00000243659	1.01681	0	0	0	0	0	0	0	1.06369	0	0	0.968535	0.939949	0	0	0	0	0
TMEM222	101.287	79.7053	83.413	104.357	96.131	75.9053	54.6998	112.685	148.82	65.7016	62.2714	29.0137	53.8333	64.0459	53.3806	52.1562	34.9233	37.2352
RNU6-48P	0	9.8647	1.89021	8.00368	2.17586	0	5.48941	9.96391	0	2.80152	0	2.3564	4.8975	1.92653	0	5.81004	2.98387	0
ACTG1P20	6.90202	5.74991	10.8573	5.76509	7.74138	10.4272	3.00386	2.88715	5.06844	5.79946	2.0246	0	3.86258	9.03027	1.01819	5.10408	2.97837	3.09412
ENSG00000304055	0	0	0.977008	0	0	0	0	0	0	0	0	0	0	0	0	0	0	0
SYTL1	9.31307	11.4403	20.6589	19.8007	9.55749	133.538	18.8515	27.0832	27.7179	28.7258	19.7495	52.9375	14.6914	25.201	7.2924	80.1969	14.4238	85.3091
MAP3K6	328.819	386.691	334.869	327.808	309.62	296.972	139.385	167.246	574.832	227.39	182.15	182.344	161.814	227.505	323.167	620.246	234.795	116.721
FCN3	0	0	1.90008	0	0.947477	4.10976	0	2.06469	1.90487	0	0	1.05481	0	0	0	1.90529	0	0.965926
CD164L2	1.05328	0	0	0	0	18.9296	0	1.26455	1.05979	0	0	1.07229	0	1.05475	1.06175	1.05508	3.24317	5.37242
ENSG00000231207	0	0	0	0	0	0	0	0	0	0.968036	0	0.97286	0	0	0	0	0	1.06195
ENSG00000306354	1.27108	0	0	0	0	0	0.677409	1.20943	1.33549	0	0	0	0	6.23063	4.0399	1.27801	1.34913	0
ENSG00000306368	1.92919	0	0	0	0	0	0	0	0	0	0	0	0	0	0.98747	0	0	0
GPR3	0.980293	1.95514	0.976871	0	0	2.95281	0	0	1.94939	0.993686	0.999007	0	0	2.92473	0.976414	1.9379	0	0
WASF2	1797.91	1244.46	1888.38	1477.73	1241.96	1104.65	805.796	1340.03	2593.97	915.801	1329.44	415.047	491.264	825.75	1281.69	1044.3	571.54	743.588
ENSG00000241169	0	0	0	0	0	0	0	0	0	0	0	0	0	0	0	0	0	0
ENSG00000301155	0	0	0	0	0	0	0	0	0.97652	0	0	0	0.993005	0	0.978303	0	0	0.990274
ENSG00000237429	0	0	0	0	0	0	0.944173	0	0	0	0	0	1.0774	0	0	0	0	0
ENSG00000300499	0	0	0	0	0	0	0	0	0	0	0	0	0	0	0	0	0	0
AHDC1	638.025	420.093	510.436	432.619	527.068	268.351	275.971	294.891	517.964	249.086	274.746	154.575	174.477	433.459	409.887	288.414	163.248	168.096
ENSG00000300470	0	0	0	0	0	0	0	0	0	0	0	0	0	0.993966	0	0	0.994455	0
FGR	44.2897	47.1291	97.3251	55.1029	60.5644	194.938	27.1338	100.171	171.799	119.197	110.226	70.6472	38.591	142.511	84.4948	34.2612	114.402	116.953
ENSG00000301194	0	0	0	0	0	0	1.00237	0	0	0	0	0	1.93219	0	1.01979	0	0	0
ENSG00000310432	0	0	0	0	0	0	0	0.964273	1.04497	0	0	0	0	0	1.06412	0	1.08658	2.16058
ENSG00000235912	2.88537	0	3.88133	1.95766	0	0	1.93222	0	3.99792	0.936857	0.989411	2.69754	0	1.03054	3.06918	3.3693	2.72357	1.92393
LINC02574	0.970262	1.50737	0.972849	1.508	1.00365	2.02839	0	4.09243	2.08096	0	2.12925	1.01547	0.968938	1.52059	3.47003	0.923196	2.1334	0.985864
IFI6	103.793	72.7902	140.445	134.504	153.684	31.9401	93.474	60.8553	190.487	140.437	106.83	61.2296	52.7806	65.4972	163.65	128.833	75.2108	121.497
ENSG00000294734	0.99949	0	2.01017	1.94106	0	0	1.00942	0	2.09509	0.959663	0	0.941643	0	0	0	0	0	0
ENSG00000225886	0	0	0	0	1.97756	0	0	0	0	0	0	1.53983	0	0	0	0	0.687365	0
RNU6-949P	0	0	0	0	0	0	0	0	0	0	0	0	0	0	0	0	0	0
CHMP1AP1	0	0	0	0	0	0	0	0	0	0	0	0	1.01657	0	0	0	0	0
RNU6-424P	0	0	0	0	0	0	0	0	0	0	0	0	0	0	0	0	0	0
ENSG00000287244	3.92653	3.8857	8.81514	5.8321	0	0	0.999444	5.86661	11.8397	0	2.00495	0.999064	1.98931	1.96634	2.96543	6.8856	0	0
FAM76A	197.843	145.339	147.39	175.121	150.685	143.426	95.6497	142.065	261.065	87.1443	126.82	23.2664	47.7524	137.753	142.988	123.499	48.6092	87.0211
ENSG00000231344	0	0	0.998283	0	0	0.937072	0	0	1.03523	0	0	0	0.947319	0	0	0	0.988622	1.05656
RPEP3	7.86079	1.93228	5.8889	2.90209	6.80624	2.89144	0	1.94346	1.99302	0	3.01581	0.990927	0	0.990027	1.99741	0.996207	0	0
STX12	443.196	304.357	474.436	304.253	263.592	216.682	163.159	225.201	442.814	214.734	278.881	135.591	115.692	192.276	319.287	259.184	143.365	135.244
ENSG00000269971	0	0	1.00265	2.95431	0	0	0	0	0	0.97309	0	0	0	0	0	0	0	0
ENSG00000270031	0	0	0	0	0	0	0	0	0	0	0	0	0	0	0	0	0	0
RNU6-1245P	0	0	0	0	0	0	0	0	0	0	0	0	0	0	0	0	0	0
ENSG00000286433	0	0	0	0	0	0.993547	0	0	0	0	0	0	1.01613	0	0	0	0	0
PPP1R8	191.901	126.817	175	145.345	124.799	115.105	104.47	115.331	275.827	106.545	130.849	52.1067	50.9238	72.1432	123.188	150.914	64.2642	105.428
SCARNA1	108.35	90.1999	113.951	160.565	122.611	104.924	101.446	132.446	267.891	107.705	104.93	51.7754	48.2346	33.5021	96.4523	118.399	50.0995	78.0983
ENSG00000309988	0	0	1.00593	0	1.00434	0	0	0	0	0	0	0.98243	0	0	0	0	1.00268	0
THEMIS2	181.838	138.674	178.515	98.3216	141.569	183.699	60.6315	183.652	277.793	153.028	116.533	109.208	127.952	173.071	171.681	178.839	135.401	132.651
RPA2	127.445	78.3984	123.833	171.797	117.088	83.1404	116.584	85.6707	208.963	72.0832	114.736	38.0343	55.7962	73.9405	117.832	109.259	63.7439	57.753
SMPDL3B	0.918439	0.873876	0	1.61398	0	0	0	0.880206	5.25011	2.30691	2.68514	4.85325	0.898878	0	2.38277	17.1888	0	3.27708
ENSG00000227050	0	0	0	0	0	0	0	0	0	0	0.998626	0	0	0	0	0	0	0
XKR8	33.4134	41.4296	41.3837	51.5218	33.3183	28.4236	19.4454	48.8152	78.9	21.2407	30.2883	26.2957	18.2272	17.8033	39.8424	42.8065	24.4246	37.9135
EYA3	179.249	215.168	193.071	204.916	227.987	125.989	85.2515	126.472	272.892	154.591	121.503	62.2761	52.456	119.949	250.873	161.347	108.544	87.4951
ENSG00000238231	0	0	0.980161	0	0	0	0	0	0	0.94676	0	0	0	0	0	0	0	1.03549
RN7SL559P	1.98568	0.953535	1.99455	0	0	0	1.00472	2.86467	0	0	4.09742	0.949912	0	0	0	0	0	1.0605
ENSG00000301359	0	0	0	0	0	0	0	0	0	0	0	0	0	0	0	0	0	0
ENSG00000289576	2.93183	0.877301	0	0.78277	0.799578	1.71594	0	3.35606	11.1748	1.63492	1.98616	2.79554	1.51195	1.65082	2.85701	0	5.50147	12.8431
SPCS2P4	1.02622	2.11445	5.15789	0	0	4.147	0	5.47514	2.16851	1.05409	1.02782	0	0	2.08336	0	1.08965	0	3.15553
ENSG00000228943	0	0	0	0	0	0	0	0	0	0	0	0	0	0	0	0	0	0
ARL8BP2	0	0	0	0	0	2.89951	0	0	0	0	0	0.994857	0	0	0	0	0	1.03165
RNU6-176P	0	0	0	0	0	0	0	0	0	0	0	0	0	0	0	0	0	0
PTAFR	36.9425	36.6879	21.5414	35.4907	38.1625	60.0616	27.5514	55.1833	88.4854	55.5492	60.5656	46.3127	23.8591	62.1907	75.069	56.1348	54.6788	64.2783
ENSG00000298310	1.96208	3.8738	0.97924	0.969252	2.92084	6.78045	0.998558	0	2.96834	1.9631	2.00507	1.99	0	4.92396	0.991346	2.96222	0	1.00365
DNAJC8	400.798	257.134	312.517	302.452	270.916	225.674	183.257	268.151	646.883	187.802	250.182	78.731	118.495	146.636	226.268	231.994	128.998	145.02
ENSG00000290123	0	0	0	0	0	1.98622	0	0	0	0	0	0	0	0	0	0	0	0
ATP5IF1	454.734	274.946	467.592	363.279	282.954	486.853	223.437	299.413	734.285	249.844	346.664	124.349	141.721	153.365	279.524	340.191	111.754	288.428
ENSG00000270605	6.68847	5.51305	6.85688	5.21145	0.651196	8.79088	0.663817	2.28577	0	0	0.66402	3.72589	2.00574	2.38544	2.59761	5.44648	0	1.67375
ENSG00000271398	0	0	0	0	0	0	0	0	0	0	0	0	0	0	0	0	0	0
SESN2	127.63	99.0761	119.321	96.0943	97.3294	51.4254	74.0441	93.9107	104.167	65.8475	68.9991	29.3775	40.4785	55.5555	77.0431	80.2705	38.5787	42.4364
MED18	37.9642	19.9626	29.6962	68.1369	24.7383	29.3686	5.83261	15.8003	36.8134	58.1194	32.0242	13.2363	5.87078	11.3957	36.0971	28.0993	11.8753	18.4002
PHACTR4	517.036	297.429	579.787	430.516	398.472	268.675	172.949	306.226	664.933	233.571	330.201	169.659	175.771	277.84	258.119	251.11	142.727	152.177
DNAJC8P4	3.00894	0.969241	2.01077	0	1.96212	1.90589	0	0.97257	0	2.92507	0	0	0	1.02675	0	0	0	0
RNU6ATAC27P	0	0	0	0	0	0	0	0	0	0	0	0	0	0	0	0	0	0
ENSG00000308327	1.90361	0.940102	0.949979	2.8225	0	4.70308	0	0	4.34551	0	1.94503	0	0.961165	0.954966	0	0	0.973705	0.972971
RCC1	27.2656	43.322	26.5342	36.1302	46.5994	75.0887	27.7071	51.2747	57.0047	40.8616	78.8997	33.607	12.0893	26.9062	42.2676	83.4753	28.9997	53.3123
SNHG3	272.279	317.395	773.182	420.83	409.579	740.403	210.966	829.247	1162.14	516.007	155.176	352.905	334.42	282.283	546.961	830.373	314.527	381.2
SNORA73A	193.218	444.649	894.03	627.237	478.83	1069.29	202.129	1165.61	1651.1	698.681	218.579	452.743	478.52	341.102	763.104	1159.2	450.093	500.069
SNORA73B	1308.72	874.817	1677.8	1090.62	970.536	1722.32	1232.32	1969.51	3202.77	1250.82	803.635	712.917	727.479	722.166	1278.67	2431.24	789.333	1088.26
PRDX3P2	0	0	0	0	0	0	0	0	0	1.0062	0	0	2.02225	0	0	0	0	0
ENSG00000279443	0.9801	0	0	0	1.95983	0.983836	0	0	3.89871	0	0.998821	0	0	1.94965	0	0	0	0.988161
TRNAU1AP	110.97	97.6848	124.782	82.7505	85.8046	81.2703	58.312	72.8254	96.46	73.3792	126.504	32.928	30.3135	40.707	57.2578	55.0884	38.38	64.1844
SNHG12	119.576	68.1719	123.525	71.5315	71.4017	108.287	50.9363	61.5111	89.667	64.1007	31.174	57.0498	28.1726	45.9607	58.2035	76.9365	41.3801	55.4017
SNORD99	11.3286	12.8263	20.432	18.3935	19.7665	11.9244	25.9099	19.1247	29.6116	24.1906	8.12424	12.2427	7.1142	3.57428	10.763	11.6163	7.36791	4.05028
SNORA61	77.231	75.732	96.1611	95.7374	71.6337	81.5902	95.0507	87.001	103.504	113.371	73.7766	65.8463	34.4905	19.895	60.1978	63.5738	47.996	36.0282
SNORA44	148.093	93.4544	122.129	132.704	93.2851	111.031	108.786	103.885	133.459	127.709	100.454	70.5342	50.3328	24.5205	48.0385	67.4653	63.3318	35.1483
SNORA16A	25.3384	19.176	29.1582	25.3584	11.4529	29.6373	23.6051	27.8924	42.9557	24.2059	22.2325	12.2524	9.50912	11.0694	17.7787	19.9097	23.0013	19.6307
TAF12	69.4176	37.5119	116.76	127.841	30.9879	56.5451	41.8269	66.3895	129.697	52.128	84.5947	38.0436	32.473	41.3471	75.0806	63.6744	20.1631	43.7436
RAB42	22.9771	20.0537	19.4003	18.8315	20.1069	5.58025	12.6822	5.77264	12.6887	17.0905	6.8291	14.7813	8.85423	6.66343	13.5959	20.7856	8.89581	6.73356
TAF12-DT	48.0274	25.9143	35.0585	25.6976	17.2697	23.7215	16.3372	40.5716	53.9187	13.5429	30.0855	8.37098	19.3857	22.4803	35.2213	59.7844	15.5597	35.5891
ENSG00000270103	422.872	432.16	546.876	707.107	404.257	538.626	407.33	785.991	509.891	681.893	370.621	336.97	305.27	122.354	363.779	222.644	417.334	277.76
RNU11	0	96.969	0	143.836	105.735	0	13.1353	20.1674	119.241	15.2516	0	16.4228	48.0972	77.4061	140.531	105.47	47.1078	70.4809
GMEB1	112.03	89.1117	124.364	91.1689	107.358	95.3876	61.5338	92.7864	190.685	75.7006	125.047	39.2241	27.5278	54.6707	75.3741	109.142	48.4287	36.5775
ENSG00000252777	0	0	0	0	0	0	0	0	0	0	0	0	0	0	0	0	0	0
ENSG00000289291	6.86822	0	4.89007	0	0	4.91181	1.99917	0	4.88941	0.992379	2.00069	3.02137	6.0287	7.81829	3.91851	1.94542	3.0335	7.9319
YTHDF2	357.362	194.586	398.29	301.307	342.076	355.75	195.397	247.932	508.788	250.245	285.223	100.221	91.5454	147.041	284.928	227.929	77.6054	257.506
ENSG00000305996	0	0	0	0	0	0	0	0	0	0	0	0	0	0	0	0	0	0
OPRD1	0	2.947	2.93196	0	0	1.98311	1.0004	0.990151	0	0	0.999073	3.04578	4.0595	1.94528	1.94459	1.92723	1.01654	8.85484
ENSG00000233427	0	0.971603	0	0	0	0	0	0	0.981881	0	0	0	0.996423	0	1.96734	0.97809	1.00608	0
EPB41	516.259	339.94	715.241	454.513	260.163	598.282	501.314	638.562	1585.25	349.603	701.708	282.349	277.777	572.369	483.285	421.583	447.711	749.252
ENSG00000300997	0	0	0	0	0	0	0	0	0	0	0	0	0	0	0	0	0	0
ENSG00000225616	1.0022	0	0	0	0	0.940124	0	0	0	0	1.03395	0	0	0	0	0	0	0
Metazoa_SRP	67.2694	43.5801	72.1699	54.2788	24.1252	75.1393	68.2617	51.4997	56.7601	52.4903	54.03	29.9799	43.5949	21.3678	36.837	32.5629	29.5699	31.7356
TMEM200B	91.7041	61.402	106.184	72.9599	84.0856	25.843	48.3659	87.2402	86.7581	45.6708	71.5312	18.0304	44.7452	40.6922	51.5007	41.5865	38.4947	25.8894
ENSG00000305828	4.42841	0.957927	3.38514	0.9137	2.90256	3.22937	1.4055	0.688175	1.9484	0	4.80829	2.36618	0.932625	2.62127	0	0	1.91198	0
ENSG00000225750	0	0	0.977012	0	0	0	0	0	0	0	0	0	0	0	0	0	0	0
SRSF4	1191.65	795.96	1029.58	696.058	745.604	832.831	444.292	723.071	1361.08	556.265	761.95	389.7	368.033	675.03	685.885	736.38	348.362	540.084
ENSG00000277916	0	0	0	0	0	0	0	0	0	0	0	0	0	0	0	0	0	0
MECR	93.3932	72.6737	118.596	70.3664	61.5953	157.557	50.3998	59.4246	155.038	45.2722	85.6785	28.5543	26.8326	44.8872	41.7896	44.0823	24.6748	33.5616
ENSG00000237934	0	0	0	0	0	0	0.988331	0	0	0	0	0	0	0.983339	0	0	0	0
PTPRU	367.951	246.166	331.512	257.781	378.943	470.009	269.643	197.493	542.441	138.88	236.502	72.4723	73.4981	169.792	326.463	428.851	90.1854	351.221
LINC01756	0	0	0	0	0	0.988911	0	0	0	0	0	2.02685	0	1.95887	0	0	1.01662	0
ENSG00000300547	1.06025	2.65578	1.63355	1.16235	1.7492	0	0	0	0.582573	0	0.59559	0	0	2.07816	6.48327	0	0	0
ENSG00000300593	0.981175	0	0	0	0	0	0	0	0	0	0	0	0	0	0	0	0	0
ENSG00000225011	0	0	0	0	0	0	0	0.991157	0	0	0	0	0	0	0	0	0	0
ENSG00000300570	0	0	0	0	0	0	0	0	0	0	0	0	0	0	0	0	0	0
ENSG00000228176	0	0	0	0	0	0	0	0	0	0	0	0	0	0	0	0	0	0
ENSG00000310425	0	0	0	0	0	0	0	0	0	0	0	0	0	0	0	0	0	0
ENSG00000284676	0	0	0	0	0.982984	0	0	0	0	0	0	2.02233	1.00924	0.978457	0	0	1.01462	1.98407
ENSG00000299394	0	0	0	0	0	0	0	0	0	0	0	0	0	0	0	0	0	0
ENSG00000270927	0	0	0	0	0	0	0	0	0	0	0	0	0	0	0	0	0	0
ENSG00000300797	0	0	0	0	0	0	0	0	0	0	0	1.01659	0	0	0	0	0	0
LINC01648	0	0	0	0	0	0	0	0	0	0	0	0	1.00698	0	0.983416	0	3.04149	0
ENSG00000304118	0	0	0	0	0	0	0	0	0	0	0	0	0	0	0	0	0	0
ENSG00000302306	0	0	0	0	0	0	0	0	0	0	0	0.987373	0.980774	2.95943	1.99025	0	0	1.00759
ENSG00000302331	0	0	0	0	0	1.98622	0	0	0	0	0	0	0	0	0	0	0	0
ENSG00000302319	0	0	0	0	0	0	0	0	0	0	0	3.01859	3.01049	1.95745	0.981568	0	2.0215	2.98049
ENSG00000233372	0	0	0	0	0	0	0	0	0	0	0	0	0	0	0	0	0	0
ENSG00000231251	0	0	0	0	0	0	0	0	0	1.00084	0	0	0	0	0	0	0	0
ENSG00000306242	0	0	0	0	0	0.97006	1.00906	0	0	0	0	0	0.990445	0	0	0	0	2.047
ENSG00000306012	0	0	0	0	0	0	0	0	0	0	0	0	0	0	0	0	0	0
ENSG00000236335	0	0	0	0	0	1.98622	0	0	0	0	0	0	0	0	0	0	0	0
ENSG00000308745	0	0	0	0	0	0	0	0	0	0	0	0	0	0	0	0	0	0
ENSG00000231949	0	0	0	0	0	0	0	0	0	0	0	0	0	0	0	0	0	0
ENSG00000289710	0	0	0	0	0	0	0	0	0	0	0	0	0	0	0	0	0	0
ENSG00000301774	0	0	0	0	0	0	0	0	0	0	0	0	0.996703	0	0	0	0	1.00187
MATN1	2.5428	4.04291	4.06512	0	5.09369	3.41683	1.72776	0	0.840161	0	0.863272	12.8967	1.74824	1.68247	3.36643	2.50355	4.38359	5.10999
MATN1-AS1	15.5549	6.03336	17.1575	16.2992	13.3724	7.6183	1.67263	10.085	12.7481	5.70138	8.02531	4.0907	7.38792	5.88754	22.1243	11.7	2.51056	6.14074
ENSG00000287510	0	0	0.969159	0	0	0	1.97895	0	0	0	0	0	0	0.971363	0.975649	2.91042	0	0.987615
LAPTM5	108.497	65.7393	93.5644	100.581	72.9332	221.122	68.2586	148.116	219.243	121.316	100.005	174.06	75.6992	120.963	109.299	369.428	138.662	134.2
MIR4420	0	0	0	0	0	0	0	0	0	0	0	0	0	0	0	0	0	0
ENSG00000309098	3.93316	0	0	0	1.9522	1.94282	0	0	9.91249	2.95272	0	2.99332	0.992605	3.94694	1.98625	4.94533	0	0
ENSG00000306105	0	0	0	0	0	0	0	0	0	0	0	0	0	0	0	0	0	0
ENSG00000229607	0	0	0	0	0	0	0	0	0	0	0	0	0	0	0	0	0	0
LINC01778	0.995679	4.95057	0.813658	3.02236	3.72582	3.16528	3.2207	0.591913	2.97103	0	5.37575	3.06264	6.19717	0	5.88392	2.5815	1.02245	3.01223
ENSG00000298070	0	0	0	0	0	0	0	0	0	0	0	0	0	0	0	0	0	0
RN7SKP91	1.96142	0	0.985229	0	1.91599	0	0	0	1.02511	0	1.01234	0	0.909367	0	0	0	0	1.04855
ENSG00000235143	0	0	0	0	0	0	1.00232	0.987054	0	0	0	4.04218	2.01675	0.979461	0.98156	0	2.0287	0
SDC3	841.897	570.803	787.8	818.223	573.752	318.662	577.034	517.503	1253.07	617.345	741.523	540.198	366.318	362.355	851.662	994.742	340.676	410.666
RN7SL371P	0	0	0	0	0	0	0	0	0	0	0	0	0	0	0	0	0	0
ENSG00000307336	0	0	0	0.864384	0	1.37559	0.896671	0	0.900126	0	0	0	0	0	0	0	0	0
PUM1	906.456	896.726	1162.97	870.748	838.292	690.088	533.007	711.629	1581	619.277	994.44	258.17	258.298	492.55	635.394	741.006	302.324	483.3
ENSG00000237329	0	0.967645	0	0	0	0.959388	0	0.972188	0	0	0	2.96457	3.91276	1.00789	1.02114	0	0	2.06863
ENSG00000232768	0	0	0	0	0	0	0	0	0	0	0	0	0	0	0	0	0	0
SELENOWP1	0	0	0	0	0	0	0	0	0	0	0	0	0	0	0	0	0	0
RPL21P22	0	0	0	0	0	0	0	0	0	0	0	0	0	0	0	0	0	0
ENSG00000302667	0	0	0	0	0	0	0	0	0	0	0	0	0	0	0	0	0	0
ENSG00000308292	0	0	0	0.946703	0	0	0	0	0.989629	0	0.991652	0	0	0	0	0	0	1.00551
NKAIN1	12.4561	0	0	0.797532	0	0	0.814209	0	1.5857	2.43389	0.813883	0.82369	0.822678	0.793556	0	5.20211	0.825734	0
SNRNP40	146.177	122.126	164.159	126.763	129.336	131.921	73.6743	107.972	205.023	104.884	100.074	55.5872	61.2245	97.83	93.4615	101.047	42.862	68.6826
ENSG00000229447	2.0212	0.980316	2.02437	0	2.97229	0.967481	0	0.984183	0	1.97557	0	0.997535	0	0	0	0	1.01519	0
ZCCHC17	213.762	183.553	260.474	203.631	239.774	212.384	102.366	212.329	528.484	177.153	180.334	70.7454	97.5544	146.086	195.651	148.666	62.5493	113.434
ENSG00000229044	0	0	0	0	0	0.806005	0	0	0	0	0	1.45641	0	0	0	0	0	0.857653
FABP3	39.9428	5.99128	16.0355	11.2115	32.2647	12.3975	6.22693	20.8987	48.582	27.1208	15.0326	12.5772	8.69468	16.3872	19.737	34.1102	9.55875	17.2868
SERINC2	12.6429	4.19979	9.45007	9.44823	11.5827	75.3286	20.3959	11.6033	33.3302	5.33521	6.4432	5.41523	4.79769	3.42301	23.1085	6.95037	5.88182	70.9982
ENSG00000305880	0	1.03389	0	0.922454	0	2.07542	0	0	0	0	0	0	1.06102	0.926306	0	1.96183	0	1.88157
ENSG00000305901	0	0	0	0	0	0	0	0	0	0	0	0	0	0	0	0	0	0
EEF1A1P46	0	0	0	0.983644	0	0	0	0	0	0.99875	0	0	0	0	0	0	1.01871	0
RNU6-40P	0	1.00165	0	0	0	0	0	1.02054	0	0	0.949767	0	0	0.974228	0	0	0	0
LDC1P	0	0	0	1.68027	0	0.833216	0	0	0	0	0	6.03538	0.852397	1.45659	0	2.43951	0	0.738007
LINC01226	0	3.5108	0.453231	0	0	6.6424	7.34171	1.56451	0.637265	0	0	22.2798	17.9247	7.8786	0.451411	0.447514	14.5458	9.84762
ENSG00000229167	9.63197	0	6.38428	1.61201	5.04884	2.09261	2.09677	4.58164	1.11648	1.02122	1.12828	4.46148	2.82316	4.2121	2.46073	1.03076	0	0.830358
TINAGL1	695.615	690.68	1349.12	881.11	731.411	720.2	243.068	604.589	912.243	561.084	606.436	249.613	333.696	570.509	867.618	526.728	197.975	261.893
ENSG00000305292	0	0	0	0	0	0.981915	0	0	0	0.992737	1.00412	0	2.00813	1.96473	0.985801	0	0	0
HCRTR1	1.38564	3.045	2.83693	1.37231	0.723021	0	3.91216	8.2828	0	1.07883	1.415	1.41061	0	0.988398	0	1.38806	0	0
PEF1	222.784	159.371	172.303	210.812	167.91	124.109	114.045	123.222	358.075	116.211	155.233	54.9426	62.0281	119.892	164.476	168.684	63.832	111.936
PEF1-AS1	7.49138	3.3989	1.33171	2.14112	1.11327	1.71273	16.3212	0	4.05593	2.17386	2.04777	6.18894	12.6397	6.18512	6.66591	3.9055	6.83867	22.0275
COL16A1	1845.75	816.05	1050.09	873.865	816.14	369.98	865.635	240.467	1277.7	791.676	827.247	292.708	370.013	781.229	730.86	1663.3	221.962	525.068
ENSG00000306756	5.00145	2.8642	0	0.955706	1.11453	8.58509	3.2093	4.80253	3.91722	3.86885	1.98084	5.88137	17.0558	9.73948	6.86877	2.93384	7.91208	19.8693
ENSG00000295060	0	0	0	0	0	0	0	0	0	0	0	0	0	0	0	0	0	0
ADGRB2	68.4795	66.75	105.551	64.3197	51.2287	36.5941	29.5131	42.9875	114.971	62.8919	77.0517	14.4287	36.8529	44.6211	108.636	64.6477	17.9043	42.4474
MIR4254	0	0	0	0	0	0	0	0	0	0	0	0	0	0	0	0	0	0
ENSG00000306226	0	0	0	0	0	0	0	0.991157	0	0	0	0	0	0	0	0	0	0
ENSG00000301119	0.994605	0	0	0	0	0	0	0	0	0	0	0	1.00286	0	0	0	0	0
ENSG00000254545	0	0	0	0	0	0.954254	0	0	0	0	0	0	0	0	0	0	0	1.02243
SPOCD1	2.95791	6.02638	2.97329	5.39202	4.6828	23.2545	0	1.65611	13.6469	1.16075	2.84556	2.50834	0.847127	15.6262	2.1845	4.59269	2.0328	9.31733
ENSG00000203620	0.981311	0	1.95568	0	0	3.94297	0.999947	0	0	0	0	2.02025	1.00848	0.975671	3.90819	0.969485	2.02635	0.9888
ENSG00000269967	6.89336	6.75207	8.8589	5.79745	3.88712	8.63741	1.00148	2.90909	7.02644	2.92621	1.00866	0.987525	0	2.98721	0	3.01682	0	1.01922
PTP4A2	1123.89	815.265	1186.85	1155.05	935.413	983.603	637.791	1067.35	2524.07	632.225	1066.47	354.848	337.474	621.376	918.646	757.589	427.586	593.185
ENSG00000288678	0	0	0	0	0	0	0	0	0	0	0	0	0	0	0	0	0	0
ENSG00000228634	0	0	0	0	0	0	0	0	0	0	0	1.9556	0	0	0	0	0	1.02139
ENSG00000300504	0	0	0	0	0.996303	0.988578	0	0	0	0	0	1.01616	1.00973	0	0	0	0	0
ENSG00000284702	0	0	0	0	0	0	0	0.992199	0	0	0	1.01595	1.01393	0	0	0	1.01954	0
KHDRBS1	1001.76	727.241	1055.88	915.817	754.96	710.084	523.231	687.516	1421.42	627.914	825.648	351.51	333.746	527.686	787.381	679.882	425.739	472.61
ENSG00000203325	0	0.967709	0	0	0	0	0	0.973077	1.00302	0	0	0	0	0	0	0	0	0
TMEM39B	36.5921	29.2859	33.3665	23.9648	35.9555	31.005	19.8022	24.5645	45.587	21.2665	24.9538	14.6591	24.0637	28.0088	28.7071	22.786	10.8865	11.7227
MIR5585	0	0	0	0	0	0	0	0	0	0	0	0	0	0	0	0	0	0
KPNA6	530.16	500.781	568.205	560.845	359.427	450.479	327.097	391.867	744.151	326.308	380.847	174.217	189.726	208.505	337.457	303.092	202.1	229.087
ENSG00000250135	0	0	5.80579	0	14.8974	7.17982	6.50337	0	3.33759	0	0	8.53393	0	0	7.26732	9.0094	0	0
ENSG00000297522	0.97893	0	0	0	0	0	0	0	0	0	1.00092	0	0	0	0	0	0	0
TXLNA	791.532	566.001	721.536	685.685	708.027	737.488	406.882	579.234	1217.44	585.077	562.736	307.983	294.298	376.23	553.611	579.05	288.649	368.369
CCDC28B	22.4509	11.3693	26.7305	11.4049	27.4484	9.61673	11.0043	10.8517	31.6206	4.13256	10.3531	6.16515	8.83079	12.281	6.60464	28.1982	5.86325	16.133
ENSG00000224066	11.0659	20.3356	24.8859	14.1381	11.4637	13.3247	4.09374	10.6937	2.04414	8.76281	6.95994	1.01259	13.0692	5.0741	2.82297	8.17962	2.04709	2.07457
IQCC	27.0287	29.0592	34.5547	30.8439	30.364	22.4024	24.2651	25.915	53.172	23.3531	22.7608	8.27737	13.2951	14.4449	23.9927	23.6436	9.34302	21.1227
DCDC2B	0.739423	0	1.06179	0	0	67.0495	3.25429	0	0	0	1.08622	1.09071	2.17518	2.12447	1.0656	0.73187	2.19186	22.0856
TMEM234	120.713	104.16	145.021	70.2458	69.1531	91.0958	30.6242	86.2948	87.2637	61.5629	60.6785	39.3567	41.9056	44.4199	41.2617	44.2909	22.1089	25.8203
EIF3I	523.802	350.991	587.564	516.261	351.971	456.363	212.145	455.988	778.224	340.178	408.584	174.036	177.572	219.754	372.609	349.859	169.11	292.555
MTMR9LP	251.529	142.99	208.302	218.842	116.898	96.2448	31.3512	116.171	221.123	92.57	127.701	44.1338	54.2845	160.839	92.9339	138.945	30.0147	43.7171
ENSG00000290045	12.766	13.7214	9.7844	5.87889	4.91272	7.89895	1.00071	6.91272	6.82666	4.98249	6.00305	8.09323	8.08168	11.7102	4.88476	9.69195	1.01442	4.94341
FAM167B	4.91841	2.92097	2.94442	3.89691	3.91262	0.975509	1.00155	3.9201	8.89598	2.96264	2.00903	1.00143	2.99124	1.9701	3.96106	2.9561	3.02495	1.00247
LCK	10.873	8.30811	5.81231	8.08384	2.93859	28.2761	13.4462	21.234	46.6964	32.753	16.8183	72.5966	8.08342	12.431	10.093	36.589	26.3943	20.1615
HDAC1	209.631	143.053	221.236	248.233	169.063	223.785	95.3133	131.771	327.193	140.408	199.84	128.118	90.2766	119.197	180.899	203.255	86.3582	109.827
MARCKSL1	118.896	95.827	127.335	219.036	118.701	183.852	116.117	173.338	361.561	189.727	190.363	179.43	79.439	135.11	296.441	213.481	83.0067	154.985
ENSG00000305107	0	0	0.975111	0	0	0	0	0	0.984203	0	0	1.98439	0.987254	0.97998	0.986055	0	0	1.99653
ENSG00000305127	0.977824	0	0	0	0	0	0	0	0	0	1.00205	0	0	0	0	0	0	0
ENSG00000233775	0	0.980271	1.95914	0.980072	0.98293	2.96092	3.0049	0.987593	4.88697	2.98926	0	2.02291	4.03882	5.86562	5.87473	0	3.04396	5.94545
TSSK3	5.10008	7.19453	7.57782	3.54824	7.92802	12.0166	9.90151	10.5469	1.11494	3.59303	4.50552	2.22576	6.84476	3.88714	2.7919	2.5023	1.1234	4.1002
FAM229A	101.364	43.0315	113.456	67.1373	55.6196	38.4461	29.0967	14.7423	32.5172	28.6482	38.531	5.33077	27.6422	39.0071	7.71498	36.9473	8.01676	5.20499
BSDC1	579.369	399.072	607.722	413.315	428.072	287.066	232.969	283.301	592.45	219.517	396.139	114.09	152.799	258.392	362.427	233.632	150.283	238.281
GAPDHP20	0	0	0	0	0	0	0	0	0	0	0	0	0	0	0	0	0	0
ENSG00000270850	0	0	0	0.96824	0	0	1.01506	0	0	0	0	0	0	0	0	0	0	0
LRRC37A12P	0	0	0	0	0	0	0	0	0	0	0	0	1.00661	0.977218	0	0	1.0124	0.991044
ENSG00000304771	1.93753	0	0	0	0	0	0	0	0	0	0	0	0	0	0	0	0	0.99485
RN7SL122P	1.97615	1.8981	3.96924	3.81627	4.82287	0.920931	2.99987	1.90099	5.15826	2.84769	3.05769	2.83978	0	1.01865	3.1299	1.05949	2.91994	2.11006
ENSG00000254553	9.85326	3.18592	0	3.10531	0	5.26663	0	6.6252	0	0	0	2.65415	2.11139	7.34642	0	11.0787	2.20663	0
ZBTB8B	0	0	1.95455	0	1.96837	2.06285	0	1.98092	0.970288	1.99997	0	4.06338	4.0613	1.99802	3.88744	4.90947	3.05022	2.95024
ZBTB8A	108.661	104.644	98.3575	102.071	125.505	69.9902	67.7578	111.674	156.66	73.2513	104.131	23.4362	59.1527	86.2998	93.0426	76.2984	49.2488	43.4377
ZBTB8OS	46.4673	29.8072	53.3556	63.877	38.2375	45.6099	20.0032	30.8274	93.654	31.264	39.9909	25.4459	29.3912	29.6083	44.0248	40.8014	11.9493	34.1295
ENSG00000294305	0.982962	0.974921	0.980372	0.975271	0	1.95618	0	3.9261	1.96957	0	0	1.00361	0	0	1.97315	0	0	0.998667
RBBP4	762.149	612.847	1008.84	743.424	592.131	577.876	453.22	656.591	1287.69	498.84	644.314	257.326	305.602	403.091	584.258	540.298	276.245	423.319
SYNC	343.974	237.666	230.734	291.621	215.936	130.165	228.631	252.265	597.919	156.334	267.057	71.3639	135.177	134.462	225.356	293.855	152.765	202.198
ENSG00000224409	0	0	0	0	0	0	0	0	0	0	0	0	0	0	0	0	0	0
NHSL3	142.769	187.821	165.067	189.145	127.856	563.534	162.877	119.991	196.595	103.018	124.116	32.5213	38.6489	128.31	116.86	66.6473	160.275	476.044
ENSG00000304155	0	0	0	0	0	0	0	0	0	0	0	0	0	0	0	0	0	0
YARS1	194.002	151.322	229.678	173.764	165.418	213.281	90.6228	130.454	294.884	125.56	137.576	72.1668	73.8903	106.547	124.668	145.202	61.2389	124.676
S100PBP	164.954	117.917	200.582	159.284	132.119	111.17	65.3813	108.771	139.771	85.4023	76.3853	32.4675	47.4239	72.9418	111.082	90.8556	56.5796	70.1009
FNDC5	64.8844	11.7137	48.1647	8.36414	19.0645	6.62587	25.3573	1.12411	38.5629	51.9278	19.7231	13.3082	14.9225	13.7173	14.8342	30.1086	7.17292	19.3202
HPCA	2.03743	0	0	1.1129	1.41581	0	0	0	1.16816	0	0	0	0	0	0	0	0	0
TMEM54	28.0896	15.2647	23.9156	31.6595	16.2324	31.6935	22.6915	38.9554	64.0015	37.5893	37.6544	12.012	11.9649	17.2198	39.4285	15.3955	10.1467	36.1366
ENSG00000287691	0	0	0	0	0	0	0	0	0	0	0	0	0	0	0	0	0	0
RNF19B	159.152	99.4779	132.393	103.366	105.774	122.911	69.0835	105.302	219.413	91.3325	119.257	68.8868	60.0399	118.318	120.693	101.839	66.7838	181.17
ENSG00000278966	0.328361	0	1.23432	0	1.20294	1.16514	0	1.19138	0	0	1.26684	0	0	1.262	0	1.29546	0	0
ENSG00000300688	0	0.849926	3.11544	0	0	1.03331	0	0	3.1352	0	1.74775	0	2.1125	0	0	0	0	1.05985
ENSG00000217644	0	0	0	0	0	0	0	0	0	0	0	0	0	0	0	0	0	0
ENSG00000239670	0	0	0	0	0	0	0	0	0	0	0	0	1.01657	0	0	0	0	0
ENSG00000236065	0	0	0	0	0	1.1575	0	0	0	3.26366	4.41746	0.593304	0	0.575417	0.576732	0	0	2.22076
AK2	501.984	349.547	456.217	412.603	325.61	356.349	250.354	413.865	727.658	278.011	385.054	123.584	177.307	177.644	272.907	277.151	109.695	241.904
AZIN2	46.8299	36.2614	47.0106	26.1885	66.4866	30.4082	25.9552	13.3242	46.4652	20.1471	86.1271	33.9753	13.253	49.0484	17.8422	46.7933	16.3335	19.6223
ENSG00000305756	1.97831	0.970097	0.988504	0.971613	2.93095	2.89815	0	0	0	0.981361	1.01278	0	0	0	0	1.00774	0	0
ENSG00000278997	1.9663	3.9092	5.88127	1.95484	1.96149	5.89156	0	1.9684	0	0.992481	0	2.01405	0	3.92228	0.983643	3.90885	1.01181	1.99123
TRIM62	54.1254	35.5847	68.3632	34.742	26.5384	67.7297	14.3465	45.2312	36.1124	21.0435	32.0458	23.077	19.6397	54.5061	58.4172	78.8256	11.1339	23.2958
ENSG00000279179	1.96292	4.90312	5.86638	0.980217	3.93118	3.95442	2.00055	1.9764	1.94644	0	0.999652	4.05068	6.06967	0.97435	3.89973	0.966815	0	0.986588
ENSG00000284721	0	0	0.97771	0	0	1.96816	0.999577	0	0.976191	0	0	3.02586	0	0	0.977928	0	1.01209	1.97945
ENSG00000303059	0	0	0	0	0	0	0	0	0	0	0	2.03317	0	0	0	0	0	0
ENSG00000305863	0	0.961344	1.00563	0	0.97846	0	0	0	0	0	0	0	0	0	0	0	0	0
ZNF362	496.366	236.605	407.232	412.111	353.703	287.212	190.798	281.533	480.861	264.925	332.88	92.2445	160.957	160.09	251.13	327.156	146.447	175.88
ENSG00000270115	0	0.975433	0	0.978002	2.9548	0.964926	0	0	1.03165	0.983871	1.02973	0	0.982988	0	0	0	0	0
A3GALT2	0	0	0.980544	0.974455	0	0.976562	0	0	0	0	0	0	0	0	0	0.982615	0	0
ENSG00000225313	0	3.53438	4.46059	0	0	2.65348	0	0.709037	0.899994	1.01028	1.38884	2.8365	4.73448	7.71241	0.901689	0	0.915132	4.42934
PHC2	424.295	314.215	406.024	429.895	320.826	742.347	212.512	351.828	990.627	258.352	320.303	123.226	220.19	361.619	407.985	447.346	271.643	367.079
MIR3605	0	0	0	0	0	0	0	0	0	0	0	0	0	0	0	0	0	0
RN7SKP16	3.00425	0.961796	3.01737	0.966956	3.91063	1.86583	2.0268	0.963165	5.22868	0.961845	0	3.83479	1.86742	2.06526	5.28873	0	1.97215	1.06939
PHC2-AS1	0	0	0	0	0	0.947667	0	0	0.988427	0	0	0	0	0.980865	0.990977	0.989703	0.986332	0
ENSG00000301698	0	0	0	0	0	0	0	0	0	0	0	0.991455	0	0	0	0	0	2.01444
ENSG00000304221	0	0	0	0	0	0	0	0	0	0	0	0	0	0	0	0	0	0
TLR12P	0	0	0	0	0	0	0	0	0	0	0	0	0	0	0	0	0	0.982252
ZSCAN20	170.053	116.007	138.49	113.75	89.4322	83.2407	66.3755	90.9966	132.866	81.8286	81.558	38.7154	44.9769	74.3492	94.3891	74.2644	43.872	90.4117
ENSG00000235907	0	0	0	0	0	0	0	0	0	0	0	0	0	0	0	0	0	0.98225
CSMD2	20.5009	8.72397	9.36462	3.28398	8.1428	10.5498	0.557562	0.552057	1.58277	1.63152	5.13685	46.9326	6.45369	2.20089	13.2589	4.67811	7.05761	43.3893
ENSG00000297811	0	0	0	0	0	0	0	0	0	0	0	0	0	0	0	0	0	0
HSPD1P14	0	0	0	0	0	0	0	0	0	0	0	0	0	0	0	0	1.01734	0
HMGB4	0	1.09658	0	0	0	1.29186	0.277912	0	1.34312	0	0	1.32878	1.31899	1.33332	1.13	0	0	5.86622
CSMD2-AS1	0	0	0	0	0	1.48126	0	1.49862	0	0	0	0.478346	0	0	0	0	1.54531	2.18986
ENSG00000308396	0	0	0	0	0	0	0	0	0	0	0	0	0	0	0	0	0	0
ENSG00000295180	0	0	0	0	0	0	0	0	0	0	0	0	0	0	0	0	0	0.982252
RNA5SP42	4.59091	2.04448	2.94223	7.20842	2.1887	1.96121	1.73977	5.21338	6.02746	4.14457	4.38911	1.98806	1.87987	0	1.91561	1.08922	2.04494	3.51622
C1orf94	0	0	0	0	0	1.12464	0	0	0	0	0	0	0	0	2.23137	0	1.57697	0
ENSG00000302624	0	1.24009	0	0	0	0	1.28153	0	0	0	0	5.79474	2.66758	2.88234	1.27718	0	0.707633	0
ENSG00000270241	0	0	0	0	0	0	0	0	0	0	0	0	0	0	0	0	0	0
ENSG00000297436	0	0	0	0	0	0	0.987429	0	0	0	0	0	0	0	0.983426	0	0	0
ENSG00000309519	0	0	0	0	0	0	0	0	0	0	0	0	0	0	0	0	0	0
ENSG00000307130	0	0	0	0	0	0	0	0	0	0	0	0	0	0	0	0	0	0
ENSG00000287703	0	0	0	0	0	1.98137	0	0	0	0	0	1.01591	0	0	0	0	1.02052	0
MIR552	0	0	0	0	0	0	0	0	0	0	0	0	0	0	0	0	0	0
SMIM12	148.507	113.98	171.078	89.7955	120.732	162.792	54.839	136.36	175.754	81.8973	118.938	54.7404	76.1217	71.175	87.728	76.8056	42.3397	41.8701
GJB5	0	0	0	0	0	2.94635	2.00337	0.984406	0	1.98538	0	0	0	0	0	0.977518	2.02405	7.96729
GJB4	0	0	0	0	0	6.85432	0	0	0	0	0	0	0	0.976498	0	0	0	3.96478
ENSG00000255811	0	0	0.977007	0	0	0	0	0	0	0	0	0	0	0	0	0	0	0
GJB3	1.04761	0	0	0	0	9.45063	1.92475	0	0	0	0	0	0	0	0	0	0	15.4005
GJA4	100.502	102.008	160.405	143.907	107.211	146.363	51.2524	118.853	123.726	68.118	103.672	63.0217	74.8908	74.3049	177.498	79.5276	28.5553	60.6013
ENSG00000230163	0	0	0.972041	0	0	0.957153	0	0	0	0	0	0	0	0.979414	0.987185	0	0	0.9995
DLGAP3	4.93829	0.986946	1.96777	0.986539	2.83881	2.98517	2.01324	0	1.95848	2.00763	2.01192	4.077	1.01823	0.980415	2.81469	2.91824	0	0
ENSG00000284773	29.8328	20.4359	39.9329	10.3131	26.7674	25.4549	6.7689	9.99201	10.2126	8.42412	29.137	3.96281	1.83016	12.6206	3.92405	8.0952	5.97755	10.1902
GPR199P	28.1135	10.9285	24.6501	13.196	7.62818	10.0991	15.2508	9.80028	14.1926	10.5007	0	16.2458	11.279	22.5412	13.6923	19.0904	8.21992	10.5872
TMEM35B	62.2908	45.6318	95.7762	76.2028	61.3063	52.1558	52.276	57.6434	133.208	47.9486	55.9894	21.4993	18.8125	31.8833	74.0617	47.7606	25.7887	33.1851
ENSG00000271741	56.5458	17.5346	34.2276	37.826	57.8831	39.5108	25.1252	33.4254	60.6794	30.6383	29.2007	12.0384	14.3627	27.5105	0	24.1198	15.9822	11.7432
ZMYM6	137.844	94.986	90.8624	63.5309	74.773	109.966	54.9824	67.3937	223.344	72.8397	40.4962	30.8957	22.8855	32.3728	29.7592	57.1905	32.3219	87.1994
ZMYM1	140.193	120.092	187.903	128.29	91.4123	79.1898	38.253	66.6447	151.423	43.9797	79.6011	67.9469	37.1277	74.714	64.6982	69.3058	12.9267	28.6458
RPL12P45	0	0	0	0	0	0	0	0	0	0	0	0	0	0	0	0	0	0
EFCAB14P1	6.91542	1.92057	8.90118	11.6731	3.87903	4.74764	2.00725	3.85712	5.08252	3.87372	2.02866	1.95716	5.80293	8.04914	3.06352	4.09602	1.98956	4.13763
ENSG00000284640	0	0	0	0	0	4.77528	0	0	2.37995	0	0	5.0268	6.47689	4.0555	6.50113	0.806635	4.20374	7.40203
SFPQ	2679.88	2145.9	2782.23	2137.19	2171.54	2629.52	1020.7	1620.37	3170.35	1552.16	1547.32	685.767	806.332	1492.1	1362.35	1548.15	587.032	1171.02
ENSG00000306436	1.07852	0	0	0	0	0	1.0857	0	0	0	1.10213	1.17739	3.23936	0	1.08976	0	1.10281	1.0944
ZMYM4	786.706	783.941	646.331	466.853	601.31	698.92	363.007	638.756	836.819	393.62	448.231	144.998	259.469	296.501	498.036	420.023	168.957	218.636
RN7SL503P	0	0	0	0	0	0	0	0	0	0	0	0	0	0	0	0	0	0
SNORA62	148.302	119.916	172.984	151.532	102.097	231.818	123.536	150.886	248.088	154.235	130.459	61.298	68.8793	39.7604	92.054	105.126	78.1518	70.9846
RPL5P4	54.715	39.093	73.6959	66.5198	57.345	56.5992	28.0384	70.1654	63.6569	40.7979	44.5168	22.6055	30.6199	21.5681	37.9609	31.4827	10.6931	28.9444
ZMYM4-AS1	0	0	0	0	0	0	0	0	0	0	0	0	0	0.957463	0.971911	0.97474	0	0
KIAA0319L	598.373	314.226	650.7	576.771	432.412	573.826	161.42	297.788	467.888	223.06	299.18	149.265	191.497	305.336	239.284	263.089	123.635	296.794
ENSG00000236274	0	0	0	0	0	0	0	0	0	0	0	0	0	0	0	0	0	0
NCDN	119.643	81.4374	83.3871	82.2328	115.932	128.788	69.6462	77.0368	152.235	93.497	115.789	50.6467	28.2707	75.5755	51.6553	81.4591	36.8944	68.547
TFAP2E-AS1	2.79839	0.923166	0.930723	0.923718	2.78239	0	0	1.85839	4.6874	1.87261	9.51744	6.64618	0	2.80261	0	4.67307	0.956042	0
TFAP2E	19.255	11.2759	12.1154	5.07568	11.9198	5.40004	0.742714	9.51862	9.24308	10.7007	9.3566	4.88399	3.00282	5.65482	3.56771	8.86059	1.90954	4.76782
PSMB2	92.4832	59.7859	91.2791	108.988	100.056	90.9236	77.2782	79.6288	271.854	49.7599	106.665	58.8549	77.2357	50.853	48.5544	125.171	51.7432	49.9796
ENSG00000306977	0	0	0	0	0	0	0	0	0	0	0	0	0	0	0	0	0	0
C1orf216	149.052	80.5774	125.432	106.445	112.51	37.6914	70.511	65.7252	166.505	104.465	127.526	53.4703	50.8193	75.4356	110.885	79.6548	36.7351	71.5856
CLSPN	24.5936	5.07962	4.20917	1.02427	3.14134	93.9746	24.8614	37.1778	21.7297	18.7014	7.95241	86.6543	93.2607	150.087	61.848	35.4593	82.3035	134.963
ENSG00000232335	0	0	0	0	0	0	0	0	0	0	0	1.02126	1.01192	0	0	0	0	0
ENSG00000302368	0	0	0	0	0	0	0	0	0	0	0	1.01659	0	0	0	0	0	0
AGO4	306.639	245.255	313.551	151.595	287.13	169.914	72.4732	454.293	473.52	206.722	148.608	92.1572	170.326	302.609	213.233	201.104	191.553	90.4426
AGO1	670.783	474.489	641.885	639.663	516.415	419.556	319.461	463.835	844.321	398.442	551.934	160.004	257.944	372.342	418.39	441.146	275.094	356.796
CFAP97P1	0	0	0	0	0	0	0	0	0	0	0	0	0	0	0	0	1.01734	0
ENSG00000286899	0.983135	0	0	0	0	0.985485	0	0	0	0	0	0	1.00806	0.978614	0	0	1.01385	1.98493
ENSG00000271914	0	0	0	0	0	0	0.972667	0	0	0	0	0	0	0	0.998425	0	0	0
AGO3	794.065	512.274	851.506	471.937	448.657	482.784	263.837	383.116	762.181	288.243	535.331	180.195	250.249	362.168	376.236	408.987	161.535	205.95
ENSG00000271554	0	0	0	0	0	0	0.998494	0	0	0	0	0.959517	0	0	0	0	0	2.08633
ENSG00000293245	0	0	0	0	0	1.44196	0	0	0	0	0.698129	0	0	0	0	0	0	0
ENSG00000232862	0	0	0	0	0	0	0	0	0	0	0	0	0	0	0	0	0	0.98225
TEKT2	0.977694	0	1.63776	0	2.92764	105.838	0.995965	1.64855	0.975347	2.24193	2.99094	0	2.00001	1.63598	0	0	2.01388	33.3776
ADPRS	85.478	49.8886	82.2631	74.341	71.632	100.355	49.0468	55.1779	123.362	60.6259	59.0988	21.1815	32.2028	38.1622	38.2516	54.5358	35.4423	29.7804
COL8A2	101.945	43.1216	50.506	73.9256	53.6003	15.0011	40.9647	14.9885	104.849	53.4056	54.9037	27.846	12.9916	20.3765	47.041	105.896	64.3032	58.461
TRAPPC3	109.958	93.53	119.212	76.6458	86.1489	67.4363	63.7133	72.3163	128.171	74.8894	101.719	60.3481	42.6454	48.9675	77.1452	59.1498	33.8941	34.8427
MAP7D1	2149.62	1532.58	1881.54	1752.5	1166.94	1178.34	857.897	1372.38	2340.09	977.542	1472.69	458.451	797.657	878.852	1303.76	897.719	670.257	718.146
RN7SL131P	0	0	0	0	0	0	0	0	0	0	0	0	0	0	0	0	0	0
ENSG00000301551	0	0	0	0	0	0	0	0	0	0	0	0	0.758319	0	1.31432	0	0	0
THRAP3	1765.88	1259.41	1741.6	1648.4	1331.19	1443.25	968.677	1497.52	2440.92	1017.78	1367.56	462.195	587.941	778.983	1022.12	992.794	524.483	708.16
UBE2V2P4	0	0	0	0	0	0	0	0	0	0	0	0	0	0	0	0	0	0
SH3D21	97.5143	35.1727	206.284	68.2283	66.8964	57.7972	16.9845	30.5376	34.9197	41.7915	44.9314	6.22073	43.6466	32.017	17.4607	10.4989	12.5869	19.23
EVA1B	57.0406	32.3324	46.3914	49.0804	54.2009	32.9651	23.17	44.7478	86.1525	32.7984	57.5797	23.1824	18.0673	30.3979	50.3321	32.456	26.1401	29.2173
ENSG00000286379	14.7238	15.706	35.1983	6.86795	26.5567	12.8726	6.00303	5.93592	7.77743	4.99313	7.99662	11.155	21.2803	22.3955	11.6865	4.82741	8.12691	6.89842
STK40	499.869	268.613	299.553	430.296	263.519	182.069	204.472	302.558	651.215	276.765	347.333	155.022	177.739	248.084	357.217	271.146	192.688	223.166
ENSG00000300693	2.5396	4.94178	1.66422	1.64876	1.65362	5.0466	5.20943	3.98326	2.0812	1.66921	0.709637	1.4288	1.68252	2.25552	5.19887	5.04429	1.70628	3.43027
ENSG00000300712	2.95451	0.967051	0	0	0.973612	0.963865	1.00191	1.94501	1.00057	0	2.01592	1.98258	0	0	1.0029	1.00095	1.00202	0
LSM10	76.3144	40.638	49.6817	44.1995	48.2252	41.5231	25.4525	40.8555	122.23	32.6546	48.2417	24.0629	20.8495	29.0426	35.4012	45.3124	21.601	31.1891
ENSG00000297367	2.03266	0.805203	2.03747	6.99	5.85772	4.73416	0	1.04784	0	2.95272	5.74903	1.82158	4.43083	0.598125	2.62247	0.598652	1.51336	0.608907
RNU4-27P	0	0	0	0	0	0	0	0	0	0	0	0	0	0	0	0	0	0
OSCP1	22.8279	26.3441	38.752	28.5828	31.7028	58.2013	24.3301	34.7734	40.0286	13.349	36.4051	8.07783	15.2266	20.5861	20.3495	9.15646	8.98345	37.9621
SNORA63C	3.85844	3.02157	6.89305	6.10346	4.29684	7.66014	1.75227	6.14107	6.14315	4.07746	4.87744	0	1.78808	5.16403	1.9664	2.22289	0.989325	1.8252
MRPS15	199.946	112.356	212.045	160.527	113.21	136.36	57.0917	199.974	380.887	85.1423	213.232	59.425	106.221	75.3577	134.382	139.272	56.3123	106.016
CSF3R	79.1412	38.866	143.854	124.568	53.4423	462.62	74.611	303.611	722.93	283.665	474.992	124.954	210.249	807.891	172.828	94.9343	342.082	464.968
ENSG00000297386	0	0.97923	0	0	0	0.978902	1.0104	0.985241	0	0	0	0	1.00013	0	1.00433	0	2.02865	0
ENSG00000294271	0	0	0	0	0	0	1.01028	0	0	0	0	0	1.00654	0	0	0	0	0
FTLP18	0	0	0	0	0	0	0	0	0	0	0	0	0	0	0	0	0	0
ENSG00000304879	0	0	0	0	0	0	1.02856	0	0	0	0	0	0.988727	0	0	0	0	0
ENSG00000295088	0	0	0	0	0	0	0	0	1.94798	0	0.994142	0	0	0.972461	0.975751	0.969538	1.00253	0
ENSG00000284705	0	0	0	0	0	0	0	0	0	0	0	1.01659	0	0	0	0	0	0
ENSG00000234481	0	0	0	0	0	0	0	0	0	0	0	1.01659	0	0	0	0	0	0
ENSG00000284720	0.942546	0	0	0	0	2.82864	3.85301	0.944585	0	0	0	4.83382	3.85737	6.5748	1.88349	0	1.94178	6.70581
GRIK3	15.9113	18.8027	22.9595	7.16323	34.661	5.62717	2.43295	38.0109	0.786879	53.8253	114.822	18.8052	9.05052	3.9424	7.88227	5.27034	4.94467	6.38076
ENSG00000223944	0.856057	0	0	0	0	1.31629	0	0	0	0	0	3.32111	4.91542	4.35016	0.854898	0	1.76419	6.72061
ENSG00000284650	0	0	0	0	0	0	0	0	0	0	1.99959	2.00156	0	0	0.982919	0	1.0065	0.994959
MIR4255	0	0	0	0	0	0	0	0	0	0	0	0	0	0	0	0	0	0
RNU6-636P	0	0	0	0	0	0	0	0	0	0	0	0	0	0	0	0	0	0
RNA5SP43	0	0	0	0	0	0	0	0	0	0	0	0	0	0	0	0	0	0
RPS29P6	0	0	0	0	0	0	0	0	0	0	0	0	0	0	0	0	0	0
LITATS1	64.7072	17.0337	43.7775	25.8698	13.6509	16.1257	12.3249	7.87137	24.5835	12.817	12.7949	8.81762	9.80585	14.9047	15.8297	20.4671	9.10693	13.4857
ZC3H12A	162.846	34.5636	41.9607	27.8343	44.064	54.8988	23.5236	48.3971	49.4279	29.1672	40.1758	32.7057	9.82817	27.7138	33.4828	64.9113	26.8303	110.51
MIR6732	0	0	0	0	0	0	0	0	0	0	0	0	0	0	0	0	0	0
MEAF6	221.117	158.454	260.264	177.455	144.524	183.404	110.126	148.246	335.05	137.811	126.48	66.533	53.6374	81.6102	125.331	140.656	65.8611	96.4596
MIR5581	0	0	0	0	0	0	0	0	0	0	0	0	0	0	0	0	0	0
ENSG00000307694	1.35356	0	0	0	0	3.25423	0	1.35239	0	0	0	2.06136	0	1.3531	0	0	0.694884	1.41459
SNIP1	232.98	100.688	167.191	205.952	104.082	111.91	62.8224	134.425	142.415	56.1214	140.627	44.3447	56.3553	87.3476	125.85	127.065	81.2013	90.2775
FTH1P1	6.06843	2.92075	0.994774	1.94665	0.981248	6.76931	1.01325	3.91046	4.07312	1.96539	6.12738	0.992798	3.9423	0	3.06305	0	2.01344	0
RPS27P9	8.06894	7.08536	10.7177	9.52354	11.3674	15.9091	3.5175	8.78837	14.9424	16.9573	5.82419	1.88526	5.42774	4.14248	3.48762	3.81698	1.22717	1.06614
DNALI1	79.4717	41.8467	74.4315	45.1395	64.1813	278.12	52.1444	37.0509	108.385	68.9457	74.9279	25.9668	21.6325	66.9062	33.7425	79.7995	18.235	95.5736
GNL2	332.939	291.432	271.046	244.648	202.059	255.123	173.563	239.098	386.471	152.644	166.564	112.059	90.0439	142.61	251.41	185.674	106.771	158.409
ENSG00000284748	0	0	0	0	0	0	0	0	0	0	0.996039	0	0	0.974069	0	0	0	0
RSPO1	84.9121	7.29969	46.431	12.7701	10.9755	4.63396	48.7975	16.517	20.0038	10.2065	21.2002	5.93553	5.89601	18.6261	5.45094	3.20058	15.1155	6.43566
AIRIM	77.2744	63.2379	89.6228	76.4459	68.1194	51.7988	51.9241	42.9158	131.298	75.2912	52.1338	32.9264	31.0399	46.1378	58.1122	49.3383	32.6804	31.1287
CDCA8	8.88612	3.81787	3.81286	6.89311	1.9751	3.84533	2.01221	5.95431	5.88715	1.00132	4.02432	7.11535	4.05943	4.90792	3.93167	5.85165	6.117	7.95791
EPHA10	0	0	1.48078	0.493767	0	0	0	0	4.94084	0	0	1.5277	0.510099	0	1.43503	0	0	0.495715
ENSG00000300156	0	0	0	0	0	0	0	0	0	0	0	0	0	0	0	0	0	0.982251
ENSG00000300137	0	0	0	0	0	0	0	0	0	0	0	0	0	0	0	0	0	0
ACTN4P2	0	0	0	0	0	0	0	0	0	0	0	0	1.00559	0.975414	0	0	0	0.989058
ENSG00000297428	0	0	0	0	0	0	0	0	0	0	0	0	0	0.971548	0	0	0	0
ENSG00000227416	0	0	0	0	0	0	0	0	0	0	0	0	0	0	0	0	0	0
MANEAL	10.3874	5.96253	19.3337	14.9336	6.82965	15.2925	7.84834	27.1919	13.6363	17.6026	7.66764	8.85913	3.59124	4.66583	9.34413	18.8689	6.38178	6.50578
ENSG00000233728	0	0.971474	0	0	0	0.969695	2.00908	0	0	0	0	0	0	0	1.00213	0	0	0
YRDC	22.594	12.7243	18.6019	13.7015	14.7249	20.684	17.0149	14.7901	24.4468	14.9202	7.00918	9.08619	12.0904	12.7099	11.7553	23.3376	8.10553	14.8715
C1orf122	137.699	71.8072	92.5786	69.53	83.4068	73.4482	55.2751	57.5234	201.652	67.9881	108.248	40.2427	51.3409	46.5476	89.5875	70.7578	43.8458	65.6182
MTF1	376.64	270.001	342.234	113.042	295.775	294.449	138.811	125.211	485.088	165.315	144.535	20.9316	50.5228	158.362	257.377	200.573	146.769	178.2
ENSG00000235673	0	0	0	0	0	0	0	0	0	0	0	0.990016	0	0	0	0	0	1.0087
INPP5B-AS1	1.00613	0	1.00693	1.96333	0	0	0	0.98351	0	0	0	0.998838	0.987875	0	0	0	0	0
INPP5B	278.746	194.135	459.604	195.675	202.169	176.89	72.812	127.343	209.703	206.875	116.306	73.7963	95.7175	193.909	124.754	179.91	69.7906	78.5051
SNORA63	61.1779	56.4389	63.8323	51.2577	40.2923	57.1649	58.6175	70.6521	72.0957	43.5971	65.8235	38.8028	27.71	24.8623	39.0239	38.4653	18.7511	27.5476
RNU6-584P	0	0	0	0	0	0	0	0	0	0	0	0	0	0	0	0	0	0
ENSG00000299926	0	0	0	0	0	2.91837	0	0	0	0	0	0	0.994083	0.986816	0	0.988695	0	0
ENSG00000303267	0	0	0	0	0	0	0	0	0	0	0	1.01659	0	0	0	0	0	0
SF3A3	517.661	252.009	453.206	393.119	340.811	359.307	244.708	332.594	784.69	298.745	266.287	129.608	109.955	219.44	356.059	303.068	126.186	226.297
RNU6-510P	1.8706	0	1.44101	1.01678	0	0.970187	0	2.06974	3.01135	2.05965	0	0	0	0	0.922722	0	0	0
FHL3	71.5735	21.7772	37.3261	32.1902	33.8256	33.7005	13.55	13.9513	47.1672	15.2639	37.2888	17.3166	14.0096	10.0631	19.8488	26.7314	8.85155	28.879
UTP11	129.226	85.3738	157.11	159.253	87.1143	121.889	45.0461	131.401	243.172	83.2411	99.3789	53.9119	54.6296	72.8363	113.797	98.1836	54.9888	69.3076
MIR3659HG	3.35476	3.15793	7.68671	7.22555	0	0.615532	1.50928	0	4.01648	1.32085	2.69735	0	0.629365	0	0.658803	0	0	1.67291
ENSG00000303194	0	0	0	0	0	0	0	0	0	0	0	0	0	0	0	0	0	0
POU3F1	1.964	7.84534	4.89169	1.96063	6.88079	2.39011	1.00077	0	0	0	1.00034	2.03812	3.03379	1.95066	0	0.968199	0	9.87842
ENSG00000303176	0	0	0	0	0	0	0	0	0	0	0	0	0	0	0	0	0	0
ENSG00000223589	0	0	0	0	0	1.83485	0	0	1.01631	0	0	0	0	1.00364	0	0	0	0
MIR3659	0	0	0	0	0	0	0	0	0	0	0	0	0	0	0	0	0	0
LINC02786	0	0	0	0	0	0	0.838601	0	0	0	0	0	2.61053	0	0.822499	1.28367	0	0.832474
ENSG00000286552	0	0	0.978757	0	0.97657	0	0	0.978867	0	0	1.00159	0	0	0	0	0	0	0.998102
ENSG00000287987	0	0	0	0.986409	0	0	0	0	0	0	0	0	2.02509	0	0	0	0	0
LINC01343	0	0	0	0	0	0.986502	0	0	0	0	0	2.02179	1.00926	0	0.977639	0.970056	1.01392	0.989397
ENSG00000293709	0	0	0	0	0	0	0	0	0	0	0	0	0	0	0	0	0	0
ENSG00000301425	0	0	0	0	2.23991	0	0	0	0	0	0	0.928581	0	0	0.936356	0	0	0
ENSG00000301495	0	0	0	0	0	0	0	0.869601	0	0	0	0	0.882164	0	0	0	0	1.30219
ENSG00000275350	0	0	0	0	0	0	0	0	0	0	0	0	0	0	0	0	0	0
RNU6-753P	0	0	0	0	0	0	0	0	0	0	0	0	0	0	0	0	0	0
ENSG00000301471	0	0	0	0	0	0	0	0	0	0	0	3.0799	0.859604	1.03678	1.04839	0	3.11855	0
ENSG00000301451	0	0	0	0	0	0.993107	0	0	0	0	0	0	0	0	0	0	0	0
LINC01685	0	0	0	0	0	3.59383	0	1.93728	1.26647	0.680531	0	3.03371	2.45318	0	0	5.60931	2.85606	1.70127
ENSG00000306827	0	0	0	0	0	0	0	0	0	0	0	0	2.01635	0	0	0	3.04265	0.993499
ENSG00000299856	0	0	0	0	0	0	0	0	0	0	0	0	0	0	0	0	0.978461	1.02145
ENSG00000309399	0	0.984382	0	0	0	0	0	0.989955	0	0	0	0	0	0	0	0	0	0
ENSG00000309413	0	0	0	0	0	0	0	0	0	0	0	1.01659	0	0	0	0	0	0
ENSG00000308042	0	0	0	0	0	0	0	0	0	0	0	0	0	0	0	0	0	0
ENSG00000295881	0	0	0	0	0	0	0	0	0	0	0	0	0	0	0	0	0.995032	1.00433
ENSG00000307557	0.998536	0	0	0	0	0	0	0.965541	0	0	0	0	1.81386	1.02456	1.04402	0	0	0
HSPA5P1	53.4585	35.5559	26.3675	24.631	39.4327	51.6592	22.2752	27.8545	49.1602	31.9994	26.1974	25.4501	16.3009	16.6461	23.7013	35.2768	9.19861	20.8991
ENSG00000284632	0	0	0	0	0	0	0	0	0	0	0	1.01659	0	0	0	0	0	0
RRAGC	195.877	141.789	291.337	168.108	167.614	116.648	70.4558	175.902	302.591	93.4276	135.744	25.6327	76.2161	85.5919	85.6801	69.5669	64.324	76.2232
ENSG00000273637	0	6.44195	7.46177	8.24352	5.86353	11.2355	0	0	8.77331	0	0	0	2.73855	3.32419	7.54769	4.89321	0	0
RRAGC-DT	40.9691	15.4282	39.1672	14.2267	32.2368	14.9272	7.23493	12.9486	31.3159	17.8034	24.7074	3.03426	8.44905	20.9298	19.3045	18.7312	1.32979	3.95802
MYCBP	27.8393	12.3034	12.5747	51.2023	24.9263	47.7771	10.3648	18.0956	49.5882	32.2287	14.4276	11.6107	10.3203	9.45032	13.1917	20.9491	8.89012	28.27
ENSG00000274944	0.996608	0	0.794208	1.05294	0	18.1254	0	0	1.04751	0	0	0	0	0.876062	0	0	0	2.37979
GJA9	0	0	0	0	0	0	0	0	0.977565	0	0	0	1.00777	0	0	0	0	0
RHBDL2	6.2151	1.21413	0.607134	1.98883	0	14.2233	8.21684	4.0344	1.21264	8.95575	0.620936	10.1217	1.09311	6.25669	10.5713	1.2058	4.156	65.6432
RNU6-605P	0	0	0	0	0	0	0	0	0	0	0	1.01661	0	0	0	0	0	0
EIF1P2	0	0	0	0	0.974114	0	1.01113	0	0	0	0	0	0	0	0	0	0	0
AKIRIN1	197.718	118.804	133.331	146.561	106.838	152.518	86.6027	119.83	205.392	128.599	121.635	80.6956	68.18	78.0819	120.771	138.655	61.0916	92.223
ENSG00000308667	0	0	0	0	0	0	0.99679	0.963205	0	0	0	0	0	1.98633	1.00491	0	0.993171	0
NDUFS5	405.128	263.403	525.781	381.511	222.881	280.301	258.766	299.382	957.177	272.339	398.58	84.2183	159.337	196.862	292.701	230.211	144.271	219.082
MACF1	10657.5	7105.16	10862.4	8723.8	8218.52	8349.27	3740.83	6266.94	12828.5	6065.59	8084.54	2757.41	3767.64	4847.58	5533.13	6467.52	2708.35	3659.85
RNU6-608P	0	0	0	0	0	0	0	0	0	0	0	0	0	0	0	0	0	0
RNA5SP44	0	0	0	4.4937	4.22017	2.81914	0	2.86332	2.17589	1.03319	0	0.960324	0	0	0.978137	0	3.78559	0
ENSG00000287422	0.981266	0	0	0	0	0	0	0	0	0	0	1.00889	0	0.976333	0.978104	0	1.01235	0
ENSG00000226438	0	0	0	0	0	0	0	0	0	0	1.0242	0	0.991252	0	0	0	0	0
HSPE1P8	0	0	0	0	0	0	0	0	0	0	0	0	0	0	0	0	0	0
BMP8A	1.02387	3.92638	2.93214	3.9243	7.13072	7.27259	0	1.97864	1.94305	1.99736	6.1733	3.04254	0	0.973179	3.89278	5.19783	0	87.1171
ENSG00000307396	0.981173	0	0	0	0	0	0	0	0	0	0	0	0	0	0	0	0	0
OXCT2P1	6.51525	2.93336	0.979524	2.50681	4.38394	5.8985	4.89298	6.89375	4.89965	8.55448	8.01549	3.0239	1.59698	2.06512	3.92673	13.5098	2.02447	10.9294
PPIEL	90.6785	69.9741	118.513	38.2642	55.1747	68.089	27.8932	23.3238	47.6776	27.6508	40.6522	19.3064	31.3246	45.0298	11.7606	20.0059	14.3437	16.5572
ENSG00000295266	0	0	0	0	0	0	0	0	0	0	0	0	0	0	0	0	0	0
PABPC4	734.132	479.532	876.46	487.761	494.507	522.96	435.039	570.044	1030.69	375.62	533.874	259.031	297.507	296.983	478.956	546.3	283.932	346.544
PABPC4-AS1	0.605116	0	0	2.23819	0.603556	0	0	0	0	0	0	1.34443	0	0	0	0	0	0
SNORA55	2.09029	1.936	4.23963	8.76123	4.8635	2.93032	3.58783	6.44307	6.03959	11.0906	11.0621	1.9933	8.5383	6.32376	7.53803	6.49639	6.17432	1.72173
ENSG00000294134	1.96514	0	0.980345	0	2.93146	0.974633	1.00043	1.95815	0	0	0	2.001	0	0.983808	0.988948	0	0	1.00112
HEYL	81.4791	39.2522	118.323	68.6602	65.8854	96.9813	30.0165	65.2705	64.2062	32.94	99.9772	39.5296	32.406	43.8375	47.7515	40.5829	13.2023	39.4463
ENSG00000225903	0	0	0	0	0	0	0	0	0	0	0	0	0	0	0	0	0	0
NT5C1A	46.1255	8.84125	17.593	11.7813	3.93629	22.8061	11.0045	12.8724	28.1508	14.9948	7.99304	3.0458	11.1635	11.6723	17.5032	17.3467	5.08282	9.8396
ENSG00000293757	0	0	0	0	0	0	0	0	0	0	0	0	0	0	0	0	0	0
HPCAL4	0	0	0	0	0.994844	1.00137	1.01211	0	0	0	1.94731	2.05113	1.02473	2.95566	0	2.82187	1.02748	2.88025
PPIE	198.875	135.556	225.5	128.551	149.271	146.14	96.3001	124.349	228.379	88.1181	135.579	71.8075	64.9846	86.6771	97.7891	102.505	50.7008	57.8436
ENSG00000225333	0	0	0.981994	1.92585	0	0	2.99641	2.89837	1.0025	0.971647	0	8.8519	4.87598	12.9227	8.04271	2.00974	5.97632	10.1807
RNU7-121P	0	0	0	0	0	0	0	0	0	0	0	0	0	0	0	0	0	0
ENSG00000289711	0	0	0	0	0	0	0	0	0	0	0	0	0	0	0	0	0	0
BMP8B	11.7365	12.7609	19.5547	8.83009	62.7021	11.542	5.00254	5.93581	12.6388	16.9763	22.8123	5.07031	9.11981	1.94748	5.84347	27.6256	18.2853	85.2844
OXCT2	4.29084	0	0.9787	2.38332	5.42732	0	1.11252	0	0	1.3796	0	0	1.42164	3.80292	0.979356	8.88812	3.03827	0
BMP8B-AS1	0	0	0	0	0	0	0	0	0	0	0	0	0	0	0	0	0	0
ENSG00000261798	0	0	0	0	0	0.984248	0	0	0	0	1.00763	0	0	0	0	0	0	0
ENSG00000229213	0	0	0	0	0	0	0	0	0	0	0	0	0	0	0	0	0	0
ENSG00000284719	1.54727	0	1.8859	0	0	3.45989	0.696967	0	0	2.18197	2.28263	0.699228	1.07735	0.683677	0	4.51819	0	0
LINC02811	0	0	0	0	0	0.993108	0	0	0	0	0	0	0	0	0	0	0	0
ENSG00000301696	0	0	0	0	0	0	0	0	0	0	0	0.614478	2.91098	1.77123	0	0	0	0
TRIT1	84.1722	78.73	100.162	56.042	103.272	140.523	30.9832	36.299	104.113	51.0183	39.4391	22.2976	22.9329	28.3929	60.0553	51.4381	16.5359	31.8231
MYCL-AS1	0	0	0	0	0	0	0	0	1.0937	0	1.10886	0	0	0	0.779588	0	0	0
MYCL	6.40845	1.91364	3.81722	8.60815	0	32.0969	2.92871	7.71345	15.8855	10.478	2.92724	6.94843	5.60872	3.80486	4.75956	4.20304	7.61191	20.5354
ENSG00000300270	0	0	0	0	0	0	0	0	0	0	0	0	0	0	0	0.961725	0	0
MFSD2A	4.03043	0	1.58492	2.37702	1.79582	6.84804	4.12266	6.01523	2.71122	2.39546	9.32656	8.52109	7.81306	2.92572	3.91982	11.7153	5.09471	8.09245
ENSG00000228477	6.98222	7.45691	2.0812	4.90757	3.58181	11.6437	3.10552	4.99312	1.00246	3.6352	3.04589	3.02983	4.02147	4.25173	2.19316	11.5564	2.03849	3.05647
ENSG00000307734	4.90735	4.85869	2.93765	0.972283	4.88079	4.86882	0	3.91252	9.85835	1.97136	2.00434	0	0	4.91287	3.95055	0.982647	2.01262	0.999791
CAP1	1177.49	736.702	1065.53	1293.89	856.513	981.037	714.825	1014.1	2204.03	898.714	920.313	539.967	425.965	553.127	877.723	937.856	596.163	744.743
PPT1	259.168	165.393	219.722	243.737	269.866	161.049	163.568	196.369	302.129	164.302	182.496	107.411	77.0299	106.223	281.446	197.596	108.387	155.377
ENSG00000299088	0	0	0	0	0	0	0	0	0	0	0	0	0	0	0	0	0	0
OAZ1P1	0	0	0	0	0	0	0	0	0	0	0	0	0	0	0	0	0	0.982251
ENSG00000303499	0.990587	0.96454	1.98253	4.83455	0.973454	1.91058	2.01321	0	1.01709	1.94681	2.03284	0.984225	0.973638	1.00712	0	1.02305	0	0
RLF	367.08	263.169	346.059	311.117	276.453	291.31	164.076	251.392	455.627	192.829	200.872	96.3917	129.801	163.503	180.037	210.291	112.798	140.821
RNU6-1237P	0	0	0	0	0	0	0	0	0	0	0	0	0	0	0	0	0	0
TMCO2	0	0	0	0	0	0	0	0	0	0	0	0	0	0.971551	0	0	0	0
ZMPSTE24-DT	22.5974	17.6084	36.2343	14.673	30.4199	12.7912	21.0199	13.7951	39.1595	18.8845	24.0396	6.05221	11.0705	13.6985	18.6339	8.76386	13.1647	4.96301
ZMPSTE24	213.085	151.618	201.563	172.325	150.361	139.538	74.8523	133.113	267.091	123.732	134.989	64.6394	65.2448	108.281	150.221	146.078	74.6805	111.07
ENSG00000231296	0	0	0	0	0	0.945439	1.02462	0	0	0	0	0.972846	0	1.04226	0	0	0	0
COL9A2	14.8107	1.48443	5.18402	17.6286	2.97594	51.2698	5.23399	15.9346	5.90202	8.09627	14.3409	8.98439	5.35698	10.3372	11.1936	42.0435	12.7608	25.64
ENSG00000300794	0	0	0	0	0	0	0	0	1.06454	0	0	0	0.926314	0	0	0	0	0
RPL21P20	1.01017	0	0	0	0	0	0	0	0	0	0	0	0.98528	0	0	0	0	0
SMAP2	246.173	206.487	317.026	273.216	164.134	794.662	178.571	550.983	677.717	307.599	327.406	202.257	270.32	470.381	289.283	945.845	282.946	496.415
ENSG00000213172	0	0	0	0	0.967206	0	0	0	1.02024	0	1.01506	0	0.958216	1.00914	0	0	0.989988	0
ENSG00000296912	23.5751	18.6008	40.1373	13.7039	30.4355	59.1186	11.0094	53.2566	52.7839	15.9192	26.031	15.7156	34.2697	61.5772	29.3764	57.3436	49.6553	9.91026
ENSG00000290111	0	0	0	0	0	0	0	0	0	0	0	0	0	0.971553	0	0	0	0
ENSG00000284677	0	0	0	0	0	0	0	0	0	0	0	0	0	0	0	0	0	0
ZFP69B	13.7665	4.64228	6.31632	13.4747	6.88239	12.1157	9.6868	11.9645	28.643	11.9599	18.0379	7.13797	6.0595	12.4064	13.7134	24.5134	8.65096	8.52391
ENSG00000260920	7.85628	3.91982	2.93551	2.93907	8.84204	6.90973	1.00073	8.8863	8.77974	5.9778	4.00239	6.06856	7.06941	6.83238	4.88622	14.5432	4.05715	13.8458
ENSG00000279667	0	0	0	0	0	0.983086	0	0	0	0.994913	0	1.00901	0	0	0	0	3.04662	4.03019
ZFP69	34.5924	27.2319	31.9306	21.6502	37.1267	23.8571	35.8176	12.8971	49.6955	18.6084	18.6569	12.2697	8.48341	13.6447	16.3891	25.2884	10.4086	17.9964
EXO5-DT	5.42372	5.81212	9.89735	1.42528	6.25752	5.46265	2.34618	0	8.90853	5.0502	2.99525	1.2841	2.26424	2.09369	0	2.07446	0.782701	5.30335
EXO5	49.8237	36.4605	50.6667	59.2901	55.529	29.8006	18.7912	44.883	50.1511	33.3274	39.7748	20.5063	25.6243	14.8558	36.0159	52.746	6.73927	25.9087
ENSG00000227278	0.978514	0	3.91029	0	0	0	0	0	0.993783	0	0	0	1.95673	0.986831	0	0	0	0
ENSG00000238186	0	0	0	0	0	0	0	0	0	0	0	0	0	0	0	0	0	0
ZNF684	23.5519	31.5957	39.4989	54.439	32.1469	27.7176	9.51719	42.2944	28.7558	34.3633	15.7358	6.28401	19.7607	24.7028	40.5125	23.0371	14.3776	30.5297
ENSG00000308470	0	0	0	0	0	0	0	0	0	0	0	0	0	0	0	0	0	0
ENSG00000286838	0	0	0	0	0	0	0	0	0	0	0	0	0	0	0	0	0	0
ENSG00000236505	0	0	0	0	0	0	0	0	0	0	0	0	1.01656	0	0	0	0	0
GTF2F2P2	0	0	0	0	0	0	0	0	0	0	0	0	0	0.987351	0	0	1.00109	0
RIMS3	95.6728	17.6089	48.9725	53.6224	28.5615	11.001	33.1287	14.3679	60.7644	14.5046	68.5653	19.0631	12.1251	19.106	23.2675	7.40885	5.20637	7.56392
ENSG00000287743	0	0	0	0	0	0.983665	3.02454	0.98762	0.993274	0	0	1.00955	2.01113	0	0	0	3.04786	0
NFYC-AS1	27.4597	26.8403	31.1451	14.143	26.654	8.53644	2.89406	15.4603	23.0139	20.1194	13.5144	5.83401	4.85088	6.60018	7.56003	18.7648	5.85657	1.91287
NFYC	391.668	255.967	465.137	284.419	308.991	219.379	153.937	271.595	477.32	198.88	275.589	127.556	108.489	206.748	228.573	241.225	116.089	160.303
MIR30E	0	0	0	0	0	0	0	0	0	0	0	0	0	0	0	0	0	0
MIR30C1	0	0	0	0	0	0	0	0	0	0	0	0	0	0	0	0	0	0
KCNQ4	39.5663	13.2876	61.5782	28.9856	41.1986	14.238	3.26702	18.1004	24.116	5.70471	18.7697	8.68993	9.97176	12.0963	8.85528	14.0089	3.26603	9.62758
RN7SL326P	0.99231	1.90615	0.996813	0.958344	0	0	0	0	0	0	1.02393	0	0	0	0	0	0	0
ENSG00000295513	1.02777	1.02029	0	0	2.04846	1.02422	0	0	0	0	0	0.961254	1.9167	0.937166	0	0	0	0
ENSG00000295492	0	0	0	0	0	0	0	0	0	0	0	4.12879	0	1.91377	0	0	0	0
CITED4	53.0771	29.3014	48.0212	44.9361	25.4863	29.4332	40.0461	24.5892	57.9453	21.8193	67.1742	23.1441	19.0623	19.6129	45.2591	18.5741	12.1347	21.9093
ENSG00000229528	0	0	0	0	0	0	0	0	0	0	0	0	0	0.984608	0	0	0.974665	1.01191
ENSG00000308047	0	0	0	0	0	0	0	0	0	0	0	0	0	0	0	0	0	0
ENSG00000308065	0	0	0	0	0	0	0	0	0	0	0	1.08345	1.07463	0	0	0	0	0.873395
ENSG00000301041	0	0	0	0	0	0	0	0	0	0	0	0	0	0	0.970751	0	0	0
ENSG00000228940	0	0	0	0	0	0	0	0	0	0	0	0	0	0	0	0	0	0
ENSG00000286668	1.96795	0.978079	0.981045	0	0	1.96537	0	0	0	0	2.00721	1.0078	3.01479	2.94428	1.96904	0	0	0
UBE2V1P8	0	0	0	0	0	0	0	0	0	0	0	0	0	0	0	0	0	0
CTPS1	105.654	46.5753	86.7852	113.192	60.2319	122.595	33.227	48.5739	138.477	78.7246	46.5703	75.7832	26.6406	83.4119	66.3211	83.9227	49.8971	64.853
SLFNL1-AS1	4.90798	12.7608	19.5549	7.84891	13.7699	19.8031	3.00153	7.91432	8.75011	9.9859	6.99717	13.1826	6.07976	4.86879	1.94787	8.68989	4.06335	6.8988
SLFNL1	9.32718	1.52559	27.7794	18.0628	10.7013	7.17954	3.11067	1.53751	3.02387	12.1877	3.10811	2.3638	2.36185	6.2702	1.8679	4.50494	0	3.7809
SCMH1	327.095	266.509	451.126	296.221	223.321	182.232	131.385	205.506	393.978	159.628	199.363	79.5001	75.3465	186.074	124.283	139.427	69.7744	160.67
RPL23AP17	0	0	0	0	0	0	0	0	0	0	0	0	0	0	1.0036	0	0.98416	0
SCMH1-DT	4.15595	13.5156	16.8042	7.64023	14.2625	0	4.64647	0.517545	0	2.06045	7.99309	4.89114	2.62014	9.09067	0.50973	4.06366	6.08587	3.05582
RPL36AP9	0	0	0	0	0	0	0	0	0	0	0	0	0	0	0	0	0	0
ENSG00000310187	0	0	0	0	0	0	0	0	0	0	0	0	0	0	0	0	0	0
ENSG00000291157	0	0	0	0	0	0	0	0	0.969087	0	0	0	0	0	0	0	0	0
ENSG00000286640	0	0	0	0	0	0	0	0	0	0.987109	0	0	1.9945	0.981827	0.986416	0	2.01486	0.998541
FOXO6	22.3061	23.2243	30.9412	13.544	17.463	2.92404	6.91792	3.89995	10.5988	8.85415	11.8582	1.99743	2.99158	1.928	17.374	11.0212	1.00159	8.79141
FOXO6-AS1	0	1.94466	0	0	0.984184	0	0	0	0	0	0	0	0.970638	1.03002	0	0	0	0
ENSG00000309993	0	0	0	0	0	0	0	0	0	0	0	0	0	0.975861	0	0	1.00292	0.992003
ENSG00000299990	1.40127	0.745117	0.863159	0	0	0	0.985593	0.749841	0	0	0	1.40042	1.59339	1.73112	2.00488	1.84051	1.77834	2.02998
RNA5SP45	0	0	0	0	0	0	0	0	0	0	0	0	0	0	0	0	0	0
EDN2	0	0	0	0	0	0	0	0	0	0	0	0	0.861548	0	0	0	0	63.9427
ENSG00000295052	0	0	0	0	0	1.98622	0	0	0	0	0	0	0	0	0	0	0	0
HIVEP3	350.651	201.724	258.107	239.343	202.801	252.169	90.7183	220.486	290.922	141.026	304.898	59.6005	76.1377	173.339	175.098	61.2914	98.5947	127.681
ENSG00000230881	0	0	0	0	0	0	0	0	0	0	0	0	0	0	0	0	0	0
ENSG00000230638	0.982498	0	0	0	0	1.97376	0	0.987363	0	0	0	0	2.01929	0	0.97828	0	0	1.98009
ENSG00000284895	0	0	0	0	0	0	0	0	0	0	0	0	0	0	0	0	0	0
ENSG00000287587	0	0	0	0	0	0	0	0	0	0	0	0	1.00373	0	0	0	1.01253	2.99874
HNRNPFP1	0	0.976357	0.981444	0	0	0	0	0	0	0	0	0	1.00171	0	0	0	0	0.999325
ENSG00000307448	0	0	0	0	0	0	0	0	0	0	0	1.01659	0	0	0	0	0	0
ENSG00000228776	0	0	0	0	0	0	0	0	0	0	0	0	0	0	0	0	0	0.982252
GUCA2B	0	0	0	0	0	0	0	0	0	0	0	0	0	0	0	0	0	0
GUCA2A	0	0	0	0	0	0	0	0	0	0	0	0	0	0	0	0	0	0
FOXJ3	604.694	472.005	742.554	427.33	424.05	368.662	269.328	404.62	647.099	277.336	345.482	126.152	196.167	296.328	328.961	324.302	195.772	175.146
ENSG00000294990	0	0	0	0	0	1.91195	0	0	0	0.978494	0	1.97163	4.8508	2.06382	0	0	0	1.06444
ENSG00000227527	0	0	0	0	0	0	0	0	0	0	0	0	0	0	0	0	0	0
RIMKLA	15.2178	1.79236	37.8588	11.6433	13.4658	9.04679	10.0378	6.32342	13.2785	3.64806	6.37914	5.55761	13.843	8.87109	9.75451	6.15157	7.41896	9.87038
ENSG00000235002	0	0	0	0	0	0	0	0	0	0	0.998625	0	0	0	0	0	0	0
ZMYND12	24.6307	0	10.4066	5.69526	1.66576	5.72591	3.33175	8.40512	4.07714	2.47943	3.38173	2.24797	4.55189	2.49462	3.33513	6.51926	2.57819	4.13396
PPCS	233.149	193.343	266.552	233.219	183.824	240.763	159.091	266.382	608.742	169.491	231.938	85.1999	101.787	120.419	183.95	202.966	88.7716	139.583
CCDC30	78.9182	80.6359	113.809	43.2457	53.9464	170.731	53.0117	22.2355	58.0485	20.1806	33.1528	50.7159	94.2955	89.7542	60.7117	43.7544	57.5504	37.9624
RPS3AP11	0	1.97199	0	0	1.98327	0	0	0	0	0	0	0	1.00654	0	0	0	0	0
TMSB4XP1	1.99424	2.56896	3.18767	0	1.09559	1.03418	4.13261	2.11663	7.1524	3.61967	3.99185	4.43542	0.89463	1.13404	0	0	2.25097	2.08456
RNU6-536P	0	0	0	0	0	0	0	0	0	0	0	0	0	0	0	0	0	0
ENSG00000285728	8.66424	6.04505	11.8776	9.0416	7.1635	11.8883	6.53368	9.69011	8.97933	2.3107	9.46218	6.77402	5.61798	10.5638	9.66109	6.55435	5.62209	7.04205
ENSG00000236180	0	0	0	0	0	0.996343	0	0	0	0	0	0	1.01327	0	0	0	0	0
PPIH	71.3611	47.1535	94.0791	44.9147	45.9033	42.5023	39.8396	37.9055	95.2591	56.2599	30.3575	29.739	25.7146	52.2016	46.5689	57.3492	21.38	52.1711
ENSG00000234917	0	0	0	0.988344	0	0	0	0	0	0	0	1.01058	0	0	0	0	0	0
YBX1	4483.27	2945.82	4482.04	3983.76	3311.52	3111.32	2313.43	3632.07	8300.89	2708.51	3775.23	1580.95	1752.16	2048.87	3559.7	2787.72	2011.49	2493.88
CLDN19	0	1.79129	0.893672	0	0	1.70193	0	0	0	2.90666	7.59422	1.74491	0.923478	2.12944	0	0	0.926981	1.87226
P3H1	167.95	127.436	221.245	211.819	199.48	140.001	117.868	95.9671	279.055	174.911	201.551	105.077	76.2775	83.8349	164.071	408.398	100.205	132.742
C1orf50	47.3358	35.3823	156.647	83.8292	99.9433	112.39	51.1791	64.2051	148.236	68.9312	109.929	11.8494	16.7433	72.3473	65.7742	33.5966	36.7505	40.6961
ENSG00000283580	4.96931	1.14747	1.20606	0	0	0	0	1.10655	1.35798	0	1.2681	0	0	2.95027	0	2.55732	0	0
TMEM269-DT	0	0	0	0	0	0	0	0	0	0	0	0	0	0	0	0	0	0.982252
TMEM269	1.5864	0	0.790205	1.50244	7.56806	1.59788	0	0	0.786618	0.806017	7.8867	0.818387	1.63504	3.08455	2.36394	0.781421	0.820202	0
SVBP	109.463	60.3135	84.2682	114.729	70.3544	53.372	53.1763	86.053	165.669	46.9792	76.2406	28.3683	27.4819	59.3569	77.1186	39.6023	24.8965	33.3422
ERMAP	154.169	146.353	267.093	121.19	93.942	109.344	76.9215	103.905	94.638	95.6043	94.7422	32.6777	78.7118	90.6216	69.954	81.5703	70.6464	52.7715
ZNF691-DT	2.38813	12.1238	20.9593	6.39104	6.11464	14.0905	9.58502	2.47888	15.1475	4.0141	2.15034	2.96923	11.4068	3.30767	3.61808	0	2.74541	4.4713
ZNF691	34.9796	33.9267	82.2762	57.1148	59.9871	28.5017	36.202	31.731	53.8413	49.3741	56.6455	18.2636	21.8636	28.796	40.077	25.9898	15.5663	34.5346
ENSG00000233708	0	0	0	0	0	0	0	0	0	0	0	0	0	0	0	0	0	0
MKRN8P	0	0	0	1.9465	0	0	0	0	0	0	0	0	0	0	1.95996	0	0	0
ATP6V1E1P1	0	0.968641	0.983818	0	2.92438	3.86572	4.00883	4.87136	1.99734	3.9229	0	0.993573	1.974	0.992253	4.00337	0.99828	2.00713	3.04014
ENSG00000303995	0	0	0	0	0	0	0	0	0	0	0	0	0	0	0	0	0	0
ENSG00000288955	0	1.95687	0	1.95701	0	3.93361	1.00214	0	0.981812	0	0	2.01683	2.01147	0.98075	0	0	0	2.98655
SLC2A1	34.6598	35.5016	48.1153	26.2959	55.0009	129.971	53.2842	123.979	49.1658	33.1128	42.84	40.071	13.8745	38.7593	57.0348	47.0779	5.37291	148.288
ATP6V0CP4	0	0.933228	1.92653	0	0	0	0	0	0	0	0	0	0	0	0	1.00021	0	1.00979
SLC2A1-DT	4.99572	1.40197	5.59326	6.76317	1.4052	8.91751	0.71523	3.37617	13.3042	5.07444	14.55	3.7508	4.33785	3.48448	2.78964	1.38335	0.725501	4.72741
ENSG00000283973	0	0	0	0	0	0	0	0	0	0	0	2.03904	1.01365	0	0	0	0	0
ENSG00000298429	0	0	0	0	0	0	0	0	0	0	0	0	0	0	0	0	0	0
RNU6-880P	0	0	0	0	1.10805	3.51643	2.62356	2.1063	0	0	0	0	0	0	1.87529	0	0	0
ENSG00000310359	0	0	0	0	0	0	0	0	0	0	0	0	0	0	0	0	0	0
ENSG00000277513	0	0	0	0	0	0	0	0	0	0	0	0	0	0	0	0	1.01734	0
ENSG00000300973	0	0	0	0	0.794775	2.46678	0	0	0	0	0	0.810378	0	2.00612	0	0	1.63664	1.65068
CFAP144	0	0	1.58093	0	0	86.8454	1.00913	4.07909	0	1.62881	0	1.08414	0.974441	0	2.05027	0	4.43186	15.012
EBNA1BP2	268.99	159.818	255.808	213.298	154.678	232.984	103.59	136.733	326.396	146.799	169.898	60.4386	49.55	79.5056	152.427	123.531	68.6431	110.393
MIR6733	0	0	0	0	0	0	0	0	0	0	0	0	0	0	0	0	0	0
CFAP57	7.9057	3.60193	0.897351	0	0	304.215	0.918157	9.07498	0	0.915958	0.917433	3.12328	8.20759	5.36371	5.36566	0.886705	25.7389	72.1967
RNA5SP46	0	0	0	0	0	0	0	0	0	0	0.99864	0	0	0	0	0	0	0
ENSG00000303581	0.987119	0	0	0.962398	0	0	0	0	0	0	1.01339	0	0	0	0	0	0	0
TMEM125	0	0	0	0.811787	0	19.4027	2.57242	0	0.837983	0	0.857901	0	0	0.837756	0	0	1.73579	55.5043
C1orf210	0	0	0	0	0	5.88203	0	0	1.95596	0	0	1.00521	0	0.977041	0	0	0	7.93295
TIE1	420.935	288.802	583.132	655.51	354.561	267.159	234.589	447.277	588.062	344.688	412.862	126.621	208.186	365.953	440.952	277.316	105.142	174.145
MPL	24.1236	3.42491	12.3873	5.99105	9.43898	8.6329	3.49305	5.17717	8.49456	1.74174	7.85415	1.76853	16.0254	7.76873	8.65265	5.06289	10.0727	5.16668
ENSG00000287113	1.96445	1.92108	3.92821	0	1.93628	0	0.998665	3.86161	4.01283	0.970802	2.01295	0	3.89591	2.98373	1.00618	0	0	1.01892
CDC20-DT	10.3619	2.50904	6.53666	4.12139	0.943493	0.808947	3.05157	4.33997	3.97019	0.974406	6.25842	1.29072	2.06072	1.36704	2.89752	1.92357	6.54933	0
CDC20	1.34984	0.671957	11.734	0	1.34812	0	1.37518	4.016	4.26465	0	2.06426	2.77146	0	1.74149	3.1455	1.33797	4.14174	8.86492
ELOVL1	111.658	103.925	117.564	158.356	126.543	93.6635	72.2779	84.7399	180.675	80.7825	122.944	45.4075	39.072	60.1976	110.504	76.3742	39.849	41.6658
MIR6734	0	0	0	0	0	0	0	0	0	0	0	0	0	0	0	0	0	0
MED8-AS1	8.21124	16.0764	33.11	10.3569	8.48945	16.2726	6.91183	5.97924	7.45349	6.02969	14.2066	2.2943	12.4569	12.0714	3.73344	14.9499	9.23864	5.54478
MED8	131.547	118.206	142.756	153.152	143.909	130.717	84.5491	99.0224	186.781	90.1331	111.272	46.7733	36.4625	74.537	109.386	117.584	45.8213	73.8074
SZT2	1445.4	1058.57	1602.44	857.468	1059.85	1012.5	332.572	541.243	786.716	595.432	700.249	428.83	403.8	527.594	289.726	552.551	191.607	343.794
ENSG00000307543	0	0	0	0	0	0	0	0	0	0	0	0	0	0	0	0	0	0
SZT2-AS1	1.98837	2.93495	0.992925	3.91797	0.984368	3.906	0	0	2.01431	0.990699	0	1.00379	0.997354	0	0	0	0	0
MIR6735	0	0	0	0	0	0	0	0	0	0	0	0	0	0	0	0	0	0
HYI	287.119	237.718	386.065	208.008	202.477	190.759	104.977	255.445	376.151	141.781	179.581	39.3123	68.4811	126.04	122.956	146.061	66.8761	106.299
HYI-AS1	0.996341	0	2.98886	0	0	0.967137	0	0	0	0	0	0	0	0	0	0	1.009	0
PTPRF	3816.61	3262.15	4991.01	3125.51	2220.78	3279.9	1976.81	4251.3	5790.69	1947.6	2701.46	781.356	1428.65	1873.58	2493.93	1407.93	1333.57	1373.29
KDM4A	389.875	363.239	492.464	265.936	313.581	314.947	150.728	303.639	467.372	221.787	241.651	101.764	127.941	153.361	231.546	277.754	108.73	154.691
ENSG00000284989	4.31092	0	20.8212	25.7979	16.3157	9.6597	3.14766	0	4.34173	12.2428	3.12231	0	6.79125	0	0	3.18948	12.787	2.30701
KDM4A-AS1	3.74056	0.539114	0	3.50053	1.08063	9.58102	4.86628	4.72359	1.07024	0	6.94323	2.22688	1.11226	6.26104	0	0	0.557956	0
ST3GAL3	185.977	162.662	260	113.426	153.484	138.554	82.2623	129.606	161.129	69.0969	98.1091	42.624	56.5009	98.4446	104.093	104.516	42.7742	74.3096
ST3GAL3-AS1	0	0	0	0	0	0	0	0	0	0	0	1.01659	0	0	0	0	0	0
ENSG00000233674	0	0	1.0039	0.965511	0	1.85126	0	0	0	0	0	0	0	1.03343	0	0	0	0
MIR6079	0	0	0	0	0	0	0	0	0	0	0	0	0	0	0	0	0	0
SHMT1P1	0	0	0.984467	0	0	1.98512	0	0	0	0	0	0	0	0	0	0	0	0
ENSG00000306755	0	0	0	0.922717	0	0	0	0	0	0	0	0	0	0	0	0	0	2.09269
ARTN	2.10143	0	10.1325	0.838959	0.841464	2.53358	0	0.845285	0	0	1.35025	1.73116	1.72785	0	0	3.33158	0	0
LINC02918	17.704	9.18827	33.3487	22.4337	10.8333	21.9213	2.17924	14.179	7.04703	14.3214	7.10255	3.9833	9.80463	24.6035	7.10516	3.76193	5.02499	6.47261
IPO13	196.212	157.726	256.097	189.999	140.695	104.583	50.2656	76.6731	225.345	127.15	219.867	48.698	76.6707	48.237	84.1224	85.3224	111.435	128.457
ENSG00000285649	0	0	0.978799	0	0	0.985806	0	0	0	0	0	0	0	0.97697	0	0	0	0
DPH2	66.078	50.0365	53.2106	68.9735	78.8772	71.3941	28.7569	42.4935	80.5148	40.0612	33.6072	33.5391	20.1185	28.2578	27.4542	96.2805	16.9363	21.4138
ATP6V0B	61.6582	48.4896	57.2812	40.9587	44.6781	58.6978	27.4781	65.1614	89.3908	32.7398	40.6195	35.4805	42.9485	52.4204	53.4788	81.9035	26.0482	49.2008
B4GALT2	130.986	107.486	109.313	135.864	119.01	88.0683	101.758	91.6297	228.404	117.803	131.912	53.1724	54.5904	63.8033	126.026	135.805	50.9043	81.6665
CCDC24	19.5679	23.5556	22.0793	19.2686	12.4245	40.1745	12.7758	19.352	17.5062	14.2772	35.2805	8.6766	6.31567	9.47498	20.6344	16.0179	12.7923	20.7338
SLC6A9	39.7388	14.7246	53.8325	58.8152	18.1817	31.5219	16.8619	32.3051	43.2012	16.011	37.4474	12.9811	34.222	50.0781	34.8743	27.3815	4.797	4.08258
ENSG00000230615	2.4173	2.35273	1.19699	5.64917	1.21952	6.13641	4.57907	8.63793	15.7638	3.72817	6.34849	5.81032	7.11774	7.34268	4.43175	9.68358	4.21387	9.02649
ENSG00000308853	0	0	0	0	0	0	0	0.446162	0	0	0	0	1.27911	0	0	0.812447	0	2.44699
ENSG00000308838	0	0	0	0	0	0	0	0	0	0	0	0	0	0	0	0	0	0
ENSG00000227163	0	0	0	0	0	0	0	0	0	0	0	0	0	0	0.970755	0	0	0
KRT8P47	0	0	0	0	0	0	1.00037	0	0	0	0	0	0	0	0	0	0	0
RN7SL479P	0	0	0	0	0	0	0	0	3.87635	0	0	0	0	0	0	0	0	0
ENSG00000306803	0	0	0	0	0	0	0	0	0	0	0	0	0	0.97155	0	0	0	0
KLF17	0	0	0	0	0	1.97657	0	0.988012	0.973712	0.997115	0	3.0372	9.10118	1.94947	5.85264	3.86969	4.05904	0.987111
ENSG00000233514	1.97633	1.90466	0	0.956319	0.965328	7.45112	3.00591	0	1.02684	0	0	6.73026	5.88238	5.07222	2.06751	1.0434	1.96681	5.23962
KLF18	0	0	0	0	0	0	0	0	0	0	0	1.01658	0	0	0	0	0	0
ENSG00000226804	0	0	0	0	0	0	0	0	0	0	0	0	0	0	0	0	0	0
OOSP1P1	0	0	0	0	0	0	0	0	0	0	0	0	0	0	0	0	0	0
ENSG00000227994	0	0	0	0	0	0	0	0	0	0	0	0	0	0	0	0	0	0
ENSG00000302536	0.774194	0	1.00863	0.768657	0	3.04974	0	0.773722	2.32125	1.15404	0.789946	1.16999	1.16415	0	1.32762	0	1.17903	0
ENSG00000271329	0	0	0	0	0	0	0	0	0	0	0	0	0	0	0	0	0	0
DMAP1	345.992	234.484	332.518	253.963	305.668	191.154	156.374	198.209	310.676	129.136	208.684	54.5144	125.276	117.181	94.569	106.739	66.9536	96.3156
ERI3	159.048	87.6624	147.319	96.5025	127.355	112.932	64.5626	92.4943	173.552	113.388	109.114	41.3262	50.2201	67.5402	90.0105	94.2606	33.6936	56.029
ERI3-IT1	4.94289	1.93959	5.92728	0	7.81286	2.8978	0	0.975149	3.01709	1.96228	5.06053	1.98729	0.986143	0.998186	0	1.00663	0	0
RNU6-369P	0	0	0	0	0	0	0	0	0	0	0	0	0	0	0	0	0	0
RNF220	320.406	224.433	293.382	231.494	208.226	264.247	150.328	200.192	339.027	149.282	217.863	88.8793	104.685	152.385	143.93	248.967	110.664	144.763
ENSG00000308471	1.98358	0.968031	0	0	0	0	0	0	0	0	0	1.97837	3.91883	4.02463	0	0	1.00319	5.15927
MIR5584	0	0	0	0	0	0	0	0	0	0	0	0	0	0	0	0	0	0
TMEM53	17.8401	36.5116	45.6348	40.3414	40.6319	56.672	12.7455	67.1767	71.1042	29.659	39.1749	20.4386	14.285	14.8761	39.3662	15.6937	24.7841	25.0648
ARMH1	10.9438	5.0388	13.3917	5.46873	2.06336	38.9519	0	4.51563	5.29228	11.6593	5.0157	7.52054	1.56464	5.02385	9.4414	23.5524	8.98077	1.32243
ENSG00000302489	0	0	0.896743	0	0	0	0	0	0	0	0	1.10849	0	0	0	0	0	0
RNU5F-1	3.94932	2.06298	0.999574	1.0566	0	6.94558	0	1.05365	2.04032	3.15473	2.96359	1.00183	2.8491	1.02153	0.978876	1.09834	0	1.95435
RNU5D-1	6.80216	2.77009	2.51822	3.00821	2.62961	1.36299	8.67517	1.15735	4.89866	3.0445	0	5.86418	1.18909	0	0	0	1.13777	3.70282
KIF2C	2.68308	2.77218	14.5231	13.2912	8.26157	8.18531	3.77242	3.66366	11.771	5.63788	4.71379	10.494	3.68399	1.83851	8.28079	14.4062	3.76391	10.2423
ENSG00000225721	0	0	0	0.909754	3.32179	0.903345	0	2.01573	0	0	0	0	1.84388	1.14282	0	1.8955	0	0
ENSG00000299627	0	0	0	0	0	0	0.966391	0	0	0	0	0	0	0	0	0	0	1.01686
RPS8	2487.15	1641.01	3137.87	1909	2064.17	2227.46	1310.09	2524.84	5064.63	1585.43	1906.91	1101.44	931.242	1244.15	2416.63	2436.65	1034.48	1483.42
SNORD55	18.3894	14.6344	15.8448	15.7648	12.4593	27.2909	16.9669	21.7399	33.9421	11.0525	25.2495	15.0142	11.8728	6.47648	13.0052	5.3666	12.8667	3.59654
SNORD46	45.3266	32.0137	51.6864	42.4604	37.6279	32.4969	35.599	43.0035	65.6037	47.0666	41.8869	21.8927	22.126	16.0114	45.4804	37.5866	23.67	18.9255
SNORD38A	6.64082	8.53439	11.7208	2.16733	1.17476	0.986507	8.42819	6.41343	10.7523	12.3021	1.01746	2.75226	3.0046	0	3.51858	2.89639	4.14034	2.4013
SNORD38B	6.44505	3.24329	18.4088	9.73537	10.4277	16.124	10.3095	15.2646	12.4984	12.33	8.84771	6.35814	8.90677	1.58076	6.35626	0	1.89734	2.3508
RPS15AP11	0.986762	0	0	0	0.964819	0.960589	0	0.956043	1.05136	1.91634	2.03364	0	0.949773	2.0219	1.02906	0	0	1.04289
BEST4	1.14579	0.954807	0.953266	1.90906	0.95722	111.866	0.97495	2.88612	4.94022	0	0.974776	0	0.984083	1.90161	0	1.88874	1.18266	18.3035
PLK3	128.754	62.5159	80.358	68.8388	78.7282	108.477	31.55	124.667	108.825	47.202	46.4841	25.1356	34.8334	103.252	47.3269	86.0712	36.0629	54.5985
DYNLT4	2.80603	0	4.66278	4.64933	1.86607	46.8855	1.90548	0	5.34697	1.88837	1.90801	0	4.77638	2.79876	3.74344	1.85951	0	10.0884
ENSG00000290041	7.86812	5.84687	10.7919	6.8245	4.8936	6.83898	2.0029	12.7524	5.92046	1.97737	2.00798	1.00272	4.99369	15.7416	5.93129	6.8826	2.01822	7.00498
BTBD19	101.606	105.821	144.386	104.006	62.1365	46.5007	37.0574	46.2714	42.3947	42.5266	73.4778	52.0515	36.9537	52.5021	33.6864	52.807	38.0148	18.0465
PTCH2	63.4847	67.0073	84.9397	49.4051	100.874	26.0286	18.462	39.7634	59.2935	14.8317	36.6581	27.4816	18.986	34.5769	27.3327	33.934	15.9961	25.7083
RNU5E-6P	11.1276	0.969608	8.03864	14.1311	5.62975	7.08902	9.25379	12.8805	3.91191	8.68819	5.86326	6.12841	6.72968	3.05639	8.04568	3.20635	6.34005	2.93511
ENSG00000226499	0	0	0	0	0	0	0	1.11086	0	0	0	0	0.908346	0	0	0	0	0
EIF2B3	189.326	103.034	206.37	157.598	131.481	99.36	52.3616	119.143	169.72	62.0693	117.519	63.1843	57.9008	55.8885	71.6204	88.9065	25.878	40.4097
RNA5SP47	0	0	0	0	0	0	0	0	0	0	0	0	0	0	0	0	0	0
CCNB1IP1P1	0	0	0.98589	0	0	0.976332	0	0	0	0.989123	0	0	0	0.991009	0	0	0	0
ENSG00000300507	0	1.02537	0	0.822078	0	0	1.05931	0	0	0	0	0	0	0	0	0	0	1.06832
PPIAP35	0	0	0	0	0.946945	0	0	0	0	0	0	0	0	0.994649	0	0	0	0
MRPS17P1	0	0	0	0	0	0	0	0	0	0	0	0	3.22306	0	0.973935	0.965961	2.02625	1.9712
HECTD3	556.901	393.142	654.804	485.834	455.591	299.978	240.854	272.895	533.035	262.624	341.885	91.3835	164.596	235.984	344.855	229.373	159.782	202.463
UROD	354.681	232.612	289.034	291.056	206.138	170.732	138.68	191.953	462.32	182.883	249.479	83.6583	94.5734	135.934	195.487	139.845	100.72	115.457
ZSWIM5	50.8931	40.7301	66.3579	51.8108	41.7352	48.5675	28.296	38.2525	87.9376	26.3709	81.0289	27.7369	40.2557	50.4691	33.9515	56.3946	23.9488	57.3176
ENSG00000303550	0	0	0	0	0	0	0	0	0	0	0	0	0	0	0	0	0	0
OSTCP5	0	0	0	0.953891	0	0	0	0.955158	2.0173	0	0	0	0	0.998165	0	0	0	0
LINC01144	5.89686	4.89377	5.87753	0	3.92699	3.93831	2.00258	5.9154	0.979036	5.96697	6.01151	1.00932	4.02838	0.9786	2.94232	0.973739	1.01318	0
HPDL	1.96562	0	0.979524	0	0.98205	3.94094	0	0	0.97848	0.99501	0	1.00989	3.02345	0	0	0.97306	1.01357	1.98413
MUTYH	96.847	61.7482	63.5451	42.1358	57.7319	68.1752	31.4062	31.3418	67.7918	39.571	33.8332	38.8945	18.6309	32.7732	22.5463	45.5722	19.353	28.5573
ENSG00000288208	7.41059	6.66445	38.915	7.02292	9.11809	9.12848	0	0	0	9.0554	18.6756	0	9.30579	7.46128	0	0	0	0
TOE1	48.9747	53.3994	54.7131	40.4197	24.3673	44.3918	23.1532	29.4278	45.9255	20.9973	35.1407	16.8765	21.5769	27.427	20.7593	36.7717	17.7807	19.2275
TESK2	50.8393	30.4794	42.9092	35.8873	34.749	39.866	24.879	24.5678	60.3581	27.9387	23.4693	12.9827	14.6185	29.2421	22.1561	44.0441	11.8945	23.2756
PPIAP36	0	0.99702	0	0	0	0.971491	0	0.999216	0	0	0	0	0	0	0	0	0	0
CCDC163	22.0147	1.89133	3.49319	5.64716	0.766981	7.49227	4.38094	5.53445	14.9034	16.5299	20.9903	3.15649	3.28007	4.25937	1.61478	2.2757	0.978937	3.86782
MMACHC	48.2352	71.2823	71.7882	56.1573	66.0606	42.1055	26.8226	41.8058	77.2378	30.2115	23.4875	29.1492	14.4141	28.4662	28.6385	17.3115	11.3079	21.3185
PRDX1	552.54	362.458	523.702	554.914	443.735	505.702	345.924	399.705	1081.28	333.217	484.431	182.774	206.469	248.909	461.724	370.658	226.766	484.364
ENSG00000298796	0	0.95788	0	0	0	0	0	0.960961	1.02992	0	0	1.93853	2.85919	2.03551	1.03635	0	0	0
HMGB1P48	1.97372	0	0	0	0	0.962637	0	0	0	0	0	1.98086	1.96521	0.997356	1.00783	0	1.00219	3.06155
AKR1A1	329.88	290.102	344.734	330.858	292.187	330.388	163.56	208.383	613.998	233.366	266.546	132.481	129.488	151.864	269.38	276.973	124.924	216.357
ENSG00000289407	0.985945	0.971318	1.96898	1.94472	1.9541	0.970242	1.00336	0	1.99448	0.98392	3.02437	0	0	0	1.99849	0	1.00623	0
NASP	734.664	523.625	838.787	600.656	501.481	630.469	280.938	513.205	848.413	364.642	439.598	198.229	255.05	334.592	424.219	539.978	146.316	218.647
CCDC17	21.2942	13.4131	26.8272	19.6566	12.9752	362.553	13.3478	32.2348	43.5332	14.9241	27.0415	1.66573	17.225	31.814	8.029	24.6148	13.8877	90.0623
GPBP1L1	674.902	421.455	715.99	600.763	550.732	497.396	148.935	377.943	692.759	319.658	319.917	175.556	193.807	306.681	398.616	365.078	154.056	228.266
RPS15AP10	1.97674	2.86261	7.92813	3.83114	5.79783	2.81083	3.00823	0	7.17425	3.83758	3.0513	1.93246	0.950565	10.1283	4.12434	4.15547	0.986581	2.09001
ENSG00000306015	0	0	0	0	1.94858	0.958792	0	0	0	0	0	0	0	0	1.01647	0	0	0
RPL7AP16	18.7028	13.5965	25.5488	14.5807	20.5066	33.9853	2.00376	6.84016	14.9036	6.88917	15.0913	1.99512	5.95251	11.8637	7.9641	9.9176	1.00597	3.02363
ENSG00000300481	1.97289	0.963155	0	0.965166	0	0.956039	1.00275	4.83911	3.02829	1.94589	1.01126	0.98439	0.975167	1.00037	2.02546	5.06682	0.998111	2.05142
TMEM69	47.3375	34.8537	64.6157	42.8962	39.8349	30.3215	20.4042	37.244	71.1246	26.871	42.7315	8.47955	14.0957	14.6563	29.3949	29.196	16.0878	20.4544
IPP	107.737	45.8699	69.037	60.9256	46.7478	72.823	71.2528	42.4293	80.8096	47.7687	58.6385	17.8179	20.6448	48.988	69.814	48.1389	29.9649	35.2705
ENSG00000230896	1.96808	0.964378	3.93397	2.89791	0	1.91977	0	0.969567	1.00233	2.92611	2.01548	1.97519	1.95959	0.994504	1.00495	1.00385	0	1.0176
ENSG00000302565	0	0	0	0	0	1.1598	0	0	0	2.31738	0	0	2.04071	0	0	0	0	0
RPL6P1	0.99123	0	0	0	0	2.93191	0	0	0	0	0	1.99979	0	0.999652	0	0	0	0
MAST2	890.475	666.586	582.514	430.17	555.218	275.682	202.64	245.931	416.787	244.028	258.476	161.12	186.651	375.506	197.747	296.477	151.174	214.496
TMA16P2	0	0	0	0	0	0.960298	0	0	1.00232	0	0	0	0	0	0	0	0	0
PIK3R3	190.548	166.649	238.821	196.386	149.655	267.831	187.783	339.892	312.484	143.483	95.3397	85.3649	117.606	196.061	416.782	135.137	111.514	118.744
P3R3URF-PIK3R3	0	41.1812	53.5989	62.6446	35.4524	38.6479	0	0	40.503	36.6002	28.9195	23.613	23.734	28.1323	88.3996	63.7719	8.45303	25.3443
ENSG00000226957	0	0	0	0	0	0	0	0	0	0	0	0	0	0.989691	0	0	0.998734	0
COX7BP4	0	0	0	0	0	0	0	0	0	0	0	0	0	0	0.970754	0	0	0
ENSG00000227857	0.987394	0.968185	0	1.93943	0	10.6408	1.00433	0	0	0.979369	0	1.02203	0.984114	1.99483	1.04027	0	0	0
ENSG00000298522	0	0.961838	0	0	0	0.936871	0	0	0	0	0	0	0	0	0	0	0	1.06525
TSPAN1	3.4016	2.77403	2.29729	3.37579	1.29835	306.381	9.27173	20.1411	5.18337	4.1716	3.31389	4.24737	4.96168	10.5707	15.2286	4.18942	16.9347	132.165
P3R3URF	0	0	0	0	0	0	0	0	0	0	0	0	0	0	0	0	0	0
POMGNT1	280.588	198.956	302.647	290.214	218.164	182.021	146.987	212.265	412.314	187.659	242.343	83.4988	113.272	194.695	207.539	176.031	94.3442	119.586
LURAP1	40.2762	38.1731	45.0361	40.126	39.2665	36.4434	15.0132	17.7482	37.1589	31.83	43.0564	7.06707	25.1886	26.3975	21.5513	19.4479	13.1715	10.9057
ENSG00000306746	0	0	0	0	0	0	0	0	0	0	0	0	0	0	0	0	0	0.98225
RAD54L	15.1874	0	8.62145	3.6873	0.352428	2.59901	2.13463	0	0.427859	1.0954	6.05492	9.86509	3.40453	14.7055	3.99178	0.850415	2.34029	2.37532
LRRC41	430.338	296.573	409.683	311.835	304.633	226.421	167.043	236.069	404.024	243.585	247.254	121.723	141.138	198.026	186.887	186.094	118.111	112.516
UQCRH	134.305	115.146	155.314	91.1166	92.4404	102.768	58.7155	93.744	208.596	72.9202	120.697	47.3217	82.1403	41.0701	80.3286	74.17	42.8656	63.9175
NSUN4	196.038	128.282	205.607	91.0426	122.558	152.071	49.1156	100.685	154.464	81.0044	108	64.7706	97.0143	94.1576	80.4138	89.3911	42.9788	56.7938
ENSG00000225779	1.96199	0	0	0	0.958598	0	0	0.949065	1.01833	0	1.0099	0	0.940209	1.00621	0	0	0	2.0779
FAAH	77.7511	73.2739	78.3737	37.3434	25.5099	45.4332	17.9593	17.8625	30.3785	22.9696	43.3703	9.2141	23.3326	37.5239	12.7224	7.04219	5.88278	21.3512
FAAHP1	0	0	0	0	0	0	0	0	0	0	0	0	0	0	0	0	0	0
ENSG00000291138	1.72456	1.92212	9.09534	3.053	1.70807	0.847542	2.17355	2.10389	2.07205	0.887683	3.55256	3.13019	1.18063	4.37053	4.09788	0	0	3.00957
LINC01398	0	0	0	0	0	0	1.0003	0	0	0	0	0	0	0	0	0	0	0
ENSG00000302972	0	0	0	0	0	0	0	0	0	0	0	0	0	0	0	0	0	0
ENSG00000302942	0	0	0	0	0	0	0	0	0	0	0	0	0	0	0	0.961721	0	0
DMBX1	0	2.94574	0	0	0	0.990559	2.00147	0	0.972269	0.998928	0.999774	1.01442	3.04111	2.92162	0	0	0	5.91366
TMEM275	0	0	0	0	0	0	0	0	0	0	0	0	0	0	0	0	0	0.982251
MKNK1-AS1	0.621033	0	0	0	0	0	0	0	0	0	0	1.29416	0	0	0	0	2.60122	0
KNCN	0	1.06894	0	0	0	0	0	1.92605	0	0	0	0	0	0	1.06661	1.66421	0	0
MKNK1	493.288	302.65	511.974	311.871	397.641	314.631	126.655	250.085	582.861	262.951	275.123	117.36	164.814	220.433	151.427	213.919	93.592	126.433
MOB3C	309.901	226.442	323.763	236.848	212.262	164.418	114.461	180.188	449.403	210.269	194.519	95.9807	103.53	180.981	189.731	221.795	114.6	122.457
ENSG00000295296	0	0	2.19932	0	0	0	0	0	0.741672	0	0	0	1.83988	0	0	0	0	0
ATPAF1	396.604	275.05	291.988	231.697	293.408	223.768	143.705	286.087	718.155	190.374	391.643	52.6201	136.797	150.446	302.432	215.883	74.4578	205.581
NENFP1	0.991151	0	1.98439	0.966178	1.94615	0	0	0	0	0	0	0.982168	0	2.01843	0	0	0	0
TEX38	0	0.83079	0	0	0	1.33792	1.46826	0	0.847482	0	0	1.44559	2.1171	0	0	0	0	0
EFCAB14-AS1	0	0	0	0	0	0	0	0	0.969079	0	0	0	0	0	0	0	0	0
EFCAB14	1632.48	994.99	1465.16	1207.1	1142.6	905.862	729.096	949.285	2392.68	675.397	1101.41	491.212	455.67	754.623	1140.75	969.291	388.687	716.772
ENSG00000295128	0	0	0	0	0	0	0	0	0	0	0	0	0	0	0	0	0	0.982251
ENSG00000236476	0	0	0	0	0	0	0	0	0	0	0	0	0	0	0	0.981585	0.996797	0
CYP4B1	228.91	85.8042	191.144	233.613	114.147	1292.66	94.3617	132.684	168.557	94.1864	75.7747	21.6053	110.236	268.643	116.916	140.901	108.206	303.738
CYP4Z2P	2.53949	4.57096	0	4.48033	4.65501	1.41811	0	3.16689	2.54893	0	0	1.01662	3.4521	3.07409	0	0	0	0
TUBAP8	0	2.01677	6.02815	3.20494	8.41534	13.1548	4.00869	10.1974	5.90746	2.5742	0	0	4.03447	11.0476	2.95908	0	4.04578	4.97131
CYP4A11	9.85214	4.34539	10.8154	3.7077	5.70562	3.70171	7.47139	6.54741	1.82603	5.05611	6.93328	0.937499	4.37777	0.920304	3.42836	0	2.30792	0
CYP4A26P	0	0	0	0	0	0	0	0	0	0	0	0	0	0	0	0	0	0
CYP4A43P	0	0	0	0	0	0	0	0	0	0	0	0	0	0	0	0	0	0
CYP4A27P	0	0	0	0	0	0	0	0	0	0	0	0	0	0.971559	0	0	0	0
CYP4A44P	0	0	0	0	0	0	0	0	0	0	1.04259	0	1.64668	1.15651	0	0	0	0
ENSG00000304718	1.56251	0	3.13043	0	1.53135	0	0	3.04144	1.18745	0	0.602013	0	0	1.18222	0	0	0	0
CYP4X1	144.688	49.5363	192.138	266.199	71.8272	102.909	95.8314	81.3736	125.135	117.069	113.323	35.1838	55.5821	51.1297	89.2867	67.7382	50.3485	48.244
CYP4Z1	37.7409	6.23332	36.2003	43.5222	16.9819	27.1808	13.0057	17.5714	64.6852	14.9296	17.0092	0	1.60898	18.4447	10.7564	10.6739	9.12148	13.8548
TUBAP9	11.8134	4.82378	3.78627	8.52486	8.2596	9.40508	0	1.6066	0	6.35421	0	0	3.9893	6.64192	0	4.90322	0	2.01822
CYP4A22-AS1	1.18232	2.74728	0.557997	0	0	0.560897	1.20372	0	1.11529	0	0	2.80349	2.77344	0.557419	2.33053	0	1.23301	1.20589
CYP4A22	20.0132	1.60513	7.6741	6.0056	1.74539	6.36888	0	1.41534	2.20718	0.815981	3.898	0	2.4816	1.17938	2.40015	1.17325	3.25665	1.68852
MTND1P34	0	0	0	0	0	0	0	0	0	0	0	0	0	0	0	0	1.01734	0
LINC00853	1.01867	1.33424	1.21366	4.24978	2.68623	1.3275	1.25624	4.94221	1.16829	2.08514	2.08339	0	2.60167	0	0	2.62615	1.03926	0.626979
PDZK1IP1	1.91156	0	0	0	1.0579	2.83393	9.7291	5.46013	14.4473	11.8397	9.7656	5.57068	4.82645	9.58896	5.78982	2.8828	3.91132	19.861
ENSG00000309388	0	0	0	0	0	1.94336	0.996269	0	2.94573	0.983371	0	0	0	0	1.96741	0.978471	0	0
TAL1	88.0119	67.1822	86.1868	66.6014	51.9433	75.4183	16.1491	61.4648	128.862	59.7277	60.571	17.2753	57.3908	86.4226	67.7222	46.5585	36.0576	30.0206
ENSG00000226252	3.92632	2.94357	1.95558	0	3.93303	6.92629	7.00318	10.8771	3.89107	0.99806	1.99938	15.2017	15.1882	23.3783	10.7191	6.76346	15.2316	11.8332
ENSG00000307358	0.99485	0	0.99703	2.89766	0.973961	0	0	0.966211	1.02887	0	0	0.977463	0	0	0	0	0	0
ENSG00000307375	0	0	0	0	0	0	0	0	0	0	0	0	0	0	0	0	0	0
STIL	22.9916	13.2317	23.4335	7.35248	14.0377	20.9131	13.4004	19.3016	43.5681	6.70989	17.8429	2.80342	6.3148	13.6747	13.6324	8.00245	9.2431	26.9334
CMPK1	869.923	613.439	809.664	808.006	585.658	582.469	375.041	491.027	1361.88	438.689	610.909	209.019	291.106	347.741	589.713	580.998	319.066	337.428
LINC01389	0.875594	1.33202	0	0	0	1.39413	0	0	0	0	0	0	0	0.688293	0	0	0	0
FOXE3	0	0	0.978632	0	0	0.984022	0	0	0	0.993858	0	0	1.00655	0	0.979548	0.972428	1.01245	3.11161
FOXD2-AS1	10.8022	22.3777	20.5478	7.8381	14.7376	1.97452	2.00143	4.93732	6.8275	7.97134	11.006	4.04623	8.0807	1.95187	2.93123	6.7854	1.01437	0.988809
ENSG00000307814	0	1.25223	0	0	0	1.5271	0.785103	0	1.29965	0	0	0	0	0	0	0	0	0
FOXD2	14.7295	2.94064	22.5028	2.93975	14.7394	0.987579	1.0007	6.91369	8.77501	6.97664	10.0044	13.1539	9.09405	1.95138	3.91027	6.78236	3.07668	5.94646
ENSG00000271355	0	0	0	0	0	0	0	0	0	0	0	1.01527	1.00348	0	0	0	1.03197	0
RPL21P24	0	0	0	0	0	0	0	0	0	0	0	0	0	0	0	1.00537	1.94677	0
ENSG00000304593	0	0	0	0	0	0.583027	0	0	0	0	0	3.60088	5.93973	4.90112	1.83726	3.07994	0	6.23647
ATP6V0E1P4	0	0	0	0	0	0	0	0	0	0	0	1.01659	0	0	0	0	0	0
ENSG00000309980	0	0	0	0	0	0	0	0.979169	0	0	0	0	0	0	0	3.93285	1.00734	0
LINC01738	0	0	0	0	0	1.95819	0.706435	0	1.0696	0	0	0	0.7122	0	0	0	0	0
ENSG00000302309	0.989538	0	0	0	0	0	0	0	0	0	0	1.008	0	0	0	0	0	0
TRABD2B	84.9953	27.6994	85.773	100.911	62.6602	115.303	42.7762	115.818	162.12	56.3705	91.0666	44.3219	51.6843	44.7983	74.3352	107.006	19.4177	32.2369
ENSG00000223814	0	0	1.46183	0	0	0	0	0	1.45103	0	0	0	0	1.34076	0	0.988525	0	0
ENSG00000225028	0	0	0.977818	0	0.980304	0.983462	0	0	0	0	0	0	0	2.92969	0	0	0	0.990372
ENSG00000296755	0	0	0	0	0.943864	0	0	0	0	0	0	0	0	0	1.0129	0	0	0
ENSG00000294337	0	0	0	0	0	0	0	0	0	0	0	0	0	0	0	0	0	0
LINC02794	0	0	0	0.9905	0	0	1.0219	0	0	0.927599	0	0	0	0	0	0	0	1.02999
ENSG00000306551	0	0	0	0	0	0	1.00031	0	0	0	0	0	0	0	0	0	0	0
ENSG00000231413	0	0	0	0	0	0	0	0	0	0	0	0	0	0	0	0	0	0
CYP46A4P	0	0	0	0	0	0	0	0	0	0	0	0	1.01658	0	0	0	0	0
ENSG00000290466	1.9554	6.47481	5.7394	8.50365	2.84966	4.24103	2.68931	3.83035	0	0	0.497997	0	0	0.485568	0	4.79169	0	0.983643
ENSG00000279096	1.96417	0	0	0	0	5.92654	4.00325	0.987813	0	2.99048	0	6.07206	5.05315	8.782	8.79112	0.968978	8.11749	15.8161
SKINT1L	0	0	1.84651	0	0	1.69124	0	0	0.995027	0	0	1.001	0	0	0	0	0	0
ENSG00000223720	0	0	0	0	0	0	0	0	0	0	0	0	0	0	0	0	0	0
SLC5A9	4.56365	2.00063	4.60437	0.553997	2.29738	8.23914	2.58361	2.26127	2.74856	0	2.35586	6.47087	1.37561	0	1.10136	0	0	1.67177
ENSG00000272491	14.7373	7.82628	22.5236	7.8259	7.8505	6.88807	4.00378	5.91246	4.89454	2.98192	8.01301	5.04382	5.03246	6.84886	4.90326	1.94733	2.02542	2.97756
ENSG00000308343	0.989352	0.96702	0.989263	0.968932	0	0.960647	1.00584	0.971836	2.02228	0	0	0	0	3.00694	0	0	1.00209	0
ENSG00000279214	0.986599	0	0	0	0.981091	0.978476	0	0.982985	0	0.990542	0	1.00447	0	0.987928	0	1.97641	0	0
SPATA6	239.034	104.311	190.628	108.284	73.1001	123.799	72.6034	77.1371	233.872	84.9318	102.065	31.6202	50.5622	89.8276	38.0826	44.0707	49.5984	54.535
PPP1R8P1	17.8017	7.79784	16.6763	7.80117	17.6201	7.81966	2.00282	4.90623	2.95867	2.9671	3.0115	1.00312	8.99322	10.8184	4.94012	7.86072	1.00935	2.00033
RNU6-723P	0	0	0	0	0	0	0	0	0	0	0	0	0	0	0	0	1.01734	0
ENSG00000235105	0.984259	2.03007	1.04473	1.99724	0	1.03072	2.22406	0	0	1.04261	1.03369	1.17493	1.11609	1.0413	0.985815	0	1.05485	1.01264
RNU4-61P	0	0	0	0	0	0	0	0	0	0	0	0	0	0	0	0	0	0
ENSG00000308324	0	0	0	0	0	0	0	0	0.969083	0	0	0	0	0	0	0	0	0
RPL21P25	0	0	0	0	0	0	0	0	0	0	0	0	0	0.963694	0	0	0	0.990271
AGBL4	5.93028	6.84081	22.7358	1.76031	3.53008	21.8571	4.98267	3.76498	7.65131	6.91071	1.7962	2.2691	9.74645	11.0502	6.05452	1.93412	7.95499	11.5023
ENSG00000287661	0.981722	0	0	0	0	0.984393	3.00072	0	0	0	0	0	4.02787	0.977025	0.978923	0	4.05033	1.98147
BEND5	61.215	63.2456	79.3604	39.7756	42.7147	56.525	46.6491	35.7083	119.42	45.1129	61.7678	19.5652	19.9925	33.8615	105.221	50.2273	26.767	20.4084
ENSG00000286597	0	0	0	0	0	0	0.989575	0	0.992554	0	0	1.95019	0	0	0	0.994643	0.987241	1.00789
ENSG00000229846	0	0	0	0	0	0.79199	0	0	0	0	0	0.813626	1.63344	0	0	0	0	0
AGBL4-AS1	0	0	0	0	0	0	0	0.991156	0	0	0	0	0	0	0	0	0	0
AGBL4-IT1	0	0	0	0	0	0	0	0	0	0	0	0	0	0	0	0	0	0
ENSG00000304060	1.97804	0	0.987577	0.975308	0	2.91936	0	0	0	0	0	2.00018	2.98215	1.98958	0	0	2.01857	2.02999
ENSG00000237478	0.989806	0	0.994842	0.957749	0	0.915978	0	0	0	0	0	0	0	0	1.05317	0	0	0
ZNF859P	0	0.986792	0	0	0	0.999883	0	0	0	0	0	2.02745	4.04723	0	0	0	2.03433	1.98888
ENSG00000279324	0	0	0	0	0	1.97139	0	0	0.9781	0	0	1.0103	4.03328	0.977985	0	0	2.02766	0.991644
MTND2P29	0	0	0	0	0	0	0	0	1.02542	0	0	0	0.961065	0	0	0	0	0
ELAVL4	2.78257	0	0.983219	0	0	4.36344	1.11149	0	0	1.05941	0	3.67358	3.02161	1.08767	2.18149	0	1.94533	3.66616
ENSG00000230828	0	0	0	0	0	0	0	0	0	0	0	0.955196	0	0	0	0	0	1.04583
ELAVL4-AS1	0	0	0	0	0	0	0	0	0	0	0	0	0.99515	0	0	0	3.02769	3.03473
ENSG00000233407	0	0	0	0	0	0	0	0	0	0	0	0	0	0	0	0	0	0
LINC02808	0	2.29629	0	0	0	2.53681	0	1.49646	0	0	0	6.55228	0.669192	0	0.796758	0	1.87441	0
ENSG00000284645	0	0.81651	0	0	0	1.64615	0	2.58073	3.39518	0	0	0.843134	2.52665	2.43447	1.62404	0.805303	1.69009	4.26438
ENSG00000310470	0	0	0	0	0	0.955055	0	0	0	0	0	0	0.96584	0	0	0	0	1.07614
ENSG00000234080	0	0	0	0	0	0	0	0	0.989004	0	0	0.999024	1.98746	0	0.990866	0	0	0
HMGB1P45	0	0	0	0	0	0.968608	0	1.9541	0	0	0	1.99214	2.96726	0.997211	3.01925	0	3.01985	3.0571
FCF1P6	0	0	0	0	0	0	0	0	0	0	0	0	0	0	0	0	1.01734	0
DMRTA2	0	0	0	0	1.01851	22.0014	3.80445	1.02386	1.8518	2.06642	1.03669	1.04898	1.04765	0	2.03336	0	2.89416	19.7114
FAF1-AS1	0	0	0	0	0	0	0.983634	0	0	0	0	0	2.00233	0	0	0	0	3.04321
FAF1	278.679	192.494	277.069	200.669	237.33	229.101	126.039	187.31	353.337	140.417	203.044	92.3715	108.172	132.56	172.535	188.32	62.4572	97.8185
RNU6-1026P	0	0	0	0	0	0	0	0	0	0	0	0	0	0	0	0	0	0
PHB1P12	0.981174	0	0	0	0	0	0	0	0	0	0	0	0	0	0	0	0	0
MRPS6P2	0	0	0	0	0	0	0	0	0	0	0	0	0	0	0	0	0	0
CDKN2C	27.5386	36.0179	45.5497	35.3004	23.8823	56.4335	14.3322	50.7204	112.074	30.581	57.2583	14.8907	18.4108	29.4644	42.6402	28.7685	15.6256	20.318
ENSG00000290102	2.94288	1.9327	4.89762	0	0	1.93048	2.99486	4.8608	2.97685	0	2.0061	0.991978	1.972	0.986654	0.994285	0.991094	0	1.00668
ENSG00000299346	1.81571	2.08359	3.14012	1.79169	5.40042	1.75768	0	0	3.56744	1.87459	1.75158	3.03818	0.898744	5.3263	1.05233	1.8321	3.06148	1.73334
ENSG00000299364	0	0	0	0	0	0	0	0	0	0	0	0	0	0	0	0	0	0
[truncated: 75,309 more rows]

## Sheet: S3B Gene read counts
Table S3B: Gene read counts (ocular surface wash samples).
	Ctrl_1	Ctrl_2	Ctrl_3	Ctrl_4	Ctrl_5	TED_1	TED_2	TED_3	TED_4	TED_5	TED_6	TED_7	TED_8	TED_9
DDX11L16	6.90898	6.75092	7.09542	14.6516	0	4.60445	0	1.07289	0.642587	0	2.54498	1.11772	4.8908	1.30703
DDX11L1	0	0	0	0	0	0	0	0	0	0	0	0	0	0
WASH7P	81.5087	117.774	28.2463	181.383	10.2478	53.6717	17.2681	127.217	92.4459	184.59	88.9862	58.4212	42.9652	82.2837
MIR6859-1	0	0	0	0	0	0	0	0	0	0	0	0	0	0
MIR1302-2HG	0	0	0	0.981996	0	0	0	1.10389	0.842287	0.835069	0	0	0	0
MIR1302-2	0	0	0	0	0	0	0	0	0	0	0	0	0	0
FAM138A	0	0	0	0	0	0	0	0	0	0	0	0	0	0
ENSG00000308361	0	0	0	0	0	0	0	0	0	0	0	0	0	0
ENSG00000290826	0	0	0	0	0	0	0	0	0	0	0	0	0	0
OR4G4P	0	0	0	0	0	0	0	0	0	0	0	0	0	0
OR4G11P	0	0	0	0	0	0	0	0.984497	0	0	0	0	0	0
OR4F5	0	1.45371	6.39232	0	0	0	0	0	0	0	0	3.77808	0	0
ENSG00000241860	982.757	1811.17	84.013	2378.38	97.9661	517.777	278.477	5322.91	3208.15	828.172	48.1166	72.7673	1733.08	428.293
ENSG00000239945	2.90396	7.70839	0	7.11632	0.970504	0	2.89007	0	10.4573	7.0046	2.61005	0	3.42049	9.31365
ENSG00000308314	1.67757	0.623424	0	0	0	1.7477	0	0	0	0	0	0	0.284261	0
CICP27	30.0455	19.4073	7.75005	29.5812	0	4.42306	0	53.8026	25.5198	3.89085	0	0.940115	27.724	5.25757
ENSG00000308579	56.747	293.021	10.8069	260.547	6.07946	39.243	17.0188	444.565	241.421	60.1488	25.7111	3.93292	170.738	25.4776
ENSG00000268903	106.874	293.646	9.09989	228.86	0	0	13.9303	381.371	256.668	105.088	11.9935	14.183	145.656	38.755
ENSG00000269981	13.9154	46.4847	0	61.141	0	0	0	52.5216	48.8867	11.8718	8.05145	1.89781	25.0251	6.0954
ENSG00000239906	33.7437	91.7846	0	146.462	6.73967	17.6892	3.42176	215.565	103.193	36.5241	0	2.4878	57.0333	0
ENSG00000310528	21.9434	134.329	0	19.9777	0	7.75321	2.43501	158.492	183.896	77.9	3.88374	9.00878	38.4351	19.7633
RNU6-1100P	0.0767656	0	0	0	0	0	0	0	0	0	0	0	0	0
ENSG00000241599	0	2.87788	0	1.86652	0	0	0	4.20974	1.97658	0.982953	0	0	2.97515	0
DDX11L2	0	3.08599	5.90798	12.1593	0	12.3054	3.53645	15.947	3.57939	3.51724	18.0718	6.27505	1.10346	9.74161
WASH9P	88.2682	73.1855	64.6739	161.844	29.9424	44.7221	23.4893	84.7029	97.9094	110.003	63.4302	10.095	51.1972	68.7778
DDX11L17	0	0	0	0	0	0	0	0	0	0	0	0	0	0
MIR6859-2	0	0	0	0	0	0	0	0	0	0	0	0	0	0
ENSG00000308625	0.985845	0	0	2.41223	0	0.995591	0	0	1.00326	0	0	0	2.83387	0
ENSG00000308544	0	0	0	0	0	0	0	0	0	0	0	0	0	0
ENSG00000292994	37.4008	126.086	34.4225	108.681	5.04778	19.9284	7.47723	352.631	153.478	84.5128	50.8387	36.3279	47.0721	58.1092
ENSG00000228463	0	6.82612	0	0	0	6.43703	0	0	0	0	0	0	0	0
ENSG00000306775	0	0	4.62353	5.86249	0	3.94994	0	1.97849	0	0	1.93645	4.08637	0	0
ENSG00000286448	3.55355	3.96071	8.19672	3.17663	0.714183	2.36923	0	8.21229	0	1.28253	6.92356	10.2018	0.74379	0.994506
RPL23AP24	0	0	0	0	0	0	0	0	0	0	0	0	0	0
ENSG00000236601	3.18737	0	0	2.02446	4.01796	6.73994	0	0	0	19.1628	16.0859	0	0	1.7403
ENSG00000290385	355.856	1076.31	165.232	1130.91	47.1216	104.495	74.4291	1626.17	1087.64	467.004	43.2788	32.3242	706.723	221.336
WBP1LP7	0	0	0	0	0	0	0	0	0	0	0	0	0	0
OR4F29	0	0	0	0	0	0	0	0	0	0	0	0	0	0
ENSG00000237094	0	0	0	0	0	0	0	0	0	0	0	0	0	0
CICP7	0	0	4.31353	0	0	0	0	0	0	0	0	0	0	0
ENSG00000250575	110.933	678.171	41.7736	642.533	30.895	86.1398	34.5491	1002.22	785.467	205.663	28.1281	12.1672	252.133	130.965
U6	10.996	13.8086	1.69966	6.97831	0	0	0	0	4.83157	2.59792	2.13373	0	1.28964	61.8862
ENSG00000293331	3.00652	0.480506	1.20533	0	0	0	0	1.21406	1.78876	0	0	0	0	0
LINC00115	559.726	1490.5	232.997	1281.29	136.535	235.7	140.841	1215.24	969.321	805.113	92.3068	154.67	505.889	416.179
ENSG00000235146	1.00463	0	0	0	0	0	0	0	0	1.72723	6.65386	0	0	0
MTND1P23	22.1254	73.3032	5.8688	28.8819	41.5895	39.3725	16.0988	7.25394	55.7341	170.105	53.4754	27.4435	31.3635	175.864
MTND2P28	64.8181	190.9	92.6574	248.578	53.0275	153.059	44.1635	75.1192	106.188	1716.23	251.495	105.143	38.087	518.263
MTCO1P12	273.406	720.854	103.236	337.894	313.724	463.138	96.1694	177.776	311.384	1163.13	312.923	160.521	265.616	1954.87
ENSG00000278791	1.02191	1.06614	0.772557	1.04881	0.909475	0	0	0	0	1.15	0.94573	0	0	5.00271
MTCO2P12	46.0435	71.2735	17.5759	50.4923	51.3933	145.987	25.3866	41.835	69.9468	203.034	56.3066	29.9667	31.9923	273.275
MTATP8P1	0.974603	1.02414	0	0.969428	0	2.07863	0	0	2.07471	5.19583	1.78878	0	4.24635	4.25215
MTATP6P1	410.467	808.475	71.7671	444.082	465.626	926.608	190.029	507.383	606.424	1971.33	642.993	264.079	338.848	2302.94
MTCO3P12	69.9348	141.406	32.425	85.2958	81.4577	165.197	22.8273	36.8893	117.925	303.48	72.6558	39.2133	52.8871	382.194
WBP1LP6	0	0	0	0	0	0	0	0	0	0	0	0	0	0
OR4F16	0	0	0	0.984052	0	0	0	0	0	0	0	0	0	0
ENSG00000230021	0	0	0	0	0	0	0	0	0	0	0	0	0	0
CICP3	0	2.66737	1.86765	0	0	0	0	2.74384	3.02511	0	1.02329	0.941014	6.95346	0
RNU6-1199P	0.0767656	0	0	0	0	0	0	0	0	0	0	0	0	0
ENSG00000229905	0	0	2.95238	0	0	0	0	0	0	0	0	0	0	0
ENSG00000228327	0	0	0	0	0	0	0	0	0	0	0	0	0	0
LINC01409	5.85285	6.65721	10.8363	10.3032	9.38487	21.1726	8.05803	6.70214	5.24939	16.7075	1.38076	2.88635	9.58704	7.06369
ENSG00000285268	0	0	0	0	0	0	0	0	0	0	0	0.938846	0	0
ENSG00000230092	35.5195	18.2413	0	29.9652	2.32645	0	0	0	11.6454	5.24528	0	0.961217	0	1.02193
FAM87B	3.97041	0.966948	0	2.92821	0	0	0	2.98983	0.996134	1.94573	0	0	1.99916	0
LINC01128	89.2914	32.1221	31.4237	240.082	18.1765	16.1296	4.77151	17.447	26.9738	53.4737	22.1497	21.6186	75.2304	27.6566
ENSG00000297178	1.99642	0.973242	0	0.981088	0	0	0	0	0	0	2.91681	0	0	0
ENSG00000297224	0	0	0.984611	0	0	0	0	0.925415	0	0	0	0	1.0645	0
FAM41C	0	0	0	0	0	0	0	0	0	0	0	0	0	0
TUBB8P11	0	0	0	0	0	0	0	0.993504	0	0.960833	0	0	0	0
ENSG00000283040	0	0	0	0	0	0	0	0	0	0	0	0	0	0
ENSG00000296088	0	0	0	0	0	0	0	0	0	0	0	0	0	0
ENSG00000272438	0	0.590018	11.0806	0.545053	0	2.23005	0	1.85956	1.24689	0	4.33774	0	0	2.19006
ENSG00000298603	0	0	0	0	0	0	0	0	0	0	0	0	0	0
LINC02593	0	2.17027	0	0	0	0	4.94275	1.11048	0	0	5.25772	0	0	0
SAMD11	1.17718	1.40208	4.84068	0	0	0	0	0	1.53188	0	1.14755	0	2.89621	0
NOC2L	52.1017	30.9226	32.7558	111.434	10.5249	52.7203	7.68759	45.3057	47.8946	112.354	25.0226	14.8177	72.8866	68.048
KLHL17	1.63445	11.8388	7.21198	24.5323	4.89823	1.76064	0	1.08913	3.27666	54.4055	14.5848	4.7265	10.6364	13.2736
PLEKHN1	8.28454	17.8129	76.3059	6.62694	4.94118	50.8613	2.18302	12.5822	4.44186	23.5087	34.2451	28.023	5.92035	86.9045
PERM1	9.14331	0	3.34972	1.9481	0	2.20275	0	1.60168	2.71308	0	24.5966	3.73937	0.995796	1.7461
ENSG00000303599	0	0	0	0	0	0	0	0	0	0	1.95063	0	0	0
ENSG00000272512	33.8893	83.479	17.3733	51.957	0.974057	5.8804	0	0.999596	30.9995	10.74	51.4909	13.1889	10.0344	15.5056
HES4	451.497	176.826	365.692	861.686	19.1505	57.8854	6.62073	40.9744	58.2588	70.1035	154.327	66.116	45.7491	81.0737
ENSG00000303623	0.974081	1.96642	0	0	0	0	0	2.20072	1.0135	0	2.77471	1.90132	1.01722	1.7878
ISG15	946.12	158.265	176.641	457.395	18.1933	164.914	6.11558	80.6003	41.416	229.279	205.473	153.156	189.397	52.817
ENSG00000303614	0	0	0	0	0	0	0	0	0	0	0.975315	0	0	0
ENSG00000231702	0	0	0	0	0	0	0	0	0	0	0	0	0	0
ENSG00000224969	0	0	0	0	0	0	0	0	0	0	0	0	0	0
AGRN	112.776	160.309	454.459	112.992	86.807	450.061	23.5993	293.731	71.0815	796.016	1726.96	671.901	138.859	524.474
ENSG00000242590	0	0	0	0	0	0	0	0	0	0	0	0	0	0
ENSG00000291156	12.7283	8.79898	9.35605	25.4315	10.48	2.10013	0	2.44219	4.74345	4.76121	5.72283	8.09208	25.3345	5.18094
ENSG00000273443	3.74796	1.83744	1.05222	1.10048	1.09017	0	0	0	0	2.21942	0	0	6.84974	0
ENSG00000217801	0	0	0	0	0	0	0	0	0	0	0.975316	0	0	0
ENSG00000304119	2.11246	0	7.08471	2.10289	3.14773	1.73873	0	3.68804	0	6.33691	17.9351	4.12125	4.03685	0.616232
ENSG00000304169	0	0	0	6.05921	0	1.7582	0	3.3337	1.77405	0	5.98333	3.18849	2.67015	0
RNF223	8.965	23.2928	104.933	14.6913	8.75703	49.0162	5.90178	47.0352	14.9973	44.9236	112.593	31.0838	9.02947	41.6137
C1orf159	21.2425	25.7786	30.4149	30.2131	10.6984	37.383	4.49033	15.5871	11.6844	43.6397	20.0574	30.2664	12.2212	52.0693
ENSG00000285812	0	0	0	0	0	0	0	0	0	0	0.967929	1.89204	0	0
ENSG00000299943	0	0.975707	0.963822	0	0	0.986255	0	0	0	0	0.974518	0	0	0
LINC01342	0	0	0	0	0	0	0	0	0	0	0	0	0	0
ENSG00000304965	1.99632	0	0	0.977003	0.967985	0.996332	0	0	0	1.98462	0.967571	0	0	1.91587
MIR200B	0	0	0	0	0	0	0	0	0	0	0	0	0	0
MIR200A	0	0	0	0	0	0	0	0	0	0	0	0	0	0
MIR429	0	0	0	0	0	0	0	0	0	0	0	0	0	0
ENSG00000272141	2.98576	3.90026	10.3471	2.92625	4.83572	15.8328	0	12.2505	4.01754	59.1357	96.6124	2.83905	2.0157	34.502
TTLL10-AS1	0	0	1.94942	0.983388	0	0.978527	0	0	0	0.974883	5.84763	0	1.00357	0.973949
TTLL10	0	3.51165	6.66998	0.500364	0	2.50076	0	3.27691	5.27833	5.2275	49.9247	7.37458	0	0.454167
TNFRSF18	22.4758	16.0959	10.3139	50.4744	13.6758	0	2.87263	0	1.44798	3.83743	3.88767	0	7.57876	0
TNFRSF4	56.7482	9.58397	5.53196	61.5645	30.8249	0	0	0	9.92793	10.4435	2.59366	0	91.1123	1.70839
ENSG00000304412	16.7095	3.90949	0.875002	3.82137	0	2.00803	0	3.19349	1.00687	0.999557	0	0	5.05174	0
SDF4	524.424	432.704	97.5962	712.821	58.6147	97.2614	16.8088	200.905	247.464	214.674	107.133	64.4071	275.706	164.241
B3GALT6	21.9356	18.4267	13.5841	53.9737	8.77928	6.84716	0	9.95419	13.9876	15.5921	16.5335	2.82354	29.0747	4.85628
C1QTNF12	1.96855	3.166	0	5.77367	1.26253	0	0	0.945902	0	1.5129	0	0	0	5.89696
ENSG00000260179	0.997663	1.94645	0.95944	2.94075	0	0	0	1.00688	1.00257	0	0	0	2.01207	7.73943
UBE2J2	164.9	151.622	27.8245	281.173	16.1276	29.9358	2.91059	123.808	117.039	124.866	42.4997	31.4787	104.036	64.7513
LINC01786	1.7861	0	7.70847	0.876118	0	0	0.887762	0	0.899775	1.76358	4.34088	0	0.902876	0
SCNN1D	9.04844	5.31128	47.4163	5.80119	0.66862	6.18387	0	23.1454	0.683963	15.9238	17.4781	12.1504	2.74534	13.7919
ACAP3	87.5655	103.829	76.7416	237.593	46.0828	60.4963	14.6788	151.81	72.9561	97.0805	226.113	143.088	37.9758	129.416
MIR6726	0	0	0	0	0	0	0	0	0	0	0	0	0	0
PUSL1	16.1058	19.9035	4.70256	17.7159	3.67016	15.1282	3.2678	9.10029	10.9376	27.6	19.2735	15.7384	13.2285	15.8575
INTS11	124.783	210.478	65.0341	247.577	43.2126	77.7444	23.491	103.778	145.622	168.329	118.299	82.9616	104.63	124.312
MIR6727	0	0	0	0	0	0	0	0	0	0	0	0	0	0
ENSG00000240731	0	0	0	0	0	0	0	0	0	0	0.975315	0	0	0
CPTP	48.8619	45.6142	12.8329	50.3719	5.17785	23.4341	5.22561	28.0404	24.1175	53.0801	61.4047	17.2338	22.2052	33.0893
TAS1R3	7.98412	1.94022	3.8953	7.86118	0	0	0	3.97578	0.999414	0	8.76483	0	1.00288	2.91952
DVL1	64.0163	96.7307	32.9005	106.714	17.8641	50.8502	5.83348	47.8682	60.6926	82.0075	80.6149	71.1124	42.2232	114.55
MIR6808	0	0	0	0	0	0	0	0	0	0	0	0	0	0
ENSG00000304860	1.0233	0	0.864872	0	0.928745	1.97625	0	1.11012	0	0	6.81184	0	1.05239	1.92294
MXRA8	0.407388	4.50093	5.11285	1.88725	0	0	0	5.0537	0	0.892319	3.62168	0	0.91245	0
AURKAIP1	241.176	261.167	50.1765	340.175	13.5009	54.5263	20.788	127.705	129.734	116.621	53.5921	32.776	85.6892	53.4771
NDUFB4P8	0	0	0	0	0	0	0	0	0	0	0	0	0	0
CCNL2	390.608	359.041	101.119	800.603	126.747	163.057	54.5651	385.594	249.143	493.135	162.601	181.203	286.448	270.506
MRPL20-AS1	23.7787	11.3483	10.5019	37.1188	6.09731	7.26617	4.8316	12.3117	10.5154	24.506	7.15825	1.1592	10.1908	24.2087
MRPL20	31.2773	52.5107	3.74956	52.223	20.9166	19.4359	3.90157	19.263	34.1672	46.8486	14.8561	14.7768	28.7368	29.2245
RN7SL657P	3.52729	0	0	0	0	0	0	0	0	1.3577	0	0	0	0
ENSG00000301639	0	0	0.894589	3.93188	0	0	0	0	0	2.06447	0.970864	0	1.0423	0
MRPL20-DT	6.12785	0	3.6538	12.3199	0.972257	0.98336	0	2.01287	1.00168	3.91833	3.88124	0.943767	4.02058	1.93236
ANKRD65	8.34811	5.11569	2.87228	1.78914	0	4.9862	0.9003	1.00665	1.91373	0.893954	37.3851	19.7284	0.917655	7.89499
ANKRD65-AS1	0.873059	1.71097	0	0	0	0	0	0	0	0.866522	2.54042	1.66232	0	0
TMEM88B	0	0	1.94564	0	0	0	0.981754	0.994611	0	0	7.78886	1.88303	0	2.91812
LINC01770	4.78453	1.19686	5.68224	3.89197	0.649462	2.92652	0	1.58432	1.57559	4.37955	23.1713	0.843089	1.06856	11.672
VWA1	53.1544	47.641	31.9509	12.3076	22.1044	81.4137	12.5565	113.311	19.793	121.726	506.68	223.081	17.2457	116.433
ATAD3C	8.83794	4.94053	3.58058	2.88343	0	11.1158	1.4279	14.8104	12.6595	4.99831	81.4762	5.47932	8.18488	7.20304
ATAD3B	70.5703	27.7841	84.2605	216.468	10.8332	16.7959	3.04918	32.378	73.9206	43.61	147.401	36.6579	64.6983	175.282
ENSG00000290916	0.959419	0	0	0	0	0	0	0	0	1.04231	2.12653	0.916209	0	0
ENSG00000284740	0	0	0	0	0	0	0	0	0	0.969606	0	0	0	0
ATAD3A	52.9818	15.1339	16.5655	173.522	3.38067	9.49968	11.8775	31.508	10.9281	104.836	30.4136	16.3568	33.8942	57.0419
TMEM240	2.08595	0	0	1.34719	0	0	0	0	0	0	0	0.671633	0	0
ENSG00000299413	0	0	0	0	0	0	0	0	0	0	0	0	0	0
SSU72	742.193	724.95	44.8713	831.37	61.5262	143.053	61.0565	433.316	472.67	320.336	116.137	85.3622	289.657	166.332
SSU72-AS1	8.58869	7.11718	2.01317	5.7512	4.16863	0	0	1.46542	1.4664	4.2949	1.42491	0	0	2.06245
ENSG00000274481	0	0	0	0	0	0	0	0	0	0	0	0	0	0
FNDC10	0.996066	3.87977	0	0.979702	0	2.93773	0	0	1.99844	1.95108	1.94183	0	3.00802	0.968568
ENSG00000286989	0	0	0	0	0	0	0.927578	1.54792	0	0	1.41122	0	0	2.04049
ENSG00000272106	12.9512	23.2875	6.74974	20.575	1.94693	8.81808	2.94943	1.99905	13.9943	20.4976	1.94194	0.941703	6.01831	7.74753
MIB2	62.8453	160.472	75.224	236.767	27.0501	51.9624	3.24682	94.8081	88.335	115.465	74.027	52.7283	64.397	98.1271
MMP23B	0	1.93512	0	0	0	0	0	0	0	0	0	0	0	0
CDK11B	638.683	752.877	65.5397	758.198	57.1135	146.867	25.0998	410.033	460.304	291.49	173.443	87.6356	253.832	169.059
ENSG00000272004	2.19794	0	0	0.991678	0.902747	0.922283	0	1.90068	0	0	5.52863	0	0	0
SLC35E2B	91.7606	178.562	52.7495	248.216	25.0045	92.9162	20.6793	136.187	141.749	157.773	141.243	34.4384	184.441	95.2609
ENSG00000293187	1.00173	0	1.92151	1.96778	0	0	0	0	1.00733	0	3.89994	0	4.04322	0
ENSG00000269737	0	0	0	0	0	0	0	0	0	0	0	0	0	0
ENSG00000310190	200.887	27.5083	1.14863	82.9045	3.90841	0.926194	0	13.237	26.4491	3.69071	1.83405	0	24.945	5.54507
ENSG00000310238	253.006	158.387	13.344	355.973	3.67887	8.44909	0	82.5693	156.388	34.8513	0	5.52309	95.6776	32.0179
MMP23A	0	0	0	0	0	0	0	0	0	0	0	0	0	0
CDK11A	467.82	750.685	89.7295	822.281	79.5828	191.952	41.12	306.461	461.81	196.394	159.677	67.2361	277.88	139.606
ENSG00000268575	18.0047	27.0193	8.22178	53.222	5.36242	11.8948	11.2059	29.9386	26.6744	14.083	24.9112	8.38748	20.939	19.7507
ENSG00000293188	9.1794	5.63043	4.97352	9.39348	0	1.41475	0	7.02656	0.610941	0.596895	4.10554	0	15.3062	1.3624
ENSG00000290854	22.3592	16.6092	6.97176	73.8478	7.82564	22.2895	2.006	28.324	20.0635	20.7466	39.773	12.0697	13.7874	21.1546
SLC35E2A	0	0	4.63114	0	0	0	3.0479	0	0	0	0	9.96899	0	0
ENSG00000227775	0	1.03198	0.923236	0	0	0	0	0	0	0	0	0	0	0
NADK	4377.27	2250.82	230.995	4898.42	150.959	310.324	83.5465	1464.26	2008.98	938.674	65.5058	35.2637	1352.11	271.063
ENSG00000302550	39.5146	2.52686	0	20.2548	0	1.4791	0	0	1.73545	0	1.34565	0	5.22458	2.88498
GNB1	4174.83	2591.59	198.829	3924.62	130.63	328.109	131.636	1506.7	1784.35	1138.3	197.47	281.909	1544.14	438.32
GNB1-DT	0	0	3.0386	0	0	0	0	0	3.98169	5.0538	0.877558	0	1.38543	2.81665
ENSG00000303984	0	0	0	0	0	0	0	0	0	0	0	0	0	0
ENSG00000294910	0	0	0	0	0	0	0	0	0	0	0	0	0	0
ENSG00000306476	0	0	0	0	0	0	0	0	0	0	0	0	0	0.977023
CALML6	0	0.783563	0	0.790674	0	2.7947	0	0	0	0	0.783577	0	0	1.56245
TMEM52	0	0	0	0	0.895434	0	0	0	0.931205	0	1.31612	1.65506	0	0
CFAP74	0	1.49966	1.02335	0	0	0	0	0	1.29214	0	0	1.21729	0	1.51353
ENSG00000233542	0	0	0.984126	0	0	0	0	0	0	0	0	0	0	0
GABRD	0	5.63248	0.977561	0	0.996254	0	0	0	0	0	1.66181	0	0	0
ENSG00000304958	0	0	0	0	0	0	0	0	0	0	0	0	0	0
PRKCZ-DT	0	0	0	0.862657	0	0	0	0	0	0	1.42536	0.839882	0.894446	0
PRKCZ	31.8032	52.5019	23.4609	74.5229	17.7987	100.711	23.3189	73.9154	39.7279	153.392	279.713	140.226	29.686	108.312
ENSG00000308181	0.997934	0	0	0	0	0	0	0	0	0	0	0	0	0
ENSG00000271806	2.99212	13.5666	13.6506	118.855	0.97678	1.95285	0	10.9077	4.99161	3.89122	5.84108	0.940371	3.00534	0.973241
PRKCZ-AS1	0	2.44308	0	2.77986	0	0	0.827144	2.97616	1.6778	0.821502	0	0	0	0
FAAP20	52.5321	126.493	13.6737	81.4585	6.47775	1.1724	6.83769	29.7654	52.4175	64.3997	2.47802	1.93434	21.2574	38.77
ENSG00000304038	0	0	0	0	0	0	0	0.984496	0	0	0	0	0	0
ENSG00000234396	0	0	0	0	0	0	0	0	0	0	0.975317	0	0	0
ENSG00000304143	0	0	0	0	0	0	0	0	0	0	0	0	0	0
SKI	746.364	1038.92	203.016	1543.81	220.559	144.827	40.9642	1032.57	649.559	396.336	113.275	49.1519	564.498	586.434
ENSG00000295493	0	0	0	1.86609	0.901204	0	0	1.1317	0	0	0	0	0	0
ENSG00000287356	0.830323	7.27572	0	1.14724	0	2.27761	0	8.86109	1.7474	0	5.97379	0	0	9.19446
MORN1	15.1613	15.1176	10.9986	43.1159	7.04251	3.83664	0	14.3021	14.1116	4.04249	16.2448	2.76872	11.3191	13.3944
ENSG00000272161	0	0	0	0	0	0	0	0	0	0	0	0	0	0
ENSG00000292993	0.997357	1.9413	0.968283	0.981282	0	0	0	0.997825	1.99992	1.95161	1.00156	0	1.00342	0.970651
ENSG00000269896	0	0	0	0	0	0	0	0	0	0	0.946157	0	0	0
ENSG00000272420	1.01809	2.0164	0.921457	0	0	0	0	0	0	0	0.980785	0	0	0
ENSG00000295371	0	0	0	0	0	0	0	0	0	0	0	0	0	0
RER1	296.682	353.273	60.7133	240.682	26.7617	98.2956	36.0552	271.78	178.132	209.162	189.062	136.952	159.485	120.831
PEX10	19.4669	15.1478	9.54483	37.3189	6.09443	12.8841	3.12279	18.6829	4.97442	20.3079	24.3457	4.62814	17.7424	7.96622
PLCH2	56.5065	59.8424	34.9355	66.8228	30.2975	54.8097	34.936	52.6465	20.6889	82.3815	37.5607	33.4243	15.9851	118.537
ENSG00000224387	0	0	0	0	0	0	0	0	0	0	0	0	0	0
ENSG00000229393	0	0	0	0	0	0	0	0	0	0	0	0	0	0
PANK4	194.668	92.0502	25.6984	337.224	16.4692	20.898	5.09984	71.292	61.2811	69.1583	22.0522	15.0203	60.9815	40.6962
HES5	0.995695	0	2.8582	0	0	1.96894	0	1.00964	2.00368	0	4.84387	0	0	0
ENSG00000272449	382.505	75.247	39.297	556.478	8.96281	9.6464	1.01034	10.307	60.047	17.5858	19.1628	3.78529	72.6196	18.5313
TNFRSF14-AS1	906.436	106.935	71.792	1158.21	11.778	18.8662	4.00644	34.6656	67.6074	85.5793	42.7617	15.1505	253.22	24.8114
ENSG00000307979	9.95138	1.94087	0	8.80168	0	0	0	1.00304	0.999701	0	10.6608	0	6.01892	0.965502
TNFRSF14	3439.96	1443.93	419.911	6691.73	231.796	203.424	69.5993	611.845	869.129	897.412	170.543	172.977	1483.97	352.419
ENSG00000225931	47.4874	5.06058	17.6948	131.793	1.13	0.984612	0.987558	2.25476	22.331	10.5606	1.93697	0	32.0054	6.11135
ENSG00000307958	16.8878	4.85095	5.70539	21.4588	0	2.94606	0	1.00695	5.99658	0.978214	0	0	10.0288	0
ENSG00000228037	49.4231	20.9856	2.91273	66.2904	2.21822	6.2022	0	1.53159	14.1414	4.47123	16.424	0.91403	22.0418	2.2093
ENSG00000289610	23.558	44.4963	0	17.2563	0	0	0	1.02935	6.97429	0	0	0	5.99852	0
PRXL2B	133.955	24.1749	49.8987	335.672	6.36045	20.1412	11.0139	27.9112	25.4167	69.0295	27.7615	21.488	24.7537	47.8272
MMEL1	3.97785	2.49707	2.54353	0	0	2.52245	0	0	0	9.08006	0	6.01983	2.54431	0
MMEL1-AS1	0	0	0	0	0	0	0	0	0	0	0	0	0	0
TTC34	7.82836	3.37709	4.26919	13.7145	4.03895	0.849975	2.55991	3.44653	0	10.1623	4.02958	1.63853	4.3641	1.70021
ENSG00000285945	0	0	0.984128	0	0	0	0	0	0	0	0	0	0	0
ENSG00000283259	0.999355	0	0.961196	0	0	0	0.988869	0	0	0.98193	0.973092	0	0	0
ENSG00000233234	0	0	0	0	0	0	0	0	0	0	0	0	0	0
ENSG00000287396	0	0	0	0	0	0	0	0	0	0	0	0	0	0
ENSG00000231630	0	0	0	0	0	0	0	0	0	0	0	0	0	0
ENSG00000302855	0	0	0	0	0	0	0	0	0	0	0	0	0	0
ENSG00000295089	0	0	0	0	0	0	0	0	0	0	0	0	0	0
ENSG00000300015	0	0	0	0	0	0	0	0	0	0	0	0	0	0
ENSG00000284745	0	0.978386	0.951807	0	0	0	0	0	0	0	0	0.949711	1.01132	0
ACTRT2	0	0	0	0	0	0	0	0	0	0	0	0	0	0
PRDM16-DT	0	1.18282	0.652212	4.65709	0	0	0	1.40661	0	0	0	0	0	0
PRDM16	0	0.393177	15.4616	0	0	2.84896	0	0	0	0	0.949915	0	1.31515	0
MIR4251	0	0	0	0	0	0	0	0	0	0	0	0	0	0
ENSG00000226286	0	0	0	0	0	0	0	0	0	0	0	0	0	0
ENSG00000306427	0	0	0	0	0	0	0	0	0	0	0	0	0	0
ENSG00000279839	0	0	0	0	0	0	0	0	0	0.973627	1.94259	0	0	0
ENSG00000306439	0	0	0	0	0	0	0	0	0	0	0.975315	0	0	0
ENSG00000272235	0	0.970255	2.92174	0	0	0	0	0	0	0.974406	0	0	1.00302	0
ENSG00000287828	1.99587	0	0	0	0	0	0	0	0	0	0	0	0	0
ENSG00000286518	0	0	0	0	0	0.977713	0	0	0	0	0	0	1.00209	0.970718
ENSG00000295754	0	0	0	0	0	0	0	0	0	0	0	0	0	0
ENSG00000297626	0	0	0	0	0	0	0	0	0	0	0	0	0	0
ARHGEF16	16.951	38.0598	49.8165	16.9368	6.98282	96.5358	11.6339	46.3598	14.5401	81.5633	105.688	89.3069	8.07359	81.4029
ENSG00000272088	0	0	0	0	0	0	0	0	0	0	0	0	0	0
MEGF6	42.2643	194.243	20.8673	137.171	9.35768	12.2774	3.22786	116.314	144.684	65.068	22.2956	0	30.0473	42.3636
MIR551A	0	0	0	0	0	0	0	0	0	0	0	0	0	0
ENSG00000309127	0	0	0	0	0	0	0	0	0	0	0	0	0	0
ENSG00000238260	1.41549	4.16867	8.07987	7.17508	0.991268	5.25786	0	2.9276	1.77134	5.06841	2.50974	0	1.0181	2.13306
TPRG1L	398.5	183.307	14.2654	331.534	6.35014	33.6732	4.95057	90.5319	110.844	68.9172	45.3967	49.9027	74.9047	51.8845
WRAP73	40.6877	54.6767	4.81179	29.2771	3.42793	25.7001	5.81503	29.3507	75.6485	89.0955	16.8876	3.56299	36.1561	15.728
TP73	2.4615	8.87852	0.803049	3.23287	0	0	0.805912	0.81492	0	4.7888	0.801008	0	0	0
TP73-AS3	0.990679	1.94931	0	0	0	0	0	0	0	0	0	0	0	0
TP73-AS2	0	0	0	0	0	0	0	0	0	0	0	0	0	0
GFOD3P	8.17349	13.1062	20.857	38.9024	4.96165	1.17062	7.9655	6.02069	5.58665	20.7571	2.02467	18.2621	17.4576	30.4052
ENSG00000276189	0	0	0	0	0	0	0	0	0	0	0	0	0	0
CCDC27	0	1.88509	5.22768	0	0	0	0	0	0	0	0	5.44605	0	0
ENSG00000296834	0.997935	0	0	0	0	0	0	0	0	0	0	0	0	0
SMIM1	0	3.67491	0	0	0	0	0	0	0	0.973027	1.11407	0	0	0.901034
LRRC47	24.6918	70.0834	15.6229	54.8415	6.40148	29.4253	7.13592	21.6567	35.1932	49.4306	61.2543	42.2642	21.8821	64.6318
RN7SL574P	0	0	0	0	0	0	0	0	0.996823	0	0	0	0	0
ENSG00000272153	0	1.01873	0.921595	0.998811	0	0	0	0	0	0	0	0	0	0
CEP104	63.6775	149.813	16.1194	108.411	38.9695	37.0606	12.557	44.167	61.7695	100.192	94.655	38.1947	79.0528	63.2331
DFFB	7.26468	29.2019	0.67511	16.2864	0	3.88738	2.05025	2.77238	4.48268	5.4442	0	3.5893	8.94116	11.0336
C1orf174	29.8006	51.7973	1.29983	28.6108	14.1044	6.09701	1.33719	19.3116	15.3425	28.0598	7.48492	12.5315	19.1876	25.4405
LINC01134	4.99211	5.72676	1.74027	6.59555	0	3.66273	3.61034	2.19008	0	3.39312	12.387	0	0.603295	2.3325
LINC01346	0.910286	0.885008	4.4376	0.896194	0.890964	1.78454	0	0.907245	0.911755	1.77789	4.419	19.3944	0	0.887364
LINC01345	0	0.651987	0	0	0	1.18659	0	1.23247	0	0	0	0	0	0
LINC02780	0	0	0.984128	0	0	0	0	0	0	0	0	0	0	0
ENSG00000284703	0	0.966734	0	0	0	0.973779	0	1.97638	0	0	0.971849	0	0	0
ENSG00000296871	1.99108	5.82881	25.8167	3.91193	4.85531	7.86071	1.97137	14.0832	3.00228	3.91523	12.5992	4.71451	3.01264	5.78939
ENSG00000308587	1.00376	0	1.74712	0	0	0	0	1.10598	0	0	0	0	0	0
EEF1DP6	0	0	0.883659	0	0	1.08562	0	0	0	0	0	0	0	0
ENSG00000301255	0	0	0.984128	0	0	0	0	0	0	0	0	0	0	0
ENSG00000299169	0	0	0.975176	0.993094	0	0	0	0	0	0	0	0	0	0
ENSG00000302287	0	0	0	0	0	0	0	0	0	0	0	0	0	0
LINC01777	0	0	0	0	0	1.59325	0	0	0	0	0.61558	0	0	0
ENSG00000306535	0	0	2.90336	0	0	0	0	0	0	0	0.991822	0	0	0
ENSG00000284694	0.997551	1.9394	3.89251	0	0	0	0	1.98737	0	0	0.97337	0	1.00246	0
ENSG00000299517	0	0.967559	0	0	0	0	0	0	0	0	0	0	0	0
ENSG00000227169	0	0	0	0	0	0	0	0	0	0	0	0	0	0
ENSG00000295490	0	0	0	0	0	0	0	0	0	0	0	0	0	0
LINC01646	0	2.20213	2.01143	0	0	1.79797	0	0.920018	0	0	0	0	0	0
ENSG00000300565	0	0.96433	0	0	0.960931	0.976757	0	1.00302	0	0	0	0	0	0
ENSG00000303830	0	0	0.933543	0	0	0	0	1.03373	0	0	1.93417	0.951342	0	0
AJAP1	1.65851	1.07279	38.5491	1.63481	1.08427	106.241	1.08393	24.6767	8.9987	3.76494	46.2475	0	6.01136	39.2782
ENSG00000287586	1.98809	1.93345	0	0.978451	0	0.97488	0.978428	1.98352	0.99592	0.971243	0	0.938155	0	0
ENSG00000284739	0	0	0	0	0	0	0	0	0	0	0	0	0	0
LINC02781	1.00412	0	1.93205	0	0	0	0	0	0	0	0	1.90122	0	0
ENSG00000309102	0	0	0	0	0	0	0	0	0	0	0	0	0	0
ENSG00000309111	0	0	0	0	0	0	0	0	0	0	0	0	0	0
LINC02782	0	0	0.984127	0	0	0	0	0	0	0	0	0	0	0
ENSG00000296716	0	0	0	0	0	0	0	0	0	0	0	0	0	0
ENSG00000302269	0	0	0.956422	0	0	0	0	1.01533	0	0	0.973273	0	0	0
ENSG00000306645	0	0	0	0	0	0	0	0	0	0	0	0	0	0
ENSG00000284616	0	0	0	0	0	0	0	0	0	0	0	0	0	0
ENSG00000302445	0	0.971744	0.970252	0	0.976659	0	0	0.998477	0	0	1.94773	0	0	0
ENSG00000302452	0	0	0	0	0.956023	0	0	2.03778	0	3.91917	0.955581	0	0	0
ENSG00000295735	0	0	0	0	0	0	0	0	0	0	0	0	0	0
ENSG00000284692	2.99963	0	0	0	0.977362	0	0	0	0	0	0	0	0	0
ENSG00000284666	0	0	0	0	0	0	0	0	0	0	0	0	0	0
ENSG00000260972	0	0.981411	0.970258	0	0	0	0	0	0	0	0	0	0	0
ENSG00000299325	0	0	0	0	0	0	0	0	0	0	0	0	0	0
ENSG00000283356	0	0	0	0	0	0	0	0	0	0	0	0	0	0
ENSG00000289893	1.269	4.19463	8.57063	0	0	0.568888	0	2.48235	1.28543	0	10.8802	0.545897	2.57972	2.42922
ENSG00000264341	0	0	0	0	0	0	0	0	0	0	0	0	0	0
ENSG00000295108	0	0	0.9725	0	0	0	0	0	0	0	0	0	0	0.988727
ENSG00000295122	0	0	0	0	0	0	0	0	0	0	0	0	0	0
ENSG00000298180	0	0	0	0	0	0	0	0	0	0	0	0	0	0
MIR4689	0	0	0	0	0	0	0	0	0	0	0	0	0	0
NPHP4	85.0553	44.4961	25.6234	252.794	14.2035	6.76594	4.16711	26.3685	29.8488	25.0231	8.00563	0	63.4455	18.8898
ENSG00000299539	0	0	0	0	0	0	0	0	0	0	0	0	0	0
KCNAB2	3139.23	917.873	153.818	5174.53	178.476	117.809	81.4899	373.464	539.573	487.734	6.73157	42.6724	632.817	146.001
CHD5	0	13.3835	3.261	3.94292	0.971616	0	0	2.98095	0	9.10985	0.97694	1.8863	2.00953	0
ENSG00000285629	0	0	1.99206	1.17772	0	0	0	0	0	0	0	0	0	0
RPL22	504.751	268.504	31.4143	460.443	81.0687	74.9879	46.3279	22.2755	221.09	262.71	20.0636	36.1004	352.016	90.2576
RNF207-AS1	0.915735	0	0	1.79293	0	0.913588	0	0	0	1.36517	0.88783	0	0.928997	2.17236
RNF207	21.2422	49.6755	31.1183	25.4182	30.2943	128.205	7.08747	95.5654	29.9149	320.836	174.779	51.1326	31.2845	181.146
ICMT	43.2754	32.2073	9.77576	10.1844	7.35107	66.0216	1.81489	26.4281	6.16333	55.4511	57.8946	57.7887	12.1548	45.7818
ICMT-DT	0.993037	0	0	0.975243	0	0	0	2.01053	0	0	0.966438	0.941009	0	0
HES3	0	0	0	0	0	0	0	0	0	0	0	0	0	0
GPR153	17.9527	39.7307	48.7522	34.3797	15.6285	60.5381	0	47.5971	12.9782	93.3891	75.9341	64.8855	53.0944	58.3948
ACOT7	15.2072	5.01325	4.96543	9.69301	4.5932	9.95516	1.47972	3.76584	1.50376	10.326	1.71015	1.86346	18.9172	12.8596
ENSG00000271746	2.01454	0	0	1.97155	0	0	0	0	0	0	0	0	0	0.9663
HES2	0	1.50888	19.0889	0.764775	1.52102	9.54532	0	3.08775	2.3317	2.27203	65.6929	3.80995	3.89963	7.57775
ESPN	1.71137	1.836	3.63996	1.12337	1.11693	1.1178	0	4.35922	0	16.7591	17.6216	1.3802	3.4205	3.73655
MIR4252	0	0	0	0	0	0	0	0	0	0	0	0	0	0
ENSG00000231868	0	0	0	0	0	0	0	0	0	0	0	0	0	0
TNFRSF25	36.8854	25.6162	28.4173	69.9994	31.3503	1.74835	7.49967	0.85575	2.72478	132.162	3.93617	3.48958	75.9305	12.0177
PLEKHG5	13.0082	1.04663	30.9353	19.1622	6.36998	23.0101	5.19432	19.9924	2.59394	28.9709	22.9348	2.54612	9.64908	43.959
ENSG00000297749	0	0	0.984129	0	0	0	0	0	0	0	0	0	0	0
ENSG00000299237	0	0	0	0	0	0	0	0	0	0	0	0	0	0
ENSG00000299253	0	0	0	0	0	0	0	0	0	0	0	0	0	0
NOL9	20.1663	13.2625	15.9346	83.2277	6.37568	8.90287	12.2941	5.15898	14.5305	61.1567	34.802	30.7523	30.686	10.8049
RNU6-731P	0	0	0	0	0	0	0	0	0	0	0	0	0	0
ENSG00000229519	0	0	0	0	0	0	0	0	0	0	0	0	0	0
TAS1R1	0.988399	0	0	0	0	0	0	0.994004	0	0	0	0	0	0
ZBTB48	166.399	73.5199	16.8712	227.787	36.1372	13.0641	13.4358	82.4396	97.6933	59.5819	34.6863	9.27508	62.0398	39.348
KLHL21	1052.54	207.919	181.632	1787.94	44.245	247.959	24.2938	323.262	330.321	279.89	622.238	348.773	321.365	314.353
ENSG00000295286	62.7734	1.95622	3.73734	27.3103	0.966426	0	0	3.08913	4.02997	0.990302	3.86385	1.89857	5.05478	4.78234
ENSG00000304810	0	0	0	0.951442	0	0	0	0	1.03115	0	0	0	0	0
PHF13	126.83	29.0046	10.0144	140.496	5.47817	15.5307	1.83395	35.278	22.4107	41.4611	73.0414	25.9373	39.0437	20.0095
THAP3	9.8193	3.28773	3.01494	22.5177	4.07489	23.1109	4.25071	11.4235	11.8387	16.2552	30.3141	21.7098	12.2902	24.356
DNAJC11	51.5485	26.3184	27.8061	59.5192	49.3016	39.0449	11.5188	33.9753	41.2022	124.444	42.2893	20.9962	80.4566	57.4684
LINC01672	0	1.2619	1.87095	0	0	0	0	0	0	2.6775	0	0	0	0
ENSG00000284744	0.997937	0	0	0	0	0	0	0	0	0	0	0	0	0
CAMTA1-DT	1.66651	0.825525	0	1.45661	0	0.84585	0	0	1.37002	0	0	0	0.853385	0
CAMTA1	45.5931	31.7826	12.9995	43.5902	8.57171	21.3977	0	7.02936	12.6504	40.6915	23.4438	31.4849	31.0215	30.0386
ENSG00000227950	2.04107	0	0.814977	0	0	0	1.09239	0	0	0	0	1.99866	0	0
CAMTA1-AS3	0	0	0	0	0	0	0	0	0	0	0	0	0	0
RNU1-8P	0	0	0	0	0	0	0	0	0	0	0	0	0	0
ENSG00000310450	0	0	0.91459	0	0	0	0	1.05384	0	0	0	0.956113	1.01837	1.89844
CAMTA1-IT1	0	0	0	0	0	0	0	0	0	0	0	0.938847	0	0
CAMTA1-AS2	0	0	0	0	0	0	0	0	0	0	0	0	0	0
ENSG00000294314	0	0	1.96825	0	0	0	0	0	0	0	0	0	0	0
CAMTA1-AS1	0	0	0	0	0	0	0	0	0	0	0	0	0	0
ENSG00000298973	0	0	0	0	0	0	0	0	0	0	0	0	0	0
ENSG00000306883	0	0	0	0	0	0	0	0	0	0	0	0	0	0
ENSG00000302704	0	0	0	0	0	0	0	0	0	0	0	0	0	0
ENSG00000270171	0	0	0.962384	0	0	0.983334	0	1.00489	0	0	0	0	0	3.87534
ENSG00000270035	0	0	0	0	0	0	0	0	0	0	0	0	0	0
ENSG00000269978	0	0	0	0	0	0	0	0	0	0	0	0	0	0
ENSG00000300603	1.86517	0	1.63321	1.28362	0	0	0	0	0	0	0	0	0	0
VAMP3	1105.05	705.707	52.182	1260.45	62.5504	60.3898	4.58038	119.929	165.914	90.1859	18.2153	17.1106	81.1565	98.5078
ENSG00000269925	2.92866	0.980179	0	5.67218	0	0	0	0	0	4.03018	0	0.94967	0	0
PER3	226.335	58.7231	55.505	537.398	25.7321	61.6675	13.8118	35.2571	41.9216	121.679	69.5202	56.6621	45.0348	96.9226
ENSG00000236266	3.10737	1.7385	0	3.66501	0	0	0	1.07256	0	1.03044	0	0	0	0
UTS2	0	0.840449	1.65863	0	0	0	0	0.869066	0	4.67347	0	0	0	0
ENSG00000302605	0	0	0	0	0	0	0	0	0	0	0	0	0	0
TNFRSF9	108.562	87.6664	8.81765	92.2842	27.6266	3.6656	0.73595	82.8373	87.7468	66.281	1.46411	0.706411	165.381	0.732286
ENSG00000270330	0	0	0	1.89935	0	0	0	1.10849	1.02119	0	0.932173	0	1.0249	0.901031
PARK7	95.483	121.352	19.2323	98.4979	12.6824	13.0683	6.06393	31.1845	103.411	53.4269	8.8678	7.20303	55.3986	39.1881
ENSG00000299004	2.9456	1.92379	0	0	0	1.95231	0	1.00694	3.96328	0.97224	0	0	0	0
Y_RNA	72.3203	32.1916	9.49985	65.0974	4.19758	1.05545	0	2.34959	2.16991	1.34805	5.44558	0.951872	3.17744	8.99855
ENSG00000284747	0	0.998872	0	0.94289	1.93937	1.95039	1.01197	2.88027	1.99033	1.94302	3.86845	0	1.99722	1.99465
ENSG00000284716	0.993023	0	0	0	0	0	0	1.0161	0	0	2.89432	0	1.00496	0.957506
ERRFI1	19.2914	86.6318	86.5587	12.0786	5.92773	102.948	9.2718	145.337	12.0116	77.0473	95.2313	314.592	12.8538	71.5767
ERRFI1-DT	0.623662	2.37462	0.930399	0	0	3.77947	0	1.24373	0	3.89654	9.69006	1.74607	0	1.21565
RPL7AP18	0	0	0	0	0	0	0	0	0	0	0	0	0	0
ENSG00000301325	0	1.06864	0	0	0	0	0	0	0	0	0.884291	0	0	0
LINC01714	2.06061	2.06541	1.44509	0	0	2.81983	0	0.75485	0	0	0	0	0	0.557536
ENSG00000229305	0	0	0	0	0	0	0	0	0	0	0	0	0	0
ENSG00000301344	0	0	0	0	0	0.97315	0	0	0	0	0	0	0	0
RNU1-7P	0	0	2.25136	1.15741	1.10595	0	0	0	0	0	0	0	0	0
ENSG00000233645	0	0	0	0	0	0	0	0	0	0	0	0	0	0
ENSG00000298156	0	0	0	0	0	0	0	0	0	0	0	0	0	0
ENSG00000301025	0	0	0	0	0	0	0	0	0	0	0	0	0	0
ENSG00000301006	0	0.720944	2.1535	0	0	1.2129	0	0	0	0	0	0	0	0
RNU6-991P	0	0	0	0	0	0	0	0	0	0	0	0	0	0
SLC45A1	0	0.488575	0	0	0	0	0	0	0	0	2.08429	0	0	0
RERE	1032.87	1237.47	226.169	1176.89	119.341	583.776	62.3288	837.775	935.741	1275.61	694.389	439.807	648.277	812.242
RERE-AS1	6.40183	14.2685	0.65185	5.29072	0	0.682727	0	5.62592	10.6452	7.78073	0	0	0.695729	2.12702
ENSG00000221083	0	0	0	0	0	0	0	0	0	0	0	0	0	0
ENSG00000270282	0	0	0	0	0	0	0	0	0	0	0	0	0	0
RPL7P11	1.00156	0.98452	1.83411	1.95446	0.976617	0	0	1.05111	0	0	0	0	1.01759	0
RPL7P7	0	0	0	0	0	0	0	0	0	0	0.975316	0	0	0
ENSG00000303676	0	0	0	0	0	0.97315	0	0	0	0	0	0	0	0
ENSG00000226545	0	0	0	0	0	0	0	0	0	0	0.975314	0	0	0
ENSG00000228423	0	0	0.873806	1.0103	0.988346	0	0	0	0	0	0	0	2.18152	0
RPL23AP19	0	0	0	0	0	0	0	0	0	0	0	0	0	0
ENO1	2603.94	1376.11	140.528	2008.89	151.908	186.031	106.061	1245.62	1296.23	781.857	79.3153	226.034	1419.21	494.153
MIR6728	0	0	0	0	0	0	0	0	0	0	0	0	0	0
ENO1-AS1	7.42344	0.67814	0	2.69577	0	0	0	0	0	1.84436	0	0	1.1627	0
RNU6-304P	0	0	0	0	0	0	0	0	0	0	0	0	0	0
HMGN2P17	0.996	0	0	0.973547	0	0	0	0	1.00957	0	0	0	0	0
ENSG00000310107	0.980318	0.985035	2.5302	2.65606	1.90586	0	0	1.00458	0	0	0.81857	0.588868	0	1.30017
ENSG00000232208	0	0	0	0	0	0	0	0	0	0	0	0	0	0
ENSG00000232663	0	0	0.863272	0	0	0	0	0	0	0	0	0	0	1.11658
ENSG00000310124	0	0	0	0.984053	0	0	0	0	0	0	0	0	0	0
CA6	1.96329	0	3.33087	0	0	0	0	0	0.573969	1.86706	0	2.34802	0	0
ENSG00000290109	0	0	0	2.95215	0	0	0	0	0	0	0	0	0	0
RN7SL451P	2.14868	0	2.59394	2.08176	0	0	0	0	0	0	0	0	0	0
SLC2A7	0	0	0.984127	0	0	0	0	0	0	0	0	0	0	0
SLC2A5	11.8974	11.2894	0.475869	13.5695	0.953627	2.20139	0	17.5731	4.83984	2.75889	8.41405	3.58319	20.6569	0
ENSG00000252404	0	0	0	0.984052	0	0	0	0	0	0	0	0	0	0
GPR157	119.781	129.408	132.324	165.196	37.9144	28.8426	1.80957	27.4394	30.4224	97.8825	26.0878	28.6556	350.889	26.0912
MIR34AHG	79.407	26.0236	93.252	15.0851	19.5544	54.6967	15.3157	60.882	15.4208	173.016	213.681	99.234	18.0087	97.5342
MIR34A	0	0	0	0	0	0	0	0	0	0	0	0	0	0
ENSG00000289914	0.994408	0.982287	1.8187	0	0.958713	2.00788	0	3.15667	0	6.99723	8.63823	0.953218	0	2.83505
ENSG00000302015	1.0052	1.00951	0	0	0	0	0	0	0	0	0	0	0	0.930083
LNCTAM34A	1.52803	2.77777	15.671	4.19378	0.744988	11.6199	0.640617	7.65292	5.05793	31.2784	30.2062	7.75015	1.74508	10.6141
ENSG00000301983	0	0	0	0	0	0	0	0	0	0	0	0	0	0
ENSG00000301968	0.932752	1.81864	2.71676	0	0	0	0	0.939075	0	0	0.682888	1.18024	0	9.90082
H6PD	179.715	208.499	88.4308	276.789	48.4279	95.8549	31.6287	366.196	210.411	473.796	147.56	55.8863	260.849	187.922
ENSG00000302217	0	0	0	0.984051	0	0	0	0	0	0	0	0	0	0
SPSB1	7.08397	20.2803	4.15967	24.366	3.08119	5.40194	6.48476	6.27871	8.67314	37.2561	18.792	15.5918	17.4063	8.43839
ENSG00000294252	0	0	0	0	0	0	0	0	0	0	0	0	1.00028	0
ENSG00000296073	0.80105	0	0	1.0047	0	1.04715	0	1.08704	0	0	1.01401	0	0	0
ENSG00000296056	0	0	0	0	0	0	0	0	0	0	0	0	0	0
ENSG00000307568	0	1.59081	1.41644	1.06688	0	0	0	1.73718	0	4.33147	0	0	0.55024	0
ENSG00000284652	0	0	0.968962	0	0	0	0.992438	0	0	0	0	0	0	0
LINC02606	0.957627	2.81332	2.35068	0	2.36066	0	0	1.03344	0.674967	0	0	0	0	0
RNA5SP40	0	0	0	0	0	0	0	0	0	0	0	0	0	0
ENSG00000301013	0	0	0	0	0	0	0	1.06808	0	0	0	2.59856	0	0
ENSG00000301030	0	0	0	0	0	0	0	0	0	0	0	0	0	0
ENSG00000306844	0	2.90267	0	0	0	0	0	0	0	0	0	0	0	0
ENSG00000296249	0	0	0	0	0	0	0	0	0	0	0	0	0	0
ENSG00000235263	0	0	0	0	0	0	0	0.984498	0	0	0	0	0	0
SLC25A33	37.8982	6.78424	14.6135	83.48	7.81249	0.976716	0	1.98451	9.98458	10.704	4.86676	7.52406	26.0498	8.75617
ENSG00000231181	1.97757	3.91845	0	11.5531	0	2.00746	0	0	0	0	0.95216	0	3.03802	0
TMEM201	8.86754	6.83196	7.22973	23.2683	2.86931	3.86447	0	1.96309	5.35444	3.85013	5.71978	0	9.86888	7.66589
ENSG00000307011	0	0	0	0	0	0	0	0	0	0	0	0	0	0
PIK3CD	1102.41	2610.7	126.434	1477.94	199.047	360.294	169.746	2167.99	3100.68	1116.04	6.33472	29.0321	1015.79	641.811
PIK3CD-AS1	6.95018	6.77327	0	3.90446	0.969642	0.977567	0	8.98526	8.97123	2.92154	0	0.939104	0	0
ENSG00000233268	0	0.967558	0	0	0	0	0	0	0	0	0	0	0	0
PIK3CD-AS2	1.44631	2.90062	1.24438	0.837283	0	0	0	0	0.808701	0	0	0	2.99959	0
ENSG00000301080	1.9859	0.984411	0.894445	4.83222	0	0	0	5.32384	5.07058	2.00961	0	0	3.0529	1.87597
CLSTN1	81.0829	107.404	113.625	143.802	58.6795	124.866	22.2545	121.598	108.726	316.12	100.285	214.655	114.159	232.121
MZT1P1	0	0	0	0	0	0	0	0	0	0	0	0	0	0
ENSG00000280113	0	0	0	0	0	0	1.96495	0	0	0	3.87999	0	0	0
CTNNBIP1	19.7984	43.9962	7.38863	6.9802	7.27648	46.9088	5.10357	20.9612	22.5299	47.2541	21.0482	18.7213	20.7109	26.805
ENSG00000223989	0	0	0.908919	0	0	0	0	0	0	0	0	0	1.08404	0
ENSG00000285701	0	0	0.960395	0	0	0	0	0	0	0	0.999503	0	0	0
ENSG00000228150	0	1.32288	3.78322	1.28048	0.393689	0	0	4.38553	0	0	0	0	1.36792	0
LZIC	67.6567	66.1706	5.12883	72.0595	10.5477	8.28506	3.82512	32.5271	34.5969	35.7871	7.70974	30.174	36.2744	21.7653
NMNAT1	31.5554	23.2943	5.41726	29.165	7.69948	6.67367	7.60911	29.3334	19.1056	19.5056	8.11179	3.12228	22.7303	22.2227
RN7SKP269	3.91494	0.993915	0	3.64235	0	0	0	2.24074	0	0	0	0	0	1.77976
TMEM274P	0	0	0	0	0	0	0	0	0	0	0	0	0	0
MIR5697	0	0	0	0	0	0	0	0	0	0	0	0	0	0
ENSG00000241326	0	0	0	0	0	0	0	0	0	0	0	0.938847	0	0
RBP7	14.6946	53.5447	0	10.5102	0	3.95612	1.98161	12.4392	36.881	7.87809	0	0	4.001	0
UBE4B	274.595	356.916	22.2937	385.634	41.1781	108.792	41.3615	266.821	371.068	253.258	80.1444	92.2574	137.3	130.451
RPL21P21	0	0	0.98413	0	0	0	0	0	0	0	0	0	0	0
PGAM1P11	0	0	0.915897	3.88113	0	0.999601	0	2.08761	2.01819	1.99075	3.84167	0	3.03763	0.947341
RNU6-828P	0	0	0.984129	0	0	0	0	0	0	0	0	0	0	0
KIF1B	618.76	679.204	88.6777	784.524	97.5848	195.645	82.1892	740.333	763.686	374.563	413.259	152.46	637.973	199.95
ENSG00000264881	0	0	0	0	0	0	0	0	0	0	0	0	0	0
RNU6-37P	29.9727	103.674	0	57.9876	2.85246	0	0	3.49525	13.8579	0	0	4.65177	13.0425	0
RN7SL731P	0	0	0	0	0	0	0	0	0	1.50623	0	0	0	0
ENSG00000284735	3.56885	0	3.84991	2.74635	0	0	0	0.77855	2.04808	0	2.72088	0	5.59286	1.48945
ENSG00000284642	0	0	2.13398	1.79934	1.73122	1.8182	0	2.25654	4.61993	1.46194	8.30764	6.04031	1.82747	0
PGD	1060.5	707.147	113.391	883.279	34.1719	215.541	52.4725	865.24	658.385	679.865	234.731	217.236	211.104	313.75
ENSG00000271989	0	0	0	0	0	0.978997	0	0	0	0	0	0	0.994315	0
CENPS-CORT	0	0	1.31094	3.4901	1.39243	1.90462	0	1.54512	0.444873	7.48383	4.5136	5.2495	0.446409	0
CENPS	10.8213	4.66974	2.88599	8.83658	0	0	0	1.40329	4.01972	1.00958	3.34994	0.648547	3.06385	0
CORT	0	0	0	0	0	0	0	0	0	0.969611	0	0	0	0
DFFA	46.0398	24.2022	10.3649	90.9849	20.6281	21.1167	4.0727	16.3197	1.55642	68.0578	25.5785	9.19881	43.8904	16.4372
ENSG00000203469	0	0	0	0	0	0	0	0	0	0	0	0	0	0
PEX14	14.9636	13.3325	28.6272	23.7412	8.08249	26.6402	0.711149	30.018	2.89155	50.2258	54.4224	13.6206	8.70464	16.1192
ENSG00000307253	0	0	0	0	0	0	0	0	0	0	0	0	0	0
ENSG00000287727	0	0	0	0	0	0	0	0	0	0	0	0	0	0
RN7SL614P	0	0	0	0	0	0	0	0	0	0	0	0	0	0
CASZ1	248.443	164.683	153.631	246.35	58.9751	295.175	16.3345	165.323	115.355	269.459	452.279	233.384	127.757	293.625
ENSG00000272078	24.9411	9.68326	2.93818	14.747	3.91189	5.84907	0	5.92905	6.9832	1.94253	13.6413	0.939636	9.00954	1.95011
ENSG00000298629	0	0	0	0	0	0	0	0	0	0	0	0	0	0
ENSG00000308013	0	0	0	0	0	0	0	0	0	0	0	0	0	0
ENSG00000307983	0	0	0	0	0	0	0	0	0	0	0	0	0	0
ENSG00000307999	0	0	0	0	0	0	0	0	0.996825	0	0	0	0	0
HSPE1P24	0	0	0	0	0	0	0	0	0	0	0	0	0	0
ENSG00000308257	0	0	0	0	0	0	0	0	0	0	0	0	0	0
C1orf127	0	0	1.90316	0	0	0	0	0	0	3.00882	0	0	0	0
CFL1P6	0	0	0.984128	0	0	0	0	0	0	0	0	0	0	0
TARDBP	241.387	148.652	45.9759	327.857	58.276	66.897	14.2948	102.915	89.7568	280.25	96.187	55.4624	120.692	102.734
MASP2	3.81916	0	2.26824	2.49668	0	1.26384	0	0	0	0	1.09438	0	5.15225	0
SRM	26.4391	8.19382	11.674	35.9298	8.42989	4.53708	1.51311	6.81285	7.67337	18.5995	9.69265	0	16.1696	31.7677
EXOSC10-AS1	3.81809	1.40708	10.0249	1.21069	0	2.4788	0	9.68581	0	5.7784	0	1.00864	1.99198	3.42098
EXOSC10	69.7646	80.1595	24.5025	121.287	44.2555	64.9054	28.1862	56.2907	41.451	101.427	37.3803	43.1385	98.2223	49.2323
MTOR	162.845	201.613	49.4035	347.766	56.099	80.7292	41.6874	126.925	119.448	272.436	114.264	89.8877	187.161	152.011
MTOR-AS1	0	0	0	0	0	0	0	0	0	0	0	0	0	0
RNU6-537P	0	0	0	0	0	0	0	0	0	0	0	0	0	0
ANGPTL7	2.78541	0.57095	0	2.7156	0	0	0	0.587472	0	0	0.571716	0	0	0
RNU6-291P	0	0	0	0	0	0	0	0	0	0	0	0	0	0
RPL39P6	0	0	0	0	0	0	0	0	0	0	0	0	0	0
ENSG00000309051	0	0	0	0	0	0	0	0	1.0196	0	0.953602	0	0	0
UBIAD1	25.251	19.7379	6.89742	37.4121	16.7503	4.61385	1.54368	3.05258	1.57199	63.6099	11.1423	0.740382	15.7743	19.6487
UBE2V2P3	0	0	0	0	0	0	0	0	0	0	0	0	0	0
ENSG00000284646	0	0	0.984128	0	0	0	0	0	0	0	0	0	0	0
ENSG00000302153	0	0.673648	6.64541	0	0	0	0	0	0	0	0	0.653891	0	0
ENSG00000302176	0	0	0	0	0	0	0	0	0	0	0	0	0	0
MTCYBP45	0	0.967559	0	0	0	0	0	0	0	0	0	0	0	0
ENSG00000299102	0	0	0	0	0	0	0	0	0	0	0	0	0	0
DISP3	0	0.556104	0.56082	0	0	0	0	4.08881	0	0	2.15075	0	0.574898	0
ENSG00000285833	0	0	0	0	0	0	0	0	0	0	0	0	0	0
ENSG00000303300	0	0	0	0	0	0	0	0	0	0	0	0	0	0
LINC01647	0	1.94627	0.954141	0	0	0	0	3.02939	0	0	0	0	0	0
ENSG00000284708	0	0.974821	2.90814	0	0	0	0	0	0	0	0	0.946069	0	0
FBXO2	0	1.96628	2.88582	1.97577	0	0	0	1.02135	0	5.41935	8.16282	0	4.06503	1.5069
FBXO44	10.442	13.8468	8.1159	31.3847	9.04447	11.2829	1.81965	2.08453	5.05281	21.1618	3.17855	0	26.0084	6.86353
MAD2L2	74.8196	71.0287	6.20624	60.6141	2.32872	7.34634	13.0887	38.8834	58.0124	15.4498	0.370813	8.17497	46.1773	32.1839
FBXO6	46.3994	13.0034	1.70448	10.4686	2.90811	8.76995	4.27242	8.34034	14.6695	20.1344	8.64514	5.94987	23.2988	14.9762
DRAXIN	0	0.96822	1.01826	5.89747	0	0	0.978644	5.44466	2.99255	2.91376	1.94834	0.939566	5.00489	0.974776
ENSG00000301523	0	0	0	0	0	0	0	0	0	0	0	0	1.00028	0
ENSG00000305789	3.94258	20.2759	0	7.72876	0	1.95978	0	2.02102	47.7396	1.95198	0	0.937284	11.976	0
AGTRAP	143.061	241.631	10.5525	149.06	4.16604	27.4321	3.81055	119.756	163.322	54.5605	1.85828	13.0159	98.3851	50.6582
C1orf167	24.0311	0.542945	2.94947	3.42469	0	0	0	4.56685	2.64914	0	0	0	0	0.595897
C1orf167-AS1	0	0.968802	0	0	0	0	0	0	0	1.94987	0.968751	0	0	0
MTHFR	275.86	130.878	51.3125	668.334	37.8677	50.1869	24.9348	65.657	152.819	174.933	88.131	49.6987	121.129	79.7709
CLCN6	323.861	32.1899	103.5	481.184	39.5116	40.5613	3.963	24.7308	68.7821	84.6351	85.9838	12.9382	105.685	113.468
ENSG00000276470	0	0	0	0	0	0	0	0	0	0	0	0	0.932666	0
ENSG00000278852	0	0	0	0	0	0	0	0	0	0.96963	0	0	0	0
NPPA	0	0	0	0	0	1.07018	0	0.89638	0	0	0	0	0	0
ENSG00000275915	0	0	0	0	0	0	0	0	0	0	0	0	0	0
NPPB	0	0	0.984129	0	0	0	0	0	0	0	0	0	0	0
SBF1P2	0	1.93323	0	0	0	0	0	0.992717	0	0	0.968996	2.81421	0	0
ENSG00000285646	39.1522	77.2538	7.15807	21.7236	2.79023	8.34728	2.51376	9.27851	20.4781	5.66731	1.85657	4.49695	12.0129	9.25809
RNU5E-1	10.9155	11.513	16.5785	32.7566	5.28914	0	0	0	0	0.93466	5.79562	0.683417	0	7.2353
RNU5E-4P	1.00947	0	0	3.30626	0	0	0	0	0	0	0	0	0	0
KIAA2013	125.509	266.678	14.8563	105.061	12.9126	33.5654	6.68619	103.569	174.465	69.2142	31.118	24.9297	64.7785	51.3323
PLOD1	108.377	243.676	13.3405	76.7282	1.54423	27.1809	10.0963	54.4484	168.523	79.6282	6.15808	22.4445	37.2836	72.8832
ENSG00000287384	4.96264	2.94499	0	0.967385	0	1.0044	0	0	7.07855	0	0	0	0	0.94131
MFN2	1285.05	1285.01	84.011	1405.79	63.9646	131.191	113.766	193.088	1371.9	487.065	88.5902	112.404	266.175	236.074
ENSG00000270914	0	0	0	0	0	0	0	0	0	0	0	0	0	0
MIIP	44.5219	86.6708	16.2734	53.6014	14.0514	6.66774	6.22034	28.596	63.223	58.9859	23.1518	0	26.0737	16.7219
MIR6729	0	0	0	0	0	0	0	0	0	0	0	0	0	0
RN7SL649P	0	0	0	0	0	0	0	0	0	0	0	0	0	0
TNFRSF8	267.94	145.905	13.1894	325.465	6.8559	10.4685	6.67034	97.745	90.6567	21.1832	0.976693	5.03259	70.5117	22.9782
RNU6-777P	0	0	0	0	0	0	0	0	0	0	0	0	0	0
RPL23AP89	0	0	0.984131	0	0	0	0	0	0	0	0	0	0	0
ENSG00000285604	0	0	1.90906	0	0	0	0	0	1.00839	0.987857	0.973672	0.950196	0	0.967677
ENSG00000294285	29.6001	29.1596	5.58699	50.6428	0.930448	0	0	1.13713	17.6086	1.03583	0	0	7.28677	0
ENSG00000301863	19.771	3.91237	2.69424	23.1196	0	0	0	1.05234	13.0981	0.996674	0	0	14.1549	0
MIR7846	1.88461	0	0	0.956486	0	0	0	0	1.08744	0	0	0	0	0
TNFRSF1B	11317.6	8174.92	1154.7	15988.9	231.349	566.272	153.296	4360.68	5724.84	2649.53	6.19774	218.143	3904.05	580.26
ENSG00000296888	77.2659	83.0463	15.4924	291.054	10.5202	9.97309	0.99921	45.8605	78.4985	28.7987	0	0.948136	117.139	15.0982
MIR4632	0	0	0	0	0	0	0	0	0	0	0	0	0	0
ENSG00000297053	15.8771	20.4996	0.922689	41.717	0.960542	0.994148	0.996224	6.20231	15.0819	0.990033	0	0	7.06243	1.8987
RPL10P17	0.997938	0	0	0	0	0	0	0	0	0	0	0	0	0
SNORA70	210.512	124.949	16.4707	158.639	17.4413	3.48988	3.20708	24.5143	119.759	18.8834	26.4937	18.6608	33.6367	28.5091
VPS13D	1140.84	466.928	254.946	3434.42	301.57	371.873	85.5688	854.628	629.149	628.541	406.338	299.237	429.329	438.031
ENSG00000295309	0	0	0	0	0	0	0	0	0	0	0	0	0	0
SNORA59A	4.10525	2.81442	0	1.96304	0	0	0	0	0	0	0	0	0	0
LINC02766	1.33803	0	0.697962	2.31662	0	2.89481	0	0.730472	0	0.711672	5.16182	0	2.71053	0
ENSG00000309694	0	0	0	0	0	0	0	0	0	0	0.975315	0	0	0
DHRS3	76.7342	24.6398	60.7458	35.6268	30.7016	152.767	15.4572	112.049	37.2979	256.771	330.837	139.511	43.8146	102.299
RNU6ATAC18P	0	0	0	0	0	0	0	0	0	0	0	0	0	0
MIR6730	0	0	0	0	0	0	0	0	0	0	0	0	0	0
ENSG00000305650	0	0	0	0	0	0	0	0	0	0	2.92594	0	0	0
ENSG00000288927	13.7648	0	3.21601	0.815013	1.61993	6.62496	0.816551	2.48712	3.32254	3.2425	16.962	5.93475	0.833506	4.83677
AADACL4	0	0	0	0	0	0	0	0	0	0	0.972779	2.83049	1.00496	0.970221
ENSG00000226166	0	0	0	0	0	0	0	0	0	0	0	0	0	0
AADACL3	0	0	0.984584	0	0	0	0	0	0	0	1.96753	2.85181	0	3.82519
CFAP107	0	1.94161	3.89942	0.983453	0.977816	0	0	0	0	0.974899	0.974669	0.942099	0	0
PRAMEF12	0	0	0	0.984056	0	0	0	0	0	0	0	0	0	0
PRAMEF1	1.32926	0	2.24174	0	0	0	0	0	0	0	0	0	0	0
LINC01784	0	0	0	0	0	0	0	0	0	0	0	0	0	0
PRAMEF11	1.99965	0	0.96564	0	0	0	0	0	0	0.980532	0.974148	1.38404	0	0
PRAMEF30P	0	0	0	0	0	0	0	0	0	0	0	0.938846	0	0
HNRNPCL1	0	0	3.8276	0	0	1.96582	0	2.76979	0.998933	0	0	0.941314	1.00417	0
PRAMEF2	0	0	0.984126	0	0	0	0	0	0	0	0	0	0	0
PRAMEF4	0	1.93278	0	0	0	0	0.979554	0	0.995546	0	0	0	0	0
ENSG00000296105	0	0	0	0	0	0	0	0	0	0	0	0	0	0
PRAMEF10	0	0	0	0	0	0	0	0	0	0	0	0	0	0
PRAMEF7	0	0	1.74485	0	0	0	0	1.1129	0	0	0	0	0	0
RNU6-1072P	0	0	0	0	0	0	0	0	0	0	0	0	0	0
PRAMEF29P	0	0	0	0	0.97926	0	0	0	0	0	0	0	0	0
PRAMEF6	0	0	0.965901	0	0	0	0	0	0	0	0	1.45621	1.00954	0
PRAMEF28P	0.99463	1.94155	0	0	0	0	0	0	0	0	0	0	0	0
PRAMEF27	0	1.93511	0	0	0	0	0	0	0	0	0	0	0	0
HNRNPCL3	0	0.893165	5.96411	3.35428	0	0	0	0	4.10204	1.00217	0	0	0	0
PRAMEF25	0	0	0	0	0	0	0	0	0	0	0	0	0	0
PRAMEF34P	0	0	0	0	0	0	0	0	0	0	0	0	0	0
PRAMEF35P	0	0	0	0	0	0	0	0	0	0	0	1.87769	0	0
HNRNPCL2	0	0.957984	0	0	0	1.94082	0	1.25691	0	0	0	0	0	0
PRAMEF36P	0	0	0	0	0	0	0	0	0	0	0	0	0	0
ENSG00000297821	0	0	0	0	0	0	0	0	0	0	0	0	0	0
ENSG00000233336	0	0	0.839678	0	0	1.02307	0	1.10244	0	0	0	0	0	0
PRAMEF26	0	0	0	0	0	0	0	0	0	0	1.95063	0	0	0
HNRNPCL4	1.98959	0	0	0	0	0.98009	0	0	0	0	1.938	0.941255	0	0
PRAMEF9	0	0	0.977753	0	0	0	0	0	0	0	3.9267	0	0	0
PRAMEF13	0	0	0	0	0	0	0	0	0	0	0	0	0	0
PRAMEF18	0.993459	0	0	0.977125	0	0	0	0.995962	0	0	0	0.938858	0	0
ENSG00000295394	0	0	0	0	0	0	0	0	0	0	0	0	0	0
PRAMEF31P	0	0	0	0	0	0	0	0	0	0	0	0	0	0
PRAMEF5	0	0	0	0	0	0	0	0	0	0	0	0	0	0
PRAMEF32P	0	0	0.984126	0	0	0	0	0	0	0	0	0	0	0
RNU6-771P	0	0	0	0	0	0	0	0	0	0	0	0	0	0
PRAMEF8	0	0	0	0	0	0	0	0	0	0	0	0	0	0
PRAMEF33	0	0	0	0	0.97926	0	0	0	0	0	0	0	0	0
PRAMEF15	0	0	0	0	0	0	0	0	0	0.969613	0	0	0	0
ENSG00000228229	0	0	0	0	0	0	0	0	0	0	0	0	0	0
PRAMEF14	0	1.28212	0	0	0	0	0	0	0	0	0.744112	0	0	0
PRAMEF19	0	0	0	0	0	0	0	0	0	0	0	0	0	0
PRAMEF17	0	0	0	0	0	0	0	0	0	0	0.97047	0.943537	0	0
PRAMEF20	0	0	0	0	0	2.90346	0	0.989925	0	0	0	0	0	0
ENSG00000307992	0	0	0	0	0	0	0	0	0	0	0	0	0	0
ENSG00000295011	0	0	1.9115	0	0	0	0	0	1.02019	0	1.96286	0	0	0
LRRC38	0	0	0.966214	0	0	0	0	1.99849	0	0	0	1.88438	0	0
ENSG00000301663	0	0	0	0	0	0	0	0	0	0	0	0	0	0
ENSG00000259961	0	0	0	0	0	0	0	0	0	0	0	0	0	0
BRWD1P1	0	0	0	0	0	0	0	0	0	0	0	0	0	0
PDPN	4.85914	5.82644	0	0	6.99032	0	1.69148	5.5241	0	3.42122	3.43159	0	8.59025	2.36061
RNA5SP41	0	0	0	0	0	0	0	0	0	0	0	0	0	0
ENSG00000237445	0	0	0	0	0	0	0	0	0	0	0	0	0	0
ENSG00000295237	0	0	0	0	0	0	0	0	0	0	0	0	0	0
ENSG00000253085	0	0	0	0	0	0	0	0	0	0	0	0	0	0
PRDM2	1409.79	977.922	118.674	2218.78	110.33	165.843	51.1932	551.066	679.741	926.11	279.075	120.996	677.226	320.187
ENSG00000289380	9.91223	9.76965	0.914529	39.6876	0	9.96636	0.998582	10.4018	15.0945	12.9014	2.87453	0	20.1951	2.83604
ENSG00000304226	0	0	1.73059	0.887799	0.881247	2.68195	5.53781	0.916795	0.909775	0.890514	4.39892	0.857223	0	7.00124
KAZN	137.905	244.468	105.16	78.6273	34.7423	303.248	9.90825	197.416	97.6549	344.407	423.53	191.118	89.8011	238.955
RNU6-1265P	0	0	0	0	0	0	0	0	0	0	0	0	0	0
ENSG00000231606	0	0	0.964366	0	0	0	0	0	0	0	0	0.958356	0	0.976835
KAZN-AS1	0	1.33805	2.95066	0	0	0	0	2.5606	0	0	0	0.729097	0	0
ENSG00000302124	0	0	0	0	0	0	0	0	0	0	0	0	0	0
TBCAP2	0	0	3.93651	0	0	0	0	0	0	0	0	0	0	0
ENSG00000287756	0	0	0	0	0	0	0	0	0	0	0	0	1.00877	0.968818
ENSG00000294214	0	0	0	0	0	0	0	0	0	0	0	0	0	0
ENSG00000294586	1.00722	0	0	0	0	0	0	0	0	3.84062	4.89726	0	0	1.94692
ENSG00000293964	0	0	0	0	0	0	0	0	0.997839	0	0	0.937889	0	0
TMEM51-AS1	7.9003	19.6709	22.1939	9.37855	6.06061	14.7222	3.80622	25.9326	15.4612	101.152	37.3224	12.1178	15.3229	44.85
ENSG00000310342	0	0	0	0	0	0	0	0	0	0	0	0	0	0
TMEM51	48.2164	25.9	56.0905	22.2819	6.6094	25.4577	7.63857	18.1385	24.0095	98.1834	35.4554	33.7064	29.0947	36.6971
TMEM51-AS2	0	0	0	0	0	0	0	0	0	0	0	0	0	0
MFFP1	1.01421	0.998988	0.938233	0	0	0	0	0	0	0	0	0	0	0
ZBTB2P1	0	1.9623	2.83559	0	0	0	0.998575	0	0	3.96788	3.88681	0	0	1.92735
FHAD1	15.4734	17.4248	21.2311	16.8275	3.6056	10.0165	10.147	7.34993	5.74962	30.7255	8.69656	0	35.3258	11.6498
EFHD2-AS1	38.9992	67.8578	12.0528	73.3124	2.67302	2.17767	2.78776	8.35345	27.6874	1.39138	0	0	16.583	0
FHAD1-AS1	0	0.972289	1.9488	0	0	0	0	0	0	0	0.975551	0	1.00513	0
ENSG00000236045	0	0	0	0	0	0	0	0	0	0	0	0	0	0
EFHD2	7785.41	7099.8	661.963	9347.8	266.349	715.154	294.933	3890.29	4786.11	2039.03	116.259	110.408	2210.18	844.039
CTRC	6.44267	11.6178	0.776357	56.3512	0	1.40283	0	7.84211	10.7528	2.33403	2.21741	1.42689	19.0439	36.1516
CELA2A	0	0	0	0	0	1.07344	0	0	0	0	0.885393	0	0	0
CELA2B	0	0	0.964752	1.00387	0	0	0	0	0	0	0	0	0	0
CASP9	99.6058	134.099	22.6612	128.901	6.39305	51.2668	11.0057	91.9737	41.4582	78.0609	38.5215	24.3377	66.198	49.9731
DNAJC16	41.531	39.6339	20.3491	83.4698	9.38103	41.406	7.38006	77.4457	16.1334	117.069	24.1804	38.8119	36.3235	44.5469
SCARNA21B	0	0	0	0.984063	0	0	0	0	0	0	0	0	0	0
ENSG00000272510	0	0	0	0	0	0	0	0	0	0	0	0.938848	0	0
AGMAT	8.97789	2.90994	3.88811	12.7658	4.88115	0.978043	0	1.98942	2.99783	6.82075	1.94642	0	0	0.972198
ENSG00000237301	0	0.509489	0	0	2.01437	0.513848	0	0	0	4.60341	3.57676	10.3845	3.73559	0
CHCHD2P6	8.9707	9.7561	0.900037	10.5517	1.88787	1.01655	1.0191	1.08495	6.10236	4.04803	1.89375	0.95742	5.10316	1.84718
RNU7-179P	0	0	0	0	0	0	0	0	0	0	0	0	0	0
ENSG00000294489	0	0.976242	0	0	0	0	0	0	0	0	0.966647	0	0	0
CD24P1	0	0	0	0	0	0	0	0	0	0	0	0	0	0
DDI2	147.149	72.3657	70.1635	234.446	68.3634	158.121	28.6455	97.9212	83.4429	256.664	337.055	92.1074	89.959	279.498
RSC1A1	0	0	0	0	0	4.26315	0	0	0	27.9286	7.47606	14.161	0	8.98858
ENSG00000271742	0.958666	0.989488	0	0.934432	0	1.01747	0	0	0	0	0	0	1.02691	0
PLEKHM2	2144.17	619.082	109.916	3006.54	118.808	286.188	50.2733	274.503	357.715	514.306	777.623	240.096	461.189	329.776
ENSG00000237938	6.96255	0	0	3.88072	0	1.07336	0	0	1.08243	0	0.834872	0	0	0
SLC25A34	47.7355	20.7969	0.77542	42.8853	2.33606	3.90032	0	7.13975	8.76724	21.2596	27.2361	2.25236	36.8912	21.5236
SLC25A34-AS1	0.866859	0	0.816755	1.96592	0	0	0	0	0	0	0.841046	0	0.878484	0
TMEM82	0	0	1.73515	0	0.753454	0	0	0	0	0	0.752043	0	0	0
ENSG00000297277	0	0.656261	2.33549	0	0	0	0	2.00196	0	1.32398	0	0	0	0
FBLIM1	6.62555	7.69183	15.913	1.22377	1.59332	44.3066	0.533754	15.7736	11.1822	26.0292	137.241	49.4645	2.51217	69.6519
SPEN-AS1	14.0498	29.9645	4.75443	36.8014	4.29695	17.0591	0.426309	12.515	11.9172	28.2789	26.5686	5.55024	10.8517	11.8912
RPL12P14	0	0	0	2.92402	0	0	0	0	0	0	0	0	1.02081	0
UQCRHL	6.4443	20.0404	27.9293	8.12168	0	1.17383	0	2.93533	7.63917	22.6189	30.1876	0	4.15444	17.5018
ENSG00000178715	10.5111	3.02299	2.08605	14.8653	1.90378	0	0	1.22042	2.06664	9.72383	0.954862	0	4.12357	3.08238
SPEN	1542.92	2441.81	245.275	2973.54	210.674	715.46	164.409	1109.7	1684.31	1814.54	1021.54	627.931	1138.48	891.235
ENSG00000270620	0	0	0	0	0	0	0	0	0	0	0	0	1.00029	0
ZBTB17	258.99	146.171	35.231	578.925	47.1356	30.0178	7.24326	160.222	164.504	134.504	40.6629	15.518	128.079	68.6229
ENSG00000234607	1.00085	0	0	1.94928	0.962378	0	0	0	0	0	0	0	1.02481	0
ENSG00000231353	0	0	0	0	0	0	0	0	0	0	0	0	0	0
ENSG00000275503	0	0	0	0	0	0	0	0	0	0	0	0	0	0
TBC1D3P6	0	0	0	0	0	0	0	0	0	0	0	0	0	0
SRARP	0	1.93986	0	0	0	0	0	0	0.999227	0	6.81155	0.941271	0	0.972022
ENSG00000233078	0	0	0	0	0	0	0	0	0	0	0	0	0	0
HSPB7	0	1.06496	1.05943	0	0	1.65862	0	0.953865	0	0	3.71881	0	0	2.11834
CLCNKA	5.93196	0	0	0.569665	0	0	0	0.738712	0	0	1.12914	0	0	0
ENSG00000307216	0	0	0	0	0	0	0	0	0	0	3.4393	0	0	0.974317
FAM131C2P	0	0	0	0	0	0	0	0	0	0	0	0	0	0
CLCNKB	0	0.936203	1.16747	0	0.721975	0	0	0	0	0	2.36037	0	0	0
FAM131C	0	1.35736	0	0	0	2.75304	0	0	0	1.58507	2.74001	0.764052	0	0
EPHA2	180.186	272.947	248.711	96.873	108.62	859.102	64.6547	551.782	132.528	1146.23	1751.97	1305.75	112.047	684.982
EPHA2-AS1	9.34183	8.98512	11.0064	2.49492	1.23923	12.3537	4.90365	24.9756	3.6698	77.1377	158.951	27.1491	4.71214	31.1208
ENSG00000297531	0	0	0	0	0	0	0	0	0	0	0.975316	0	0	0
ARHGEF19	2.95304	3.83491	3.97092	8.23096	9.53829	1.71021	1.94283	0	3.95066	12.1595	3.83749	0	1.98216	18.1931
ENSG00000291077	2.28515	3.59164	0	2.62047	5.25776	1.83306	0	1.76277	0	7.75619	3.93161	0.820446	0	2.18529
ANO7L1	0	0	0	0	0	0	0	0	0	0	1.95576	0	0	0.974459
ENSG00000288398	8.97514	3.88067	3.87888	2.94419	0.97547	1.95734	0	1.99255	0.999471	3.89999	10.6987	0	3.00877	0.971136
CPLANE2	0.771613	8.90446	0.74226	9.38404	0	0.761016	1.52692	1.55708	0.775356	23.5807	3.00538	7.14573	0.778035	0.748312
ENSG00000293791	0	1.83354	1.4192	1.82963	0	0	0	4.82002	0.944315	0.927871	0	0	0	0.897453
MT1XP1	0	0	0	0	0	0	0	0	0	0	0	0	0	0
FBXO42	100.965	93.7393	21.7233	161.338	21.1922	36.1931	5.37057	43.6753	100.404	177.354	69.9874	24.2878	92.3378	56.672
SZRD1	537.231	368.026	96.576	624.121	74.4587	114.279	26.6895	165.234	208.687	339.94	107.294	97.4041	260.901	204.544
RPL22P3	2.00346	0	0	1.93963	0.950939	0	0	0	1.03805	0	0	0	0	0
SPATA21	26.334	3.53035	5.39251	7.15316	2.6671	0	0	0.90401	6.36477	0	1.77232	0	7.29921	0
NECAP2	376.006	160.854	31.6083	415.157	30.6756	73.7191	16.3909	91.5823	81.937	157.087	42.5846	47.052	144.916	91.6983
CROCCP3	119.096	25.9801	3.6541	57.6666	2.26083	2.2766	1.42484	18.1519	10.2012	3.42212	6.82703	2.96003	40.5137	13.3925
LINC01772	31.9103	14.5425	3.88902	60.8671	4.88008	3.90977	0	13.9137	8.98909	24.345	9.72955	3.76338	17.0382	3.88832
ENSG00000306228	2.00557	0.976899	2.90902	0	0.979644	0	0	0	0	0	0	0	0	0
RNU1-1	303.98	201.368	36.9	419.073	0	0	0	0	48.0215	0	13.9265	12.0017	0	122.047
ENSG00000224174	0	3.10532	5.9765	0	0	1.22906	0	1.65423	0	0	0	0	0	5.68322
LINC01783	1.82705	0	0	1.36517	0	0	1.41687	0.944654	0	0	1.24605	0	0	0
RNU1-6P	0	0	0	0	0	0	0	0	0	0	0	0	0	0
ENSG00000298308	0.999126	0	0.966935	0	0	0	0	1.0025	0	0	0.97376	0	0	0
PDE4DIPP8	0	1.93512	0	0	0	0	0	0	0	0	0	0	0	0
NBPF1	40.689	21.2727	22.998	36.8974	20.0671	19.678	7.21657	19.8307	10.9752	91.0659	27.9209	14.4232	23.9904	94.424
ENSG00000271732	1.34188	1.0697	10.4966	1.06316	1.05263	0.853425	0	2.26537	0	1.08487	3.15795	5.78463	1.10559	2.08077
ENSG00000291072	34.6087	39.4938	29.3348	132.719	24.7574	36.7515	14.0186	21.5105	33.7761	95.8485	33.5815	13.3314	58.2864	62.6001
CROCCP2	0	0	0	3.63898	0	0	0	0	0	1.64232	1.5157	3.708	0	6.62198
ENSG00000283773	0	0	0	0	0	0.954615	0	0	0	0	0	0	0	0
ENSG00000293920	0	0	0	0.971751	0	0	0	0	0	1.97976	0	1.89551	2.01877	0.951616
ENSG00000293901	0	0	0	0	0	0	0	0	0	0	0	0	0	0.977025
MST1P2	0	0	3.08702	2.07003	0	1.96302	0	0	0	2.31877	0	0	1.5046	3.05997
ENSG00000282143	2.86233	1.40599	1.53692	0	0	0	0	4.33648	1.44822	0	1.38667	0	2.90639	1.04731
RNU1-3	199.593	351.245	59.2909	382.545	30.8092	0	0	3.48334	33.2944	24.2144	24.9097	7.96484	0	104.682
ENSG00000280114	0	0	0	0	0	0.985285	0	0	0	0	0	0	0	0.965014
ENSG00000290849	1.73785	8.93199	1.9139	2.73557	0	0	0	0	0	0	0	3.03604	1.77792	0
EIF1AXP1	0	0	0	0	0	0	0	0	0	0	0	0	0	0
ENSG00000296694	0	0	0	0	0	0	0	0	0	0	0	0	0	0
ESPNP	0	0	0	0	0	0	0	0	0	0	0.97642	0	0	2.92776
ENSG00000279151	0	0	0	0	0	0	0	0	0	0	0	0	0	0
ENSG00000293526	0	0.967556	0	0	0	0	0	0	0	0	0	0	0	0
ENSG00000282740	0	0	0	1.1581	0	0	0	0	0	0	1.73242	0	0	0
CROCC	18.3557	38.1045	45.5325	151.222	15.7521	40.0561	28.7939	45.3095	32.3554	109.12	7.96325	19.3543	47.4396	67.2763
ENSG00000290850	2.34423	3.52825	8.12108	0.710234	0	3.80427	0.716047	2.50144	7.36188	2.3664	1.66259	2.05472	1.45887	0
RNU1-4	392.064	223.783	245.429	1973.31	2233.69	0	45.9781	346.277	311.49	350.085	373.111	114.483	0	781.731
CROCCP4	0	0	0	0	0	0	0	0	0	0	0	0	0	0
ENSG00000290851	0	0.965339	0.858735	1.57138	0	0	0	3.95889	0	3.2846	9.95522	3.10944	0	4.63436
MST1L	0	0	0	0	0	0	0	0	0	0	0	0	0	0
ENSG00000223643	0	0	0	0	0	0	0	0.984497	0	0	0	0	0	0
PDE4DIPP9	3.29619	0	0.960489	0	0	0	0	0	0	0	0	0	0	0
MIR3675	0	0	0	0	0	0	0	0	0	0	0	0	0	0
ENSG00000302843	0	0	0	0	0	0	0	0	1.00069	0	0	0.935221	0	0
LINC03126	5.29458	2.27927	4.22506	0	0	0	0	0	1.35926	0	1.96489	1.10599	0	2.6086
RNU1-5P	0	0	0	0	0	0	0	0	0	0	0	0	0	0
ENSG00000238142	1.27193	0	12.6686	11.9741	1.73296	0.429343	0	0.646915	0	21.5487	0.565514	0	3.51984	2.71225
ENSG00000235241	0	0	0.984127	0	0	0	0	0	0	0	0	0	0	0
RNU1-2	510.293	987.207	295.362	611.414	225.896	205.935	0	392.161	588.572	367.394	426.141	117.602	763.615	474.186
ENSG00000272426	1.73822	1.93512	0.778433	1.95726	0	0	0	0	0.88892	1.76333	0	0	0	0
ENSG00000290122	6.97473	0.977791	1.87101	2.92662	0	0.993704	0	0	11.0788	3.95885	0	0.948965	1.01063	2.8708
MFAP2	0	0.406247	0	0	0	0	0	2.66818	0	0	0	0	0	0
ENSG00000286898	0	0	0	0	0	0	0	0	0	0	0	0	0	0
ENSG00000226526	0	0	0	0	0	0	0	0	0	0	0	0	0	0
ATP13A2	48.6749	45.3596	37.2743	94.2846	21.947	55.9307	1.08898	27.7534	28.6609	113.436	118.002	114.003	45.1996	75.5626
ENSG00000288636	5.39336	0	2.4072	0	0	0	0	0	0	0	5.15928	2.61291	0	0
SDHB	152.666	219.228	19.203	128.671	13.4833	43.9399	16.3805	124.835	166.228	123.715	18.3827	16.6759	74.025	33.5037
PADI2	413.18	1797.96	19.2906	331.085	67.8952	111.255	18.0976	1706.65	1418.42	159.61	0.786089	5.79213	470.323	153.147
LINC02783	0.566996	0	0	0	0.555398	12.4067	0	1.12648	0	2.21117	20.4684	5.92715	0	1.10693
ENSG00000282843	0	0.964978	0	0.968982	0	0	0	1.00367	0	0.97359	0	3.74666	0.997475	0
PADI1	48.2323	244.656	181.788	22.4625	42.548	367.634	86.2996	315.491	97.358	436.629	320.035	854.266	66.8184	265.966
PADI3	3.98675	8.72149	5.82931	0	0.97547	8.79331	4.90311	24.8379	1.99665	9.73392	5.83455	16.9274	1.00178	10.6865
MIR3972	0	0	0	0	0	0	0	0	0	0	0	0	0	0
PADI4	171.352	327.859	11.7729	72.7031	2.86025	36.7623	5.04849	231.117	405.494	97.8835	0	0	52.6072	0
PADI6	0	0	0	0	0.979261	0	0	0	0	0	0	0	0	0
RCC2-AS1	0	0	0	0	0	0	0	0	0	0	0	0	0	0
RCC2	169.643	96.7138	100.927	283.351	49.5262	85.6753	23.0799	45.1524	121.036	186.524	152.274	42.7682	270.458	84.9598
ENSG00000308620	0.995747	0	0	1.93129	1.89954	1.02532	0	0	0	0	0	0	0	0
ENSG00000290096	0	0	0	0	0	0	0	0	0	0	0	0	0	0
ENSG00000307703	0	0	0	0	0	0	0	0	0	0	1.9606	0	0	0.97206
ENSG00000306620	1.61201	0	0	0	0.93223	0.988481	0	0	1.67557	4.92076	2.80207	1.70815	0	1.83214
ARHGEF10L	141.462	66.6768	147.704	87.6591	67.3982	259.835	30.0553	181.932	116.803	537.635	499.607	280.473	148.457	276.989
ENSG00000302710	0	0	0	0	0	0	0	0	0	0	0	0	0	0
LINC02810	0	0	1.51635	1.38508	0	0	0	0.826678	0	1.4296	1.56053	0	0	0
ACTL8	0	2.90267	0	0	0	0	0	0	0	0	0	0	0	0
ENSG00000296176	0	0	0	0	0	0	0	0	0	0	0	0	0	0
ENSG00000296161	0	0.976703	0.955813	0	0	0	0	1.01457	0	0	0	0	0	0.967271
ENSG00000284653	0	0	0.972515	0	0	0	0	0	0	0	0	0.950076	0	0
ENSG00000302372	0	0	0	0	0	0	0	0	0	0.969612	0	0	0	0
LINC01654	0	1.94529	1.94157	0	0	0.981402	0	0	0	0	0	0	0	0
IGSF21	6.20598	12.6193	3.41216	2.01099	1.9978	0	0	3.25591	3.13386	7.70949	0.667025	0	1.37902	1.32467
ENSG00000280222	3.99338	3.87699	5.87433	4.91837	2.93527	3.90392	0	0	0	0	1.94981	7.52428	1.002	5.85211
ENSG00000293810	1.00054	0	0	0	0	0	0	0	0	0	0.972779	0	0	0
IGSF21-AS1	0	0	1.96825	0	0	0	0	0	0	0	0	0	0	0
ENSG00000293766	0	0	0.901858	0	0	0	0	0	0	0	0	1.02562	0	0
ENSG00000225387	0	0	0	0	0	0	0	0	0	0	0	0	0	0
ENSG00000294535	0	0	0	0	0	0	0	0	0	0	0	0	0	0
KLHDC7A	0	7.7508	1.95336	0	0	0	0.979653	0	2.9944	1.94463	0	0.94017	3.00478	15.5835
DYNLL1P3	0	0	0	0	0	0	0	0	0	0	0	0	0	0
ENSG00000225478	0	0	0	0	0	0	0	0	0	0	0	0	0	0
ENSG00000300147	0	0	0	0	0	0	0	0	0	0	0	0	0	0
PAX7	0	2.04508	3.44193	2.73358	0.688071	0	0	2.08873	1.4046	0.683939	9.2884	10.2718	0	0
ENSG00000308985	0	0	1.84664	0	0	1.03785	0	0	0	0	0	0	0	0
TAS1R2	0	0	0	0	0	0	0	0.984498	0	0	0	0	0	0
ALDH4A1	18.9126	4.95106	2.41492	8.09421	0	3.82221	0	5.28521	1.26681	11.79	1.70205	0.825713	4.2115	2.15901
MIR4695	0	0	0	0	0	0	0	0	0	0	0	0	0	0
MIR1290	0	0	0	0	0	0	0	0	0	0	0	0	0	0
ENSG00000310349	0	0	1.96826	0	0	0	0	0	0	0	0	0	0	0
IFFO2	46.0078	31.1654	26.4928	35.3486	13.043	26.9095	0.567965	38.6482	16.8539	64.8667	63.688	32.9622	41.5458	14.2377
ENSG00000295712	0	0	0	0	0	0	0	0	0	0	0	0	0	0
ENSG00000308389	0	0	0	0	0	0	0	0	0	0	0	0	0	0
ENSG00000307102	0	0	0	0	0	0	0	0	0	0	0	0	0	0
ENSG00000272084	28.3711	22.9069	3.97063	63.1499	2.95067	0.987634	0.980712	10.0886	10.2143	4.90098	3.04516	0	16.3024	9.28189
UBR4	3268.74	2040.59	479.625	7536.56	363.244	689.285	136.928	1744.04	1988.33	2381.62	633.359	442.674	2930.34	882.463
EMC1-AS1	11.4871	34.956	4.92128	18.5151	1.67096	6.04143	0	4.00444	9.34909	17.5332	6.63101	2.49477	13.6443	7.50974
EMC1	53.1563	35.4853	15.9203	96.9375	20.8734	20.2415	1.54929	16.8322	32.3705	72.5605	119.878	68.8489	49.9566	14.2141
ENSG00000309633	0	0	0	0	0	0	0	0	0	0	0.975315	0	0	0
MRTO4	21.9333	12.074	15.6506	47.8307	5.59101	2.81345	4.70516	3.82665	10.5248	18.6854	1.85888	1.80277	9.60108	9.27043
ENSG00000286064	0	0	0	0	0	0	0	0	0	0	0	0	0	0
AKR7L	0	0.893376	2.66156	1.43182	0	0	0.905285	0	0	0	1.78759	0	0	0
AKR7A3	0	0	2.56823	0	0	0	0	0	0	0	0	0	0	0
ENSG00000270728	0.997938	0	0	0	0	0	0	0	0	0	0	0	0	0
ENSG00000308073	0	0.987387	1.92885	0	0	0	0	0	0	0	0	0	0	0
AKR7A2	11.3101	19.1629	1.83402	17.6617	3.56722	4.33939	2.17631	1.6395	8.10849	21.9131	3.03628	1.51992	19.0067	9.32043
RNU6-1099P	0	0	0	0	0	0	0	0	0	0	0	0	0	0
SLC66A1	88.7054	35.3029	10.5036	101.208	5.79748	4.55412	6.75834	18.4832	21.5686	15.3998	11.2848	7.01577	18.8206	9.29592
CAPZB	2365.4	2465.56	140.894	2722.53	105.497	309.514	147.012	1468.74	1478.35	886.692	312.501	380.669	965.848	488.844
ENSG00000306364	0	0	0	0	0	0	0	0	0	0	0	0	0	0
RN7SL277P	13.9188	22.7607	26.4602	34.819	8.69965	0	0	0	0	0	0	1.00423	3.26032	29.0802
ENSG00000306329	0	0	0	0.952516	0	0	0	1.05421	0	0	0.941665	0	0	0
MICOS10	63.6974	58.4302	11.2745	68.2903	15.1428	7.61273	5.11796	4.68064	33.8085	45.4199	0.547994	12.2264	31.3481	21.6486
ENSG00000306287	0	0.967556	0	0	0	0	0	0	0	0	0	0	0	0
RNU4-28P	0	0	0	0	0	0	0	0	0	0	0	0	0	0
MICOS10-DT	0	0	0.63606	0	2.0637	0	0	0.781318	0	0	0	0	0	0
NBL1	14.1277	24.4874	34.9117	7.9068	7.85586	31.4916	4.12717	37.4565	8.06728	97.6817	120.593	44.9439	7.28565	68.5972
MICOS10-NBL1	5.82073	0	0	0	0	0	0	1.42084	0	0	0	4.4671	0	0
ENSG00000226396	1.94675	1.94234	0	5.66775	0	0	1.00191	1.06585	0	2.98576	0	0.941979	3.01208	2.73088
ENSG00000306350	0	0	0	0	0	0	0	0	0	0	0	0	0	0
HTR6	0.997206	0	0	1.96394	0	0	0	0	0	0.97304	1.94639	0	3.00546	0
TMCO4	25.547	27.3564	51.9345	29.5876	10.7393	57.4351	1.24164	44.6417	18.3845	205.141	159.35	68.5365	21.8443	74.1398
RNF186	0	0	0	0	0	0	0	0	0	0	0	0	0	0
RNF186-AS1	0	0	0	0	0	0	0	0	0	0	0	0	0	0
OTUD3	11.798	8.18147	17.3558	69.8491	56.9577	26.3147	1.65405	10.861	6.74304	30.3695	18.9277	10.3209	30.4488	16.4665
ENSG00000308515	0	0	0	0	0	0	0	0	0	0	0	0	0	0
PLA2G2E	0	0	0	0	0	0	0	0	0	0	0	0	0	0
RN7SL304P	0	0	1.96826	0	0	0	0	0	0	0	0	0	0	0
PLA2G2A	4.16514	300.482	58.9859	7.13139	0	52.0115	31.0884	4.85366	5.145	259.089	1.00886	4.94154	19.4476	89.889
ENSG00000297402	1.00169	0.982973	1.29798	0	0	0.998955	0	0	0	0	0	0	0	0
PLA2G5	0	1.90761	3.63523	0	0	0	0	0	0	0	0.353109	1.9811	0	0
PLA2G2D	0	0	0	0	0	0	0	0	0	0	0	0	0.830872	1.18221
ENSG00000307383	0	0	0.92897	0	0	0	0	0	0	0	1.03372	0	0	0
PLA2G2F	18.3582	2.5737	12.9551	2.27792	0	16.902	0	5.66032	0	6.78798	37.371	2.49762	2.32763	13.3794
ENSG00000227066	0	2.74501	0	2.48173	3.5756	0	0	0.651003	0	5.19227	11.1487	5.88102	0.654903	1.60466
PLA2G2C	0	0.603236	0	6.83832	0.607297	0	1.22083	0.618373	10.1586	1.29593	0	0.585406	1.33024	0
UBXN10	2.99282	3.87502	11.7291	6.87978	0.977506	2.92707	0	5.93938	4.99022	10.693	11.6888	0	3.0045	4.87149
LINC01757	0	0	0	0	0	0	0	0	0	0	0	0	0	0
ENSG00000284710	0	0	1.39077	0	0	0.699985	0	0	0	0	0	0	0	0
VWA5B1	0	1.13544	3.19005	0	0	2.28868	0	12.1812	0.462303	0	0	0.435439	0	0
ENSG00000226664	0	0	0	0	0	0	0	0	0	0	0	0	0	0
ENSG00000304627	0	0	0	0	0	0	0	0	0	0	0	0	0	0
LINC01141	0	0.577126	5.92455	0	0	0	0	2.32018	0	0	2.97236	1.20496	0	0
ENSG00000226487	0	0	0	0	0	0	0	0	0	0	0	0	0	0
ENSG00000284641	0	0.963515	0	0	0	0.977816	0.980414	0	0	0	0	3.74055	0	0
ENSG00000284743	0	0	0	0	0	0	0	0	0	0	0.975316	0	0	0
ENSG00000296909	0	0	0	0	0	0	0	0	0	0	0	0	0	0
CAMK2N1	74.0528	50.1112	20.0284	18.0278	14.7528	129.874	9.62522	105.316	24.1667	120.805	198.28	82.3696	17.863	109.889
ENSG00000289402	0	0	0.910936	1.01823	0	1.04624	0	0	0	0	2.84685	0	0	0
MUL1	119.585	38.7933	12.5793	123.544	7.79572	24.4657	4.91046	54.8287	26.9761	40.9479	54.4165	29.1774	32.0823	21.3382
RPS4XP4	0.99794	0	0	0	0	0	0	0	0	0	0	0	0	0
FAM43B	0	0.96756	0	0	0	0	0	0	0	0	0	0	0	0
CDA	118.392	330.418	5.47789	106.155	1.89418	18.7708	1.95848	114.544	157.679	55.7816	0	3.02328	12.9033	16.5662
PINK1	220.309	358.233	45.5576	236.881	11.751	92.7327	20.872	309.92	269.734	233.054	186.136	117.503	53.0787	189.886
MIR6084	0	0	0	0	0	0	0	0	0	0	0	0	0	0
PINK1-AS	23.8346	8.32731	2.02272	11.5637	0.997103	0	0	10.0553	6.33681	11.9499	12.2223	5.22131	9.38356	10.9995
DDOST	61.5689	68.7197	8.04913	75.4863	32.9311	28.5818	8.2169	26.7842	50.2264	101.888	63.511	45.6353	76.9689	55.9351
ENSG00000296887	0	0	0	0	0	0	0	0	0	0	0	0	0	0
KIF17	2.68518	3.06582	1.13007	0.634128	0	0	0	0.575231	0	15.516	1.8854	0	2.70524	0
ENSG00000235432	0	0	0.98413	0	0	0	0	0	0	0	0	0	0	0
SH2D5	0.849033	2.01841	1.01118	1.67211	0	0	0	11.715	0.805925	1.84241	3.03755	4.68149	0	5.6505
ENSG00000298940	0.986079	0	0	0.96244	0	0	0	1.03836	1.00202	0	0.952583	0	0	0
ENSG00000233069	0.863397	0	0	0	0	1.06603	0	1.10144	1.08125	0.853007	0	0	0	0
HP1BP3	445.185	449.535	59.684	531.218	95.5106	141.494	37.1829	258.861	340.706	423.639	182.38	73.6924	285.512	207.472
EIF4G3	681.702	911.653	56.3294	1112.9	113.993	219.461	71.7753	662.028	554.989	463.822	113.743	76.8293	645.346	327.567
RNU7-200P	0	0	0	0	0	0	0	0	0	0	0	0	0	0
MIR1256	0	0	0	0	0	0	0	0	0	0	0	0	0	0
RPS15AP6	0.969211	0	0	9.38386	0	0	1.01094	1.08328	2.00755	2.00339	0	0	0	0.895688
ENSG00000236073	0	0	0	0	0	0	0	0	0	0	0	0	0	0
HSPE1P27	0	0	0	0	0	0	0	0	0	0	0	0	0	0
ENSG00000287192	6.98765	7.81321	0.948736	3.91653	0.971333	0	0	2.03735	1.00606	2.95865	2.91075	0	0	0.96359
ECE1	4510.04	4611.28	482.54	6598.26	178.381	411.806	134.399	3222.08	3372.66	1572.97	32.0955	142.407	2451.22	648.441
ENSG00000236936	1.56863	1.17521	0	2.29864	0	0	0	2.54867	0.795771	0	1.13885	0	2.42974	0
ECE1-AS1	84.9489	88.8698	5.63168	82.2731	3.77995	3.79521	0	20.2885	46.959	17.0143	0.942302	0	54.3215	2.47263
ENSG00000296859	0	0	0	0.984049	0	0	0	0	0	0	0	0	0	0
PPP1R11P1	0	0	0	0.987986	0	0	0	0	0	0	1.03408	0	0	0
PDE4DIPP10	0	0.967556	0	0	0	0	0	0	0	0	0	0	0	0
ENSG00000236009	0	0	0	0	0	0	0	0	0	0	0.975315	0	0	0
NBPF2P	0	0	0	0	0	0	0	0	0	0	0	0	0	0.977024
HS6ST1P1	4.78865	0	8.06042	3.12407	3.22906	0	0	0	6.82147	3.71669	33.4848	4.367	2.52993	8.00015
CROCCP5	0	0	0	0	0	0	0	0	0	0	0	0	0	0
ENSG00000295832	0	0	0	0	1.37804	0	0	0	0	0	0.704244	0	0	0
NBPF3	7.30745	9.76419	11.6629	0	4.60515	4.59381	4.59457	17.4725	8.26475	31.7381	3.0593	0.386531	14.527	7.10036
PFN1P10	0	0	0	0	0	0	0	0	0	0	0	0	0	0
ALPL	2267.88	2523.06	236.165	1732.4	32.0026	287.003	151.15	4022.98	2546.43	1322.97	6.26949	130.476	957.664	582.113
ENSG00000298372	1.9495	6.54033	0	2.77644	0	0	0	5.97201	9.71458	1.15576	0	0	9.68942	0
ENSG00000289715	0	0	0	0	0	0	0	0	0	0	0	0	0	0
ENSG00000305564	1.94611	3.86924	0	0.945888	0	0	0	2.10574	2.98958	0	0	0	0.999918	0
LINC02596	3.93741	35.495	2.76368	5.77974	0	1.96636	1.9709	43.8234	40.8272	5.87519	0.953957	4.69118	12.9898	2.8325
RAP1GAP	3.17251	19.055	7.08745	3.12458	2.33038	29.0241	2.78269	15.6596	9.34573	73.9194	9.29772	61.4005	9.56949	49.0382
USP48	180.856	224.303	22.2668	222.968	60.8716	70.2564	14.7045	133.205	211.348	258.321	25.1842	40.6986	183.566	60.53
ENSG00000231978	0	0	0	0	0	0	0	0	0	0	0	0	0	0
LDLRAD2	1.54921	7.57976	1.51388	3.81415	2.27561	3.87524	0	1.54081	0	2.92348	0.75602	0	1.55619	0
HSPG2	17.1454	150.764	274.475	41.867	38.2792	353.7	14.8278	138.564	90.4081	396.564	318.287	173.839	37.9195	840.526
ENSG00000305448	0	0	0	0	0	0	0	0	0	0	0	0	0	0
RPL21P29	0	0.967563	0	0	0	0	0	0	0	0	0	0	1.00028	0
ENSG00000293453	0	0	0	1.51276	0	0	0	0	0	0	0	0.626243	0	0
ENSG00000283234	0	0	0	0	0	0	0	0	0	0	0	0	1.00028	0
CELA3B	0	0	0	0	0	0	0	0	0	0	0	0	0	0
ENSG00000285959	0	0	0	0	0	0	0	0	0	0	0	0	0	0
RN7SL386P	1.07476	0	1.73138	2.08315	0	0	0	0	0	0	0	0	0	0
RNU6-1022P	0	0	0	0	0	0	0	0	0	0	0	0	0	0
CELA3A	0	0	1.96826	0	0	0	0	0	0	0	0	0	0	0
RN7SL186P	0	0	0	0	0	1.05345	0	0	0	0	0	0	0	0.903354
RNU6-776P	0	0	0	0	0	0	0	0	0	0	0	0	0	0
LINC01635	3.22971	1.56651	0.775188	2.78013	0	0	0	0	0	0.794	0	0	0	2.71395
LINC00339	6.25461	0.850876	3.14115	16.6324	3.44177	3.84809	0.863456	4.04924	3.59182	8.60739	3.51743	6.45877	10.9304	3.57301
ENSG00000289694	725.764	193.612	0	7.95897	0	0	0	0	0	30.0253	0	29.8761	0	0
CDC42-AS1	0	0.970379	3.87721	1.9628	0	0.978975	0	0.996814	0	0	0	0	1.00313	1.94205
ENSG00000285794	0	0.967565	0	0	0	0	0	0	0	0	0	0	0	0
CDC42	2355.81	1880.65	140.098	2627.55	184.797	336.5	96.1823	874.465	1353.22	823.803	261.3	314.052	933.921	432.634
CDC42-IT1	5.91937	2.9168	0	14.4526	0.953281	0	0.993671	5.17403	2.00289	1.97504	0	0	4.01953	0.941087
MPHOSPH6P1	1.9776	0	0	0.960697	0	0	0	0	0	0	0	0.954592	1.01719	0
ENSG00000305135	2.99955	0.995438	0.88533	0.97119	0	1.02341	0	0	2.05104	0	0	1.93133	2.05823	1.87641
WNT4	20.5084	3.3214	13.3592	21.3339	2.51033	7.53089	0	5.94984	0	62.8057	10.0081	7.25206	9.4424	24.3791
ENSG00000305152	0	0	0	0.984052	0	0	0	0	0	0	0	0	0	0
ENSG00000285873	0.996499	0	0	0	0	0	0	0	1.0085	0	3.86176	0	0	0
ENSG00000294752	0	0.890183	0.829759	0	0	0	0	1.20083	0	1.13537	0	0	0.92008	0
MIR4418	0	0	0	0	0	0	0	0	0	0	0	0	0	0
ENSG00000294164	0	0	0	0	0	0	0	0	0	0	0	0	0	0
ENSG00000302675	0	0	0	0	0.628581	0	0	1.72787	0	0	0.627765	0	0	1.53357
PPIAP34	0	0	0	0	0	0	0	0	0	0	0	0	0	0
ENSG00000279625	1.00028	0	0	0	1.95392	0	0	0	0	0	0	0	0	0
ENSG00000299881	0	0	0	0	0	0	0	0	0	0	0	0	0	0
ZBTB40	86.0426	76.2173	46.6995	281.744	63.5851	37.9722	30.985	40.9717	51.4359	159.721	85.4131	77.5609	187.545	66.2734
ENSG00000302246	0	0	0.929884	0	0	0	0	0	0	0	0.986736	0.982685	0	0
ZBTB40-IT1	0.997935	0	0	0	0	0	0	0	0	0	0	0	0	0
EPHA8	0	0	1.95937	0	0	0	0	0	0	0	0	3.77242	0	0
MIR6127	0	0	0	0	0	0	0	0	0	0	0	0	0	0
C1QA	55.4816	22.998	5.22561	37.1656	0	3.6915	16.058	2.89708	7.52585	30.4112	2.17179	1.35903	77.357	26.7575
ENSG00000289692	25.3524	13.233	8.7598	9.81518	5.70274	0	11.1856	0	10.9234	18.352	1.19543	0	14.173	0
C1QC	140.366	153.875	24.2365	91.5446	35.305	23.5489	41.4485	23.9882	58.2656	136.338	1.05323	5.98767	189.922	132.7
ENSG00000308848	0	0	0	0	0	0	0	0	0	0	0	0	0	0
C1QB	108.13	139.456	6.75109	96.4402	33.8865	19.3594	41.729	22.6913	46.6407	134.198	0.641209	0.62345	128.841	66.512
EPHB2	6.11541	16.972	14.3326	3.71145	0	13.2461	5.94251	13.8277	31.8226	16.5137	1.1794	2.64296	7.4644	7.76914
MIR4684	0	0	0	0	0	0	0	0	0	0	0	0	0	0
ENSG00000225952	0	0	0	0	0	0	0	0	0	0	0	0	0	0
MIR4253	0	0	0	0	0	0	0	0	0	0	0	0	0	0
LACTBL1	0	0	0	0	0	0	0	0	0	0	0	0	0	0
ENSG00000297948	0	0	0	0	0	0	0	0	0	0	0	0	0	0
TEX46	0	0	0	0	0	0	0	0	0	0	0	0	0	0
KDM1A	59.0673	55.6422	25.0085	108.904	22.8724	32.1736	11.3	29.1147	64.1376	127.352	13.0098	42.3203	56.6577	78.8264
ENSG00000240553	0	0	0.984129	0	0	0	0	0	0	0	0	0	0	0
MIR3115	0	0	0	0	0	0	0	0	0	0	0	0	0	0
ENSG00000266802	0	0	0	0	0	0	0	0	0	0	0	0	0	0
LUZP1	64.9342	29.4647	20.1856	114.277	33.1824	61.0363	7.74605	59.1544	44.1003	123.817	134.84	59.5442	73.8486	57.9402
ENSG00000293565	0	0	0	0	0	0	0	0	0	0	0	0	0	0
ENSG00000229010	0	0	0	0.956386	0	0	0	1.01309	0	0	0	0	0	0
RNU6-514P	0	0	0	0	0	0	0	0	0	0	0	0	0	0
RNU6-135P	0	0	0	0	0	0	0	0	0	0	0	0	0	0
ENSG00000289014	0.991335	0	0	0.972347	6.7522	0.983305	0	1.01171	2.99738	9.79435	0	1.88301	1.00257	0.956897
HTR1D	0	0	2.93044	0	0.98039	0	0	0	1.00314	0	0	0	0	0
ENSG00000304077	0	0	0.964231	0	0	0	0	0	0	0.989681	0	0	0	0
RPL29P6	0	0.967555	0	0	0	0	0	0	0	0	0	0	0	0
ENSG00000302918	0	0	0	0	0	0	0	0	0	0	0	0	0	0
LINC01355	5.59887	0	3.65585	16.4685	16.6319	8.84573	0.916273	2.77859	0	20.6025	4.55537	1.7588	9.45825	2.65965
ENSG00000284726	0	0.992441	0	0	0	0	0	0	0	0	0	0	0	0.952615
HNRNPR	257.155	203.73	22.409	272.248	34.3162	65.1339	40.4786	103.261	121.824	259.779	57.3086	65.7891	194.565	87.8089
ZNF436	18.2772	14.1223	5.17261	26.1015	4.97108	9.3429	5.20983	13.1355	3.18319	30.2322	11.1489	9.17771	17.8642	18.0884
ZNF436-AS1	4.383	6.68965	0	0	0.820671	6.57734	0	0.837214	0.839517	6.55264	2.45024	0	1.68484	3.26349
ENSG00000271420	0	0	0	0	0	0	0	0	0	0	0.975316	0	0	0
TCEA3	3.64276	37.183	7.90265	4.47564	1.77817	13.5078	20.35	4.62811	1.88445	90.9248	1.77415	2.58502	6.42429	18.7715
ENSG00000232482	0.997938	0	0	0	0	0	0	0	0	0	0	0	0	0
ENSG00000295946	0	0	0.984128	0	0	0	0	0	0	0	0	0	0	0
ASAP3	8.4957	2.82788	13.9095	3.04509	5.25471	5.39875	0.935198	12.5861	4.58096	32.4904	0.818199	7.64554	6.73454	43.8541
E2F2	7.4937	2.42593	0.815395	4.92138	0	1.62901	2.45288	0	1.66617	11.361	8.80468	0	1.67194	10.4461
ENSG00000307540	0	0.972186	0.959306	0	0	0	0	1.00529	0	0	0	0	0	0
ENSG00000307580	0.949697	0	0	0	0	0	0	0.973904	0	0	0	0.902969	0	2.16245
ENSG00000235052	0.997935	0	0	0	0	0	0	0	0	0	0	0	0	0
ID3	54.5842	7.51677	5.78833	80.3291	8.70328	9.84441	0	2.03415	4.88754	6.58799	0.921403	0	2.88594	6.59911
ENSG00000307609	0	0	0.866145	0	0	0	0	1.15985	0	0	0	0	0	1.89336
ENSG00000285802	0	0.755192	6.56367	0	0	4.02194	0	1.63669	0	0	1.46439	0	0	0
MDS2	0	0	0	0.979992	0	0	0	0	1.00097	0	0	0	0	0
EEF1A1P48	0	0	0	0	0	0	0	0	0	0	0	0	0	0
ENSG00000304075	2.02017	0	0.899704	0	0	1.03157	1.0333	0	0	0	2.91076	0	0	2.84998
RPL11	858.781	559.507	70.6037	1002.68	184.363	91.5177	78.3624	90.1546	353.137	419.061	26.956	113.38	473.55	185.007
ELOA-AS1	10.4435	0	0	6.01426	0	0.66278	0.664875	4.82847	1.32019	14.2685	0.951018	0	4.88245	2.01721
ELOA	144.02	65.2989	48.2569	241.215	23.8334	60.6108	15.4857	94.4921	67.1462	253.646	40.1006	77.6285	133.037	68.5275
PITHD1	81.1537	73.0773	7.24965	81.0804	15.2384	13.453	5.59028	37.9995	37.5283	55.2555	9.17081	19.0926	38.2321	26.353
ENSG00000289835	1.99128	1.96381	0	0.971949	0	0	0	0	0	0	0	0	0	0
LYPLA2	82.6032	137.976	20.5299	136.744	10.9207	46.8647	1.21253	43.5573	59.9027	120.925	86.2644	55.0507	42.5167	62.8527
GALE	44.3484	23.4878	17.4914	39.3818	6.18191	25.3388	4.24553	26.1788	17.3082	45.2987	63.8254	38.3649	7.26171	23.8121
HMGCL	41.2128	17.1692	4.05144	50.7945	3.44972	12.4489	10.0962	34.1897	7.54389	39.0139	13.9681	34.7207	22.9117	15.7398
FUCA1	29.8875	32.0201	11.5716	21.5551	7.78784	28.4133	13.7638	29.9845	26.9889	66.3721	47.5782	49.9098	41.1248	20.3378
CNR2	17.9384	3.87136	0	49.0875	5.85845	0.974844	0	0.989206	2.99128	1.94248	0.972998	0	4.0022	0
BTBD6P1	0.994048	3.88516	0	39.0305	2.90525	2.95065	0	0	1.00056	1.95944	1.93388	0	2.00801	0
ENSG00000232557	0	0	0	0	0	0	0	0	0	0	0	0	0	0
MIR378F	0	0	0	0	0	0	0	0	0	0	0	0	0	0
ENSG00000299163	1.99592	0	0	0	0	0	0	0	0	0	0	0	0	0
H3P1	0	0	0	0	0	0	0	0	0	0	0	0	0	0.977026
PNRC2	381.356	134.665	35.635	286.901	48.7217	83.7976	29.7176	75.8083	300.084	308.347	121.328	47.8534	139.041	242.816
SRSF10	230.089	176.337	29.5201	245.355	51.4813	65.561	11.8901	51.69	108.948	211.886	49.4038	23.7332	168.199	69.0907
ENSG00000225315	0	0.967556	0	0	0	0	0	0	0	0	0	0	0	0
RPL36P5	0	0	0	0	0	0	0	0	0	0	0	0	0	0
MYOM3	14.2466	7.41954	2.72224	0	1.34842	0.690181	0	4.2195	0	1.37526	4.94836	1.99472	0	0.688843
MYOM3-AS1	0	0	0	0	0	0	0	0	0	0	0	0	0	0
IL22RA1	4.98632	6.79	0.970536	1.96307	0.975674	5.86996	0	1.99112	3.99718	12.6707	19.4551	7.53077	0	3.88586
IFNLR1	55.2773	15.5031	2.77283	85.9054	12.493	21.659	12.0688	4.22406	1.43663	56.7475	21.0978	47.0573	8.53889	34.6167
GRHL3	59.289	25.1481	53.655	14.6677	30.4284	158.855	15.9911	110.189	19.2347	387.17	323.318	218.336	16.2578	153.599
LINC02800	0	0	0	0	0	0.662407	0	0	0	2.75957	0	6.41814	0	1.96075
ENSG00000309961	0	0	0	0	0	0	0	0	0	0	0	0	0	0
GRHL3-AS1	0	0	0	0	0	0.988485	0	0	0	0	0.960219	0	0	0
STPG1	26.8439	16.5417	4.59236	2.35383	1.40472	24.2471	1.16094	26.5655	0.477963	33.2304	70.799	15.3793	5.35373	10.2957
ENSG00000307212	0	0	0	0.942131	0	0.995504	0	1.06032	0	0.991141	0	0	2.00064	2.72623
NIPAL3	73.805	33.1231	40.0837	85.6247	26.9701	160.248	5.14379	106.395	33.9921	282.755	266.28	36.8759	57.5859	112.611
ENSG00000288982	0	0	0	0	0	0	0	2.12313	0	0	0.905238	0	0	0
NCMAP-DT	0	0	0	3.34224	0	0.468862	1.38666	0	0	3.14398	3.59431	1.49566	0.479106	2.08037
RCAN3	77.0149	16.4335	26.3262	164.174	39.2165	7.80362	12.4455	9.47332	9.80743	155.175	17.6727	48.1687	84.5333	76.2861
NCMAP	0.99936	4.8555	0.976509	0	2.90484	1.95719	0	0	0	14.5893	7.80314	0.942373	2.0078	0.975011
ENSG00000227312	0	0	0.98413	0	0	0	0	0	0	0	0	0	0	0
ENSG00000298126	0	0	0	0	0	0	0	0	0	0	0	0	0	0
SRRM1	771.169	688.99	68.9128	1118.64	110.812	233.527	83.5661	330.046	501.252	815.193	234.033	278.815	439.521	309.972
ENSG00000307307	63.355	25.4427	0	20.828	4.16851	3.54942	0	13.699	8.11172	7.88576	10.0707	0.849345	16.2793	0
ENSG00000284699	0	0	1.96825	0	0	0	0	0	0	0	0	0	0	0
ENSG00000307325	0	0.913837	0	0	0	0.927213	0	0	0	0	2.17154	0	0	0
CLIC4	249.532	51.4307	43.7492	281.204	21.3916	24.8972	12.2776	27.9359	81.0219	62.4272	35.2659	22.871	481.897	6.92398
RNU6-1208P	0	0	0	0	0	0	0	0	0	0	0	0	0	0
ENSG00000293733	0	0	0	0	0	0	0	0	0	0	0	0	0	0
RUNX3	325.159	218.81	57.4569	418.133	91.7852	56.6007	26.776	60.7976	317.391	319.265	3.65802	4.94697	308.793	40.1539
MIR6731	0	0	0	0	0	0	0	0	0	0	0	0	0	0
RUNX3-AS1	3.93921	1.93485	0	4.81795	0	0.984069	0	1.02054	2.98942	0.980067	1.90846	0	2.9997	0
ENSG00000261025	0	0	0	0	0	0.973149	0	0	0	0	0	0	0	0
MIR4425	0	0	0	0	0	0	0	0	0	0	0	0	0	0
LINC02793	1.20556	0.734124	0	1.17861	0	0	0	2.29732	0	0	0	1.15096	0	0
ENSG00000233755	0	0	0	0	0	0	0	0	0	0	0	0	1.00028	0
ENSG00000303094	0	0	0	0	1.24038	0	1.30623	1.21461	0	0	0	0	0	0
ENSG00000306010	0	0	0	0	0	0	0	0	0.996824	0	0	0	0	0
IFITM3P7	0	0	0	0	0	0	0	0	0	0	0	0	0	0
ENSG00000307250	0	0	0	0.984052	0	0	0	0	0	0	0	0	0	0
ENSG00000231953	0	0.967556	0	0	0	0	0	0	0	0	0	0	0	0
SYF2	680.922	394.98	43.3861	560.947	23.8528	82.0764	39.2193	289.808	298.496	176.418	31.4707	69.5058	192.45	99.3701
ENSG00000284657	11.4444	7.55694	0	18.0091	1.46939	2.49161	0.74934	2.225	2.40387	9.27554	3.64032	1.54846	9.73827	5.0408
ENSG00000299599	2.0068	0.980563	0.958084	0.984868	0	0	0	0	0	0	1.95192	0.951793	0	0.970317
RSRP1	1647.5	1133.14	174.73	1831.59	203.46	300.578	85.2397	730.391	974.435	808.093	301.597	120.019	704.501	747.58
ENSG00000272432	0	0	0	0	0	0	0	0	1.01919	0	0.953978	0	0	0
ENSG00000261349	8.88413	4.53823	0	44.9661	3.75459	2.3975	5.05229	11.0611	6.45144	0	8.90427	5.74446	0	7.46849
RHD	1.76056	1.59535	1.59799	7.6365	0	0	0	2.63636	0	0	1.86613	0	0	1.715
ENSG00000309241	0	0	0	0	0	0	0	0	0	0	0	0	0	0
SDHDP6	0	4.72797	0	0	0	0	0	2.06667	0	0.967919	0	0.917292	0	0
ENSG00000259984	0	26.9276	8.39349	0	0	3.20822	0	24.9912	15.5667	4.56102	0	1.78968	10.6691	0
TMEM50A	275.875	319.073	57.0099	222.004	8.05627	41.3242	7.44848	135.197	138.604	92.184	35.1816	24.3494	65.9359	44.5088
RHCE	0	0	0	0	0	0	0	0	0	0	0.975316	0	0	0
ENSG00000238084	4.90723	0.977368	0	0	0	1.16969	0	0	0	0	3.76637	0	1.01043	0
MACO1	113.523	82.9748	39.3531	149.869	30.9255	71.4615	11.9775	89.535	61.2748	97.6137	128.467	71.1826	55.4838	62.5912
LDLRAP1	10.4653	22.5657	13.8043	16.0907	4.90056	10.3657	5.39148	4.04481	3.6604	43.0543	14.9005	18.1327	18.1032	17.0816
MAN1C1	7.35849	7.19799	10.2582	6.62352	4.59853	3.35247	6.96535	6.49198	7.28151	19.7536	3.68528	0	13.357	13.9433
ENSG00000233478	0	1.93307	0	0	0.970446	0	0	1.98902	0	0	0	0	0	0
SELENON	40.2364	36.2955	25.2864	42.825	9.60259	28.2014	6.13139	13.1346	43.6284	91.3211	26.6151	17.4339	49.4106	54.7447
ENSG00000255054	0	0	2.92568	0	0	0	0	0	0	0	0	0	1.69021	0
ENSG00000228172	4.21387	0.914357	1.8226	0.924103	0	1.84565	0	0	0	2.75805	0.915827	0.887378	0.945219	7.76918
MTFR1L	20.2067	45.118	24.9147	35.3205	11.4543	22.4006	4.26971	12.8586	33.5384	46.8053	12.5781	33.4955	19.3322	38.3854
ENSG00000272478	0	0	0	0	0	0	0	0	0	0	0	0	0.943859	0
AUNIP	0	0	0	0	0	0	0.58013	4.46445	0.96561	0	0	0	1.0236	1.14397
ENSG00000236528	2.26816	2.77026	0.494194	4.89697	0	1.13204	0	0	0	0	0.999223	0	2.2251	2.0887
PAQR7	3.04593	2.96315	2.96226	12.9896	2.97953	3.98538	0.999923	12.5255	6.10528	25.4564	33.7108	7.33949	9.18962	10.3164
STMN1	22.3705	15.975	0.800864	44.7374	3.27728	1.66917	13.2023	1.71652	3.55052	44.8272	5.8397	1.29064	13.318	5.62015
SNRPFP2	0	0	0	0	0	0	0	0	0	2.90884	0	0	0	0
ENSG00000223624	0	0	0	0	0	0	0	0	0	0	0	0	0	0
ENSG00000294297	0	0	0	0	0	0	0	0	0	0	0	0	0	0
MIR3917	0	0	0	0	0	0	0	0	0	0	0	0	0	0
ENSG00000294284	0	0	1.96825	0	0	0	0	0	0	0	0	0	0	0
PAFAH2	9.04689	18.8634	22.5198	18.625	4.53883	13.6994	3.23534	11.4668	28.7868	42.5869	19.5616	16.7345	8.26445	23.8249
RNU6-110P	0	0	0	0	0	0	0	0	0	0	0	0	0	0
ENSG00000310101	0	0.523065	0.522645	0	0	0	0	0	2.91669	0	2.39206	1.26236	0	0
ENSG00000252190	0	0	0	0	0	0	0	0	0	0	0	0	0	0
ENSG00000252691	0	0	0	0	0	0	0	0	0	0	0	0	0	0
EXTL1	0.651804	0	0.636958	0.641888	0	4.93918	0	0	0	0	0	0	0	0
ENSG00000310112	0	0	0	0	0	0	0	0	0	0	0	0	0	0
SLC30A2	0	0.56545	0.566658	0	0	0	0	3.29656	0	0	0.567345	9.47728	0	0
ENSG00000301481	0	0.938679	1.04614	0	0	0	0	0	0	0	0	0.910905	0	0
ENSG00000301509	0	0	0	0	0	0	0	0	0	0	0	0	0	0
ENSG00000284309	0	0	0	0	0	0	0	0	0	0	0	0	0	0
TRIM63	0	0.974173	0	0	0	0	0	0	0	0	0	0	0	0.970392
ENSG00000309383	0	0	0	0	0	0	0	0	0	0	0	0	0	0
PDIK1L	12.9162	12.0001	2.38217	7.22336	1.21339	11.2346	0.608833	15.3622	0.620127	6.6473	14.9703	26.3311	10.1153	22.975
ENSG00000309933	1.001	0	0	0	0	0	0	0	0	0	0.972327	0	0	0
FAM110D	0	0	1.9492	0	0	0.982547	0	0	0	0	0.976901	0	0	0.975585
C1orf232	0	0	0	0	0	0	0	0	0	0	3.90126	0	0	0
ZNF593OS	10.9963	0	5.38934	4.97067	0	2.62219	0	3.60275	0	0	13.764	0	0	2.14919
ZNF593	12.1691	0	4.6461	16.8189	3.91266	4.94016	4.86133	1.07101	9.28184	6.11076	6.85387	6.49489	8.11721	2.56955
CNKSR1	15.5348	35.6576	41.4365	6.9804	17.3622	66.1378	11.449	38.6515	1.93949	118.143	125.003	55.1825	14.1488	71.146
ENSG00000302380	0	0	0	0	0	0	0	0	0	0	0	0	0	0
CATSPER4	0	0	1.80957	0	0	0	1.14552	0	0	0	0	0	0	0.910015
ZPLD2P	0	0	3.21049	0	0	2.64967	0.581072	0	0	0	0	1.73899	1.88581	0
ENSG00000278572	0	0.976595	0	0.97495	0	0	0	0	0	0	0	0	0	0
ENSG00000306815	1.27945	0.732794	4.27577	0	0	0	0	0	0	0	2.5778	1.42264	0	0
CEP85	63.5129	9.54509	9.42556	73.4499	13.2133	30.5281	2.50447	5.76947	12.1157	49.7768	84.0244	2.72621	12.6664	21.0063
ENSG00000270733	0	0.978224	0	0	0	2.02062	0	1.09394	0	0	2.76368	0	0	0.890762
ENSG00000301028	1.97712	0	0	0.965461	0	0	0	1.0369	1.00347	1.97905	9.55683	4.72707	0	2.82898
SH3BGRL3	1577.31	1121.02	31.3314	1207.49	43.3142	67.7343	28.9642	307.726	647.616	414.009	44.0722	54.8596	255.691	103.307
UBXN11	74.2716	47.9464	43.5341	119.297	4.44065	51.4773	15.0094	62.365	91.1041	88.8252	99.556	124.411	74.2841	102.29
CD52	91.0691	23.6827	1.82133	91.8535	12.2755	7.41474	3.9397	0	21.2156	43.0761	0	1.9974	28.7418	1.40975
CRYBG2	156.952	294.35	250.162	103.808	54.0036	686.716	41.1839	464.611	162.714	485.33	1783.31	1365.42	100.039	842.77
ENSG00000225854	0	0	0	0.984048	0	0	0	0	0	0	0	0	0	0
ZNF683	4.54621	0	4.33369	1.4892	5.17644	1.49396	2.95594	1.52771	0	20.5648	2.18645	2.16654	0	0
LIN28A	0	0	0.974728	0	0	2.93664	0	0	0	0	0	0.942365	0	0
DHDDS-AS1	4.25362	2.73289	0.591282	7.81847	1.88704	1.94886	0.617813	1.64524	1.65357	6.26749	5.06257	0	3.47795	2.69068
DHDDS	140.901	69.3342	70.2427	310.852	27.2486	36.7683	6.26113	35.6165	44.3255	117.952	77.6523	58.7232	55.5483	90.9123
RPL17P9	0	0.973718	0	0	0.942489	0.998696	0	0	3.0231	0	0	0	0	0
HMGN2	405.115	578.718	86.7461	496.245	53.5599	61.0555	37.6766	188.652	248.865	217.336	64.3945	90.5557	123.284	103.034
ENSG00000294798	0	0	0	2.95215	0	0	0	0	0	0	0	0	0	0
DPPA2P2	0	0.972153	1.86348	0	0	0	0	5.10764	1.00136	0	0	0.943506	1.0048	0
RPS6KA1	981.865	1084.97	89.7502	1491	88.6981	115.501	82.012	1289.69	916.201	660.036	21.1317	11.0077	540.498	269.077
MIR1976	0	0	0	0	0	0	0	0	0	0	0	0	0	0
RN7SL679P	5.30871	0	3.35155	5.07601	1.95229	0	0	0	1.0864	0	0	1.01303	0	2.93792
RNU7-29P	0	0	0	0	0	0	0	0	0	0	0	0	0	0
ENSG00000289452	13.9359	3.63564	0	7.29054	0.904078	0	0	1.89568	0.936282	0	4.97668	0	1.87901	0
ENSG00000299831	0	0	0.939731	2.06173	0	0	0	0	0	1.08151	0	1.53395	1.09235	1.99171
ENSG00000299868	0.973693	0	0	1.89406	0	0	0	2.09827	0	0	0	0	0	0
ENSG00000229247	0	0	0	0	0	0	0	0	0	0	0	0	0	0
ENSG00000238316	0	0	0	0	0	0	0	0	0	0	0	0	0	0
ENSG00000235069	0	0	0	0	0	0	0	0	0	0	0	0	0	0
ENSG00000299849	0	0	0	0	0	0.97315	0	0	0	0	0	0	0	0
ENSG00000260063	5.98242	5.81378	1.94771	14.7278	0.976284	2.9296	1.96038	12.8977	2.99472	4.86455	7.78471	0.940305	3.0051	7.78091
ENSG00000290006	3.06148	0	0.897749	0	0.975301	1.04718	0	0	0	0	0.978086	0	0	0
ARID1A	747.339	2139.34	70.4882	1080.43	245.958	501.671	99.8873	1266.71	1587.48	2213.41	788.722	239.246	710.673	658.12
ENSG00000303544	1.98362	0.968123	0	4.87074	0	0	0	3.00995	4.98654	1.95137	0.965359	0	2.0015	0
PIGV	20.473	17.0828	12.4308	19.6027	4.35235	4.5307	0.712445	15.4488	21.6265	47.3685	16.9452	10.744	18.9863	30.7622
RN7SL165P	0.958951	0	0	0	0	0	0	0	0	1.00926	0	0	0	0
ENSG00000287810	0	0	0	0	0	0	0	0	0	0	0	0	0	0.977021
ZDHHC18	2753.34	3185.17	121.273	2505.4	99.6206	344.051	108.555	1597.69	3048.92	837.936	5.01975	39.2988	1397.46	342.307
ENSG00000304862	4.20386	2.49727	0	7.08929	1.33271	1.44601	0	3.34533	6.86004	0	0	0	5.16282	0
SFN	64.6852	50.5493	108.507	39.0805	22.3043	102.349	7.89666	86.8161	52.0726	87.2473	87.1366	59.4442	18.0873	72.2229
ENSG00000309929	0	0	0	0	0	0	0	1.08999	0	0	1.88237	0	0	0.915994
GPN2	55.749	21.5406	8.52436	82.3172	8.53361	14.7254	3.88984	14.9484	3.17022	81.2473	29.1165	10.4515	16.7013	54.4863
ENSG00000226698	0	0	0	0	0	0	0	0	0	0	0	0	0	0
ENSG00000289554	2.84497	3.90338	1.89736	5.87137	0.970817	1.97833	0	0	1.00523	2.95583	0	0.947253	2.01739	2.88951
GPATCH3	86.4945	27.7562	14.2817	139.211	7.68477	26.2432	3.87849	24.6345	28.594	38.5053	35.4488	5.57329	49.4704	22.9383
NUDC	163.942	231.041	56.4942	185.415	16.4342	38.2136	12.4712	66.8334	89.2145	138.489	29.1915	43.7385	60.0256	112.492
NR0B2	0	0	0	0	0	0	0	0	0	0	0	0	0	0
KDF1	1.99213	0.970619	4.81064	1.95861	2.91851	5.88311	0.983805	5.00597	2.9997	11.7215	15.528	4.71008	3.01006	15.4802
ENSG00000297103	0	0	0	0	0	0	0	1.00355	0	0.951247	0	0	0	0
RPL12P13	0	0	0	0.976355	0	1.02637	0	0	0	0	0.964767	0	0	1.88886
RPL32P6	0	0	0	0	0	0	0	0	0	0	0	0	0	0
OSTCP2	0	0	0	0	0	0	0	0	0	0	0	0	0	0
TRNP1	8.63138	12.8236	35.0108	4.47594	7.782	17.7092	0	13.976	6.17384	93.4089	32.9035	1.07586	1.49393	18.9757
TENT5B	2.98953	11.6386	14.5095	4.90216	5.84619	13.7024	4.91098	14.9572	2.99749	15.601	38.8659	15.0601	5.01309	31.0327
ENSG00000299378	0	1.23167	0.659622	0	0	0	0	0	0	0	0.936532	0	1.27332	0
ENSG00000299392	0	1.95521	0.963733	0	0	0	0	0	0	0	0.975782	0	1.01056	0
SLC9A1	125.857	467.6	50.9074	167.502	17.8087	152.377	31.9236	202.234	312.573	246.719	398.985	86.4937	108.873	208.232
ENSG00000298936	0	0	0	0	0	0	0	0	0	0	0	0	0	0
ENSG00000229985	0	0	0	0	0	0	0	0	0	0	0	0	0	0
CHCHD3P3	0.988927	0	0	0	0	0	0	0	0	0	0	0.947413	0	0
NPM1P39	2.02921	0	0	2.8201	0.969719	0	0	0	1.01123	0	0	1.90559	0	0.963869
SNRPEP7	0	0	0	0	0	0	0	0	0	0	0	0	0	0
WDTC1-DT	0	0	0	0	0	0	0	0	0	0	0	0	0	0
WDTC1	324.721	605.438	43.1221	364.892	42.3612	84.009	13.8443	283.424	322.382	297.607	97.3654	135.468	186.811	100.386
ENSG00000243659	0	0	0	0	0	0	0	0	0	0	0	0	0	0
TMEM222	111.853	63.5529	10.1101	145.624	11.2355	24.762	9.15243	45.705	61.8578	48.3049	25.2562	28.9161	44.2641	19.9657
RNU6-48P	0	11.0291	0	0	0.945379	0	0	0	0	0	0	0	0	1.96685
ACTG1P20	8.93809	10.8476	2.6282	17.351	4.7288	4.05623	1.01631	8.63623	7.10904	3.02878	7.58697	3.07414	4.0766	2.77986
ENSG00000304055	5.91112	1.93455	0	3.85713	0	0	0	1.01883	0	0	0	0	0.999759	0
SYTL1	145.981	284.754	48.6511	242.597	39.5563	50.2311	6.7046	122.858	164.088	166.482	16.7407	100.363	76.654	116.212
MAP3K6	17.8994	90.9203	24.5676	47.1324	26.0052	14.2741	2.80097	45.026	10.1581	69.7114	88.7655	47.8662	17.579	78.5433
FCN3	0	0.982711	0	0	0	0	0	0	0	2.17147	0.860239	0	0	0
CD164L2	0	1.0777	0	0	0	0	1.09704	0	0	0.650827	0	2.09191	3.34319	0
ENSG00000231207	0	0	0.890394	0	0	0	0	0	0	0	0	0	1.1097	0.975576
ENSG00000306354	0	1.56588	1.43258	3.81839	3.31129	0	3.66733	0	0.726905	0.783375	3.00574	0	0	0
ENSG00000306368	0	1.94655	0	0	0	0.997002	0	0	0	0	0.946545	0	0	0
GPR3	2.98827	9.69937	1.93	0	0	0	0	0.998508	0	0	0	0.941328	1.00267	0
WASF2	1026.29	556.969	51.7687	971.998	116.652	174.979	44.9731	736.312	577.547	626.113	362.978	212.59	452.192	222.595
ENSG00000241169	1.00643	0	0	1.95152	0	0	0	0	0	0	0	0	0	0
ENSG00000301155	0	0	0.97068	0	0.992853	0	0	0	0	0	0	0	0	0
ENSG00000237429	0	0	0	0.859266	0	0	0	0	0	2.2268	0	0	0	0
ENSG00000300499	0	0	0	0	0	0	0	0	0	0	0	0	0	0
AHDC1	73.3958	50.8095	32.7036	71.4437	16.9805	46.8076	6.39398	32.883	52.7908	79.2196	155.595	73.7139	66.9073	139.478
ENSG00000300470	0	0	0	0	0	0	0	0	0	0	0	0	0	0
FGR	7422.63	3244.9	328.71	11911.3	233.39	275.871	129.904	3762.14	3036.97	1582.81	3.38518	64.9773	2356.32	486.922
ENSG00000301194	1.00966	0	0	0.980133	0	0	0	0	0	0	0.967857	0	0	0
ENSG00000310432	4.40531	2.72819	1.20406	0	0	0	0	0	0	0	1.25885	1.12109	1.64679	0
ENSG00000235912	4.65854	0.66269	0.859825	0.996379	0.948037	1.05289	1.08245	1.18796	1.05026	0	0.798632	0	0	0
LINC02574	10.6974	3.30235	0	2.61001	0	3.23112	0	0	0	6.93035	2.07053	0	5.85225	1.07989
IFI6	597.473	120.657	43.2287	284.796	2.93674	100.722	4.04789	53.7178	27.5436	135.249	88.4791	59.8735	164.244	33.5847
ENSG00000294734	59.6835	1.06753	0.792925	17.1224	0.974171	0	0	0	0	0	1.91883	0	5.54587	0
ENSG00000225886	1.02724	0	0.637563	3.079	0	0	0	0	0	0	0	0	0	0
RNU6-949P	0	0	0	0	0	0	0	0	0	0	0	0	0	0
CHMP1AP1	0	0	0.984128	0	0	0	0	0	0	0	0	0	0	0
RNU6-424P	0	0	0	0	0	0	0	0	0	0	0	0.938867	0	0
ENSG00000287244	2.97985	0.973829	0	2.91915	0	3.9556	0	0	1.00309	1.96985	0.963746	0	1.00655	1.91078
FAM76A	32.3779	17.1129	5.74338	60.206	10.7868	9.83306	8.91039	20.8502	17.9093	24.5433	3.68923	17.5709	9.62985	10.5947
ENSG00000231344	0	0	0	0	0	0	0	0	0	0.96961	0	0	0	0
RPEP3	1.01025	0	0	2.95904	0	0	0	0	0	0	0	0	0	0.962903
STX12	158.945	155.557	14.7817	249.746	19.8254	54.528	16.8561	109.6	161.685	149.107	54.9489	44.9015	106.124	45.3603
ENSG00000269971	0.945085	0	0	0.950478	0.905947	0	0	1.15051	1.01409	0	0	0	0	0
ENSG00000270031	0	0	0	0	0	0	0	0	0	0	0	0	0	0
RNU6-1245P	0	0	0	0.984027	0	0	0	0	0	0	0	0	0	0
ENSG00000286433	0	0	0	1.94309	0	0	0	1.99946	0.994313	0	0	0	0	0
PPP1R8	73.3696	56.9854	5.36581	47.3259	9.18511	39.8759	17.295	31.1036	37.1038	63.8988	6.88389	17.9999	33.5195	55.5951
SCARNA1	31.1016	120.318	1.33431	109.722	10.6635	2.15159	0	2.51557	5.47757	2.20269	0.915634	1.93034	0	5.10516
ENSG00000309988	0	0	0	0	0	0	0	0	0	0.969612	0	0	0	0
THEMIS2	4088.65	4721.22	471.47	5696.73	303.09	489.978	195.585	4130.64	3530.32	2397.02	28.0108	81.8566	1699.8	1035.01
RPA2	84.108	45.1476	10.2287	99.8875	11.8263	19.5294	5.853	29.3704	36.0473	38.6286	2.04484	5.77476	46.4327	40.6859
SMPDL3B	13.9176	16.8725	0	19.6816	0.958631	1.01352	1.80987	21.0241	19.6591	4.05583	0	0	2.07215	4.61974
ENSG00000227050	0	0	0	0	0	0	0	0	0	0	0	0	0	0
XKR8	172.548	342.752	8.20367	132.131	11.3117	14.795	6.87396	138.371	187.231	97.6129	11.2738	5.69218	51.3775	43.1034
EYA3	313.168	233.845	13.7166	345.541	37.2335	60.0647	15.0571	105.197	114.347	168.537	37.1584	33.6004	209.311	58.3352
ENSG00000238231	0	0.959273	0	1.84291	0	0	0	1.07074	0	0	0	0	1.98459	0
RN7SL559P	2.98496	3.04699	4.00717	8.67838	0	0	1.06184	2.30032	0	0	0	0	1.0518	0.898462
ENSG00000301359	0	0	0	0	0	0	0	0	0	0	0	0	0	0
ENSG00000289576	622.523	759.681	20.2966	527.386	21.3437	100.854	10.8348	243.327	573.634	144.831	0.646143	1.22429	412.408	31.8549
SPCS2P4	3.4439	2.04713	0	11.2278	0.95006	0	0	3.2948	0	2.07184	0	2.06948	2.21937	0
ENSG00000228943	0	0	0	0	0	0	0	0	0	0	0	0	0	0
ARL8BP2	18.8542	11.7987	0.896058	47.3406	1.90779	5.03757	0	28.6715	14.1806	9.02831	0	0	23.3777	0.938317
RNU6-176P	0	0	0	0	0	0	0	0	0	0	0	0	0	0
PTAFR	2605.94	1807.99	62.7221	2434.59	66.1306	219.188	96.3209	1479.55	1748.36	880.626	3.73795	13.2157	1427.52	307.241
ENSG00000298310	113.107	74.0875	17.6124	206.756	21.1524	17.8519	3.976	67.9062	74.3039	44.4479	0	4.73032	93.7029	12.3632
DNAJC8	282.637	110.271	36.4028	353.637	20.4188	34.7385	9.24551	41.6736	98.9388	55.9343	10.7326	28.4963	74.1584	23.3628
ENSG00000290123	0	0	0	0	0	0	0	0	0	0	0	0	0	0
ATP5IF1	83.5465	138.746	41.2901	97.9055	17.4647	47.4834	11.5517	30.3017	94.4307	80.5213	23.9857	32.4717	45.4567	59.3699
ENSG00000270605	3.94334	9.38412	0.531433	8.8974	1.33241	5.95399	0	2.20761	2.00292	0.538712	2.44068	0	2.56322	0
ENSG00000271398	0	0	0	0	0	0	0	0	0.996826	0	0	0	0	0
SESN2	120.635	178.317	34.047	109.941	22.4473	53.7294	5.8831	181.71	97.8424	59.369	80.7467	52.6658	81.1498	62.2173
MED18	45.8066	11.441	11.3364	24.3821	9.08603	7.40371	8.32266	18.5492	6.73497	22.3218	1.63403	0	10.1374	30.1692
PHACTR4	157.091	113.923	95.6784	195.853	35.46	215.557	50.1882	137.95	88.8614	325.308	298.525	271.909	141.332	318.223
DNAJC8P4	0.994535	0	0	0.963117	0	1.03023	1.03525	0	0	0	0.948264	0	0	1.8415
RNU6ATAC27P	0	0	0	0	0	0	0	0	0	0	0	0	0	0
ENSG00000308327	4.12105	0	0	0	0	0.67271	0	0	0.681368	0	0.652821	0	0	0
RCC1	22.1944	43.9768	55.3087	38.9018	7.10029	38.7441	4.83291	47.1262	20.9122	75.3306	102.647	54.5913	20.5328	61.5163
SNHG3	1835.65	1164.85	84.2617	2054.7	176.763	63.6959	15.7805	75.5751	239.641	89.3623	67.5104	61.7345	117.647	108.738
SNORA73A	3411.66	1894.11	55.4902	3169.53	256.628	61.8551	14.7858	109.379	361.374	99.2561	45.1121	69.9184	136.334	81.8683
SNORA73B	4014.37	1955.84	247.537	5412.49	523.433	74.6599	9.7238	87.5662	412.295	100.831	48.8044	50.2494	145.295	293.01
PRDX3P2	0	0	0	0	0	0	0	0	0	0	0	0	0	0
ENSG00000279443	0	0.968238	0	1.95566	0	3.91037	0	4.98543	1.9949	4.86947	5.81433	0	2.0018	7.73303
TRNAU1AP	13.5204	25.0482	22.6676	30.2604	13.733	23.1117	8.13796	26.8669	23.4229	66.7347	58.7874	30.172	37.2653	36.5108
SNHG12	92.122	52.947	46.6147	127.794	40.2307	52.8829	18.502	23.7972	47.8668	53.9659	54.0635	44.446	54.9198	100.436
SNORD99	63.5324	17.8373	19.3446	34.1066	3.47436	0.849894	0.845397	0	21.311	5.59586	3.55393	4.48967	11.4698	12.7573
SNORA61	51.6846	32.31	6.47629	63.602	22.4168	0	0	0.951084	1.67124	3.64781	7.21872	0	0	7.35244
SNORA44	139.552	89.0439	15.9637	156.003	18.4777	0	1.10371	3.38404	31.6959	5.09549	11.8679	1.60999	0	26.5996
SNORA16A	64.3144	13.7217	11.7975	72.7705	18.1331	0	0	0	10.2951	0	1.81215	0	0	7.83515
TAF12	135.018	259.317	5.84584	121.577	7.98952	12.054	2.74078	49.818	84.8888	50.3911	10.3624	45.039	38.1203	19.5263
RAB42	8.88656	2.01057	0.99786	6.99342	3.02434	1.0153	2.85243	1.03619	2.90031	3.03435	6.03362	0	1.0392	1.00277
TAF12-DT	19.7742	17.0537	0.476276	16.5765	5.99243	0	0	0	10.414	1.226	0	2.99954	15.8292	0
ENSG00000270103	140.952	138.245	54.4864	150.31	95.9275	3.06378	2.19966	1.19471	14.3687	12.0956	3.74573	3.54961	0	54.1499
RNU11	0	0	0	17.2354	0	0	0	0	0	0	0	0	0	12.7823
GMEB1	299.687	171.447	9.59799	377.304	26.7167	27.0374	8.35687	96.9769	149.446	115.64	51.248	45.6449	91.0166	21.8562
ENSG00000252777	0	0	0	0	0	0	0	0	0	0	0	0	0	0
ENSG00000289291	2.99012	1.94403	3.83863	3.91792	2.91825	3.93046	0	7.03375	0	2.93656	2.91199	0.943407	3.01437	0.966946
YTHDF2	111.199	239.48	14.7269	152.7	15.7667	58.0355	16.9273	66.0101	71.3438	191.488	130.635	83.8985	105.336	104.961
ENSG00000305996	0	0	0	0	0	0	0	0	0	0	0	0	0	0
OPRD1	0	3.87354	10.7831	0.983469	0	0	0	0.987794	0.997648	0	3.89876	1.87935	1.0011	0.975539
ENSG00000233427	0	0	0	0	0	0	0	0	0	0	0	0	0	0
EPB41	649.862	1586.69	89.032	1114.13	78.0597	190.692	62.0441	857.599	1192.68	778.193	90.4584	56.3939	389.148	373.328
ENSG00000300997	0	0	0	0	0	0	0	0	0	0	0	0	0	0
ENSG00000225616	0	0	0	0	0	0	0	0	0	0	0	0	0	0
Metazoa_SRP	123.358	164.993	57.0969	299.861	35.8409	13.4835	4.16497	70.5332	85.3488	27.7697	21.6294	8.14443	62.2866	101.631
TMEM200B	4.98001	1.93849	0	2.94004	0	1.95596	0	0.996106	3.99405	3.89723	2.91371	1.84751	4.00786	0
ENSG00000305828	0	0	0	0	0	0	0	0	0	1.16973	0.812433	0	0	0
ENSG00000225750	0	0	0	0	0	0	0	0	0.996828	0	0	0	0	0
SRSF4	577.719	729.347	102.188	809.936	101.811	204.48	61.1235	445.688	462.967	629.81	226.889	149.169	426.316	237.678
ENSG00000277916	0	0	0	0	0	0	0	0	0	0	0	0	0	0
MECR	1.95744	7.4393	6.95464	22.1683	4.37013	11.0706	0.444474	1.72733	5.43713	13.04	8.15248	1.62294	1.30339	19.2119
ENSG00000237934	0	0	0	0	0	0	0	0	0	0	0	0	0	0
PTPRU	79.4966	123.133	148.728	40.9469	28.6321	223.4	17.2318	147.43	24.2597	383.908	486.266	281.007	50.152	314.47
LINC01756	0	1.94181	0	0	0	0	0	0	0	0	0.971958	0	0	0
ENSG00000300547	1.266	0	0	0	0	1.58418	0	0	0	0	0	0	0	0
ENSG00000300593	0	0	0	0	0	0	0	0	0	0	0	0	0	0
ENSG00000225011	0	0	1.05129	0	0	0	0	0	0	0	0	0	0	0
ENSG00000300570	0	0	0	0	0	0	0	0	0	0	0	0	0	0
ENSG00000228176	0	0	0	0	0	0	0	0	0	0	0	0	0	0
ENSG00000310425	0	0	0	0	0	0	0	0	0	0	0	0	0	0
ENSG00000284676	0	0.969071	1.92392	0	0	3.9149	0	1.99769	0	0.975016	0.969396	0.940513	0	0
ENSG00000299394	0	0	0.984127	0	0	0	0	0	0	0	0	0	0	0
ENSG00000270927	0	0	0	0	0	0	0	0	0	0	0	0	0	0
ENSG00000300797	0	0	0	0	0	0	0	0	0	0	0	0	0	0
LINC01648	0	0	1.92969	0	0	0	0	0	0	0.986872	1.95497	0	0	0
ENSG00000304118	0	0	0	0	0	0	0	0.984496	0	0	0	0	0	0
ENSG00000302306	0	0	0	0	0	0.973151	0	0	0	0	0	0	0	0
ENSG00000302331	0	0	0.984127	0	0	0	0	0	0	0	0	0	0	0
ENSG00000302319	0.990311	2.89996	0	0	0	0.977977	0	0	1.99158	1.94841	0	0	0	0
ENSG00000233372	0	0	0	0	0	0	0	0	0	0	0	0	0	0
ENSG00000231251	0	0	0	0	0	0	0	0	0	0	0	0	0	0
ENSG00000306242	0	0	0	0	0	0	0	0	0	0	0	0	0	0
ENSG00000306012	0	0	0	0	0	0	0	0	0	0	0	0	0	0
ENSG00000236335	0	0	0.984128	0	0	0	0	0	0	0	0	0	0	0
ENSG00000308745	0	0	0.984128	0	0	0	0	0	0	0	0	0	0	0
ENSG00000231949	0	0	0	0	0	0	0	0	0	0	0	0	0	0
ENSG00000289710	0	0	0	0	0	0	0	0	0	0	0	0	0	0
ENSG00000301774	0.987124	0	0	0	0	0	0.987833	0	0	0	0	0	0	0
MATN1	4.49266	14.3439	2.59519	12.5703	0	3.80007	0.652974	7.28251	3.32503	0	1.94479	0	0.667313	0
MATN1-AS1	12.0888	4.42093	8.38929	6.16032	4.58018	8.97812	2.99651	0	8.89366	2.77416	2.22012	2.8551	10.0214	1.66439
ENSG00000287510	430.737	45.6537	2.82594	94.4096	2.89628	1.97009	0.987727	27.3812	24.0144	0.981156	0	0	49.1983	0
LAPTM5	7113.29	6301.64	229.41	5390.37	216.409	428.85	183.347	2472.42	3630.44	1601.33	1.62119	66.4888	1562.81	479.051
MIR4420	0	0	0.856092	1.13445	0	0	0	0	0	0	0	0	0	0
ENSG00000309098	34.5631	91.1778	0	57.9791	2.87174	1.97312	1.97763	57.2818	85.9228	27.5116	0	0	23.0584	3.78809
ENSG00000306105	0	0	0	0	0	0	0	0	0	0	0	0	0	0
ENSG00000229607	0	0	0	0	0	0	0	0	0	0	0	0	0	0
LINC01778	0	0	2.27365	0	0	0	0	0	0	2.04531	0	0.623943	0	0
ENSG00000298070	0	0	0	0	0	0	0	0	0	0	0	0	0	0
RN7SKP91	1.66928	1.06755	2.5121	2.31014	0	0	0	0	0	0	0	0	0	0
ENSG00000235143	4.99369	0.973556	2.89006	0	0	0.983793	0	0	0	0	1.94581	0	1.00639	0
SDC3	43.155	14.6004	6.76873	2.75437	2.51846	2.51447	1.68274	3.40204	21.4605	12.5259	3.87725	0	15.4846	39.7694
RN7SL371P	0	0	0	0	0	0	0	0	0	0	0	0	0	0
ENSG00000307336	0	0	0	0	0	0	0	0	0	0	0	0	0	0
PUM1	252.105	309.401	45.5734	503.466	90.6509	90.0215	28.3454	227.732	214.163	402.358	182.494	197.603	313.607	195.864
ENSG00000237329	0	0	0.954814	0	0	0	0	0	0	0	0	0	0	2.01431
ENSG00000232768	0	0	0	0	0	0	0	0	0	0	0	0	0	0
SELENOWP1	0	0	0	0	0	0	0	0	0	0	0	0	0	0
RPL21P22	0	0	0	0	0	0	0	0	0	0	0	0	0	0
ENSG00000302667	0	0	0.904416	0	0	0	0	0	0	0	1.06238	0	0	0
ENSG00000308292	0	0	0	0	0	0	0	0	0	0	0	0	1.00029	0
NKAIN1	0	0	0.69809	0	0	0	0	0.7154	0	0	0.699387	9.29079	0	0
SNRNP40	28.0373	31.5305	10.7725	49.5316	11.4548	8.14648	4.63333	5.50457	7.05924	28.2375	7.00136	6.87508	30.7918	31.5588
ENSG00000229447	0	0	0	0.984051	0	0	0	0	0	0	0	0	0	0
ZCCHC17	50.0571	43.32	11.4722	57.993	10.0179	23.6778	5.41204	21.2381	18.2556	53.9843	32.4732	57.7228	23.2441	34.605
ENSG00000229044	0	0	0	0	0	0	0	0	0	0	0	0	0	0
FABP3	8.10287	1.28772	0	3.94784	1.92056	5.14708	0	2.01548	0	0	4.86662	0	8.49403	3.9794
SERINC2	46.348	52.0276	19.817	29.0888	21.9696	200.953	10.0472	116.716	43.8111	299.421	703.085	368.586	34.828	191.291
ENSG00000305880	5.75388	1.83517	1.90058	3.91022	1.94017	20.4995	2.09267	4.17049	2.03596	42.0304	81.1967	12.1444	2.01281	15.6464
ENSG00000305901	0	0	0	0	0	0	0	1.27303	0	2.25454	2.70042	0.749912	0	2.71642
EEF1A1P46	0	0	0.95756	0	0	0	0	1.01289	0	0	0	0	0	0
RNU6-40P	0	0	0	0	0	0	0	0	0	0	0	0	0	0
LDC1P	9.10771	0.770185	4.3387	4.70892	1.54742	21.0029	1.80862	1.58377	3.96718	19.3584	34.8333	5.52987	3.67847	16.1798
LINC01226	2.63537	12.9873	5.15543	3.77258	4.09671	84.7806	5.45269	18.6793	1.79321	60.5607	69.9477	5.81849	17.7564	206.162
ENSG00000229167	0	1.88664	0	0	0	2.05521	0	0.781224	0	1.00267	8.04569	0	1.172	0.978377
TINAGL1	34.5375	13.5755	8.19624	9.41251	7.26921	187.154	0.630885	43.9875	7.78961	135.957	420.663	95.4168	29.2491	136.879
ENSG00000305292	0	4.82559	0	0	0	0.977326	0	1.01141	1.9884	0	1.9215	0	1.99525	0
HCRTR1	0.715062	1.93975	0	0	0	0	0	0	1.00157	0.978845	1.06896	0	0.719536	0
PEF1	235.733	170.781	13.1879	196.573	25.069	23.3358	10.5185	115.48	101.97	73.6003	19.7763	37.9177	101.974	29.4588
PEF1-AS1	1.30769	9.78283	10.0067	3.21081	0	4.44476	0	0.880269	1.97259	2.95115	2.49984	4.64749	0	0
COL16A1	3.30304	4.30834	14.553	2.12414	0	1.6425	4.59836	7.43728	0	1.07077	3.01355	0	3.47756	29.1162
ENSG00000306756	6.99984	2.87748	11.0099	2.85865	1.09194	3.09243	0	2.03282	0.987941	3.89187	6.7726	0.930814	0.991339	3.72879
ENSG00000295060	0	0	0	0	0	0	0	0	0	0	0	0	0	0
ADGRB2	4.73949	0.355681	8.98997	1.09777	0	3.23985	0.717431	0	0	0	5.59069	1.90227	0	1.6574
MIR4254	0	0	0	0	0	0	0	0	0	0	0	0	0	0
ENSG00000306226	0	0	0	0	0	0	0	0	0	0	0	0	0	0
ENSG00000301119	0	0	0	0	0	0	0	0	0	0	0	0	0	0
ENSG00000254545	0	0	0	0	0	0	0	0	0	0	0	0	0	0
SPOCD1	1.20186	5.34535	0.840682	0	0	0	0	0	0	2.53654	0	0	0.869694	1.16785
ENSG00000203620	0	1.94609	0	0	0	0	0	0	0	0	0.974461	0	0	0.972363
ENSG00000269967	3.94435	12.6835	0	8.64822	1.89851	0	0	7.34804	10.0503	13.9186	0	0	16.1367	3.73863
PTP4A2	1309.43	1030	74.4204	860.047	62.0414	170.487	41.5345	384.675	654.531	530.853	147.728	55.4303	613.741	287.342
ENSG00000288678	0	0	0	0	0	0	0	0	0	0	0	0	0	0
ENSG00000228634	0	0.986548	0.888584	0	0	0	0	1.07144	0	0	0	0	0	0
ENSG00000300504	0	0.967671	0	0	0	0	0	0	0.996707	0	0	0	0	0
ENSG00000284702	0	0	0.98413	0	0	0	0	0	0	0	0	0	0	0
KHDRBS1	806.291	563.151	76.2407	1072.26	75.2167	93.228	46.473	381.338	365.403	366.938	78.2231	96.9671	370.651	137.138
ENSG00000203325	0	0	0	0.976625	0.965375	0	0	0	0	0	0	0	1.02246	0
TMEM39B	8.83778	12.9233	0	22.5018	1.68755	1.7366	0.857341	4.44568	7.23535	6.50299	6.82288	0.583525	6.03729	4.19944
MIR5585	0	0	0	0	0	0	0	0	0	0	0	0	0	0
KPNA6	112.252	144.008	22.8711	148.226	34.2619	78.4956	28.1405	105.849	145.835	155.49	81.7608	93.0546	94.1473	84.3972
ENSG00000250135	0	0	0	6.47263	5.79477	4.05218	0	0	5.95923	0	0	0	0	0
ENSG00000297522	0	0	0	0	0	0	0	0	0	0	0	0	0	0
TXLNA	203.979	132.767	29.2838	310.526	39.2444	66.9106	22.5014	89.0437	109.237	204.304	57.1936	60.9591	193.816	104.906
CCDC28B	18.4432	2.03982	2.72884	10.5427	1.37526	1.39311	2.79485	10.2962	5.46449	1.89986	1.89333	3.81577	7.90772	4.67368
ENSG00000224066	7.95591	12.4245	1.66945	13.8268	0.988549	3.09997	0	8.65295	11.7561	6.17316	0	0.981633	10.2054	1.94967
IQCC	7.63736	2.00136	0.994098	5.81858	1.0038	2.90848	1.79182	2.06197	1.97841	5.03339	4.00502	0	3.97049	4.85555
DCDC2B	6.96894	1.9402	0	1.95763	0	0	0	0	0.99937	0	0	0	3.00848	0
TMEM234	96.5015	136.938	4.64933	152.879	13.3049	16.9137	9.75822	80.1582	91.8634	57.804	26.5762	15.3529	52.4147	63.7832
EIF3I	164.021	389.153	47.0275	268.105	38.1863	44.9592	20.1985	99.7374	213.882	133.376	20.2083	60.6421	126.992	77.3635
MTMR9LP	6.0414	10.4709	0	0	0	0.839892	0	2.83471	3.02744	2.18848	0.677734	1.02832	2.06656	3.72303
ENSG00000290045	0.996519	2.90885	2.90522	0	0	0.978243	0	0.996119	0.998895	1.94914	0.971818	0	2.0047	1.94039
FAM167B	0	0	0	0	0	0	0	1.00458	1.97372	0	0	0	0.990254	0
LCK	65.1526	19.7898	1.49398	99.8411	32.6801	10.7402	4.5644	0	8.80115	101.088	0	0	59.3583	0
HDAC1	154.21	150.186	29.8741	199.518	16.8214	82.7761	17.0611	102.887	135.104	165.921	65.1441	65.0128	81.5898	68.737
MARCKSL1	1379.96	758.591	57.4373	1222.79	29.1419	60.8963	16.7506	119.601	443.265	157.527	67.8593	21.6829	223.904	59.8541
ENSG00000305107	3.96382	0	0	0.969961	0	0.989106	0	0	0	0	0	0	1.00556	0
ENSG00000305127	0	0.967555	0	0	0	0	0	0	0	0	0	0	0	0
ENSG00000233775	2.98904	1.94039	3.86094	9.79995	1.94754	0.979475	0	0.998785	1.99896	0.975773	0.971205	0	1.00293	0
TSSK3	5.24904	0	0.828459	2.20537	0	5.0239	1.38767	0.895834	2.64747	0	0	0	3.54211	0
FAM229A	20.2249	66.0638	8.62057	35.4808	4.30099	10.3525	3.46327	20.1944	30.84	17.1896	7.71879	0	19.4522	3.42578
BSDC1	218.556	220.124	41.8658	245.811	41.3338	99.0035	22.7642	138.427	150.375	198.144	133.145	71.5114	141.388	151.214
GAPDHP20	0	0	0	0	0	0	0	0	0	0	0	0	0	0
ENSG00000270850	0	0	0	0	0	0	0	0	0	0	0	0	0	0
LRRC37A12P	0	0	0	0	0	0	0	0	0	0	0	0	0	0
ENSG00000304771	0	0	0	0	0	0	0	0	0	0	0.975316	0	0	0
RN7SL122P	5.26507	6.2404	4.11988	7.90432	0.961907	1.07297	0	0	0	0	0	0	1.07685	5.5333
ENSG00000254553	0	0	0.975483	0	0	0	0	0	0	1.40314	0	0	2.00942	0.974885
ZBTB8B	1.99488	4.83849	0	0.98313	0	0	0	0.986385	0.996933	0	0.974404	0.939007	0	0
ZBTB8A	0.764846	5.91853	2.95433	6.02945	0	5.87831	2.94912	1.51598	1.52988	7.24305	4.48185	2.882	0	2.2422
ZBTB8OS	37.6106	55.7991	5.66988	38.7278	4.01182	9.34271	1.44012	16.5909	38.5827	16.1024	5.21426	14.6623	18.961	10.9553
ENSG00000294305	1.99651	0.976758	0	2.93729	0	0	0	0	0	0	0	0	2.01926	0.963475
RBBP4	141.122	132.22	29.4306	155.682	69.6352	51.9337	27.5965	72.2253	128.113	221.053	33.2837	96.2152	159.853	81.7194
SYNC	2.03921	4.01191	0	2.67711	0	0	0	0.676906	0	3.31762	0	5.7796	0	3.1738
ENSG00000224409	0	0	0	0	0	0	0	0	0	0	0	0	0	0
NHSL3	45.1386	91.8701	121.94	18.9146	59.5421	273.809	47.8403	97.4247	23.8178	636.832	282.336	221.04	32.7402	512.115
ENSG00000304155	0.997939	0	0	0	0	0	0	0	0	0	0	0	0	0
YARS1	139.681	44.2475	16.4456	227.036	61.9691	31.5618	3.85038	28.8632	63.7251	242.098	58.4303	41.2785	127.916	54.0253
S100PBP	42.2302	34.2999	14.3264	108.356	8.19191	13.6677	3.08706	18.4694	44.2813	54.2134	10.905	8.42368	25.5437	33.1426
FNDC5	0	0.955404	5.05999	0	0	0	0	0	0	0	1.30954	0	0	1.2962
HPCA	3.83689	1.7545	0.487529	0	0	0	0	0	0	0	1.64626	0	0	0.492475
TMEM54	15.7772	20.7715	6.61254	1.86675	10.0391	19.7227	3.09162	16.4114	4.35873	35.5656	16.196	16.8311	12.0732	27.2895
ENSG00000287691	2.96503	0	0.992066	3.38315	0	1.14198	0	0	0	0	0	0	0	0
RNF19B	2559.53	1908.32	224.556	2714.95	111.032	350.099	95.0684	842.005	2103.59	831.591	118.72	111.329	1821.88	324.577
ENSG00000278966	0	1.77558	0	0.947985	0	3.66597	0	0	1.82968	0.480205	0	0	0	0
ENSG00000300688	11.7365	28.0845	3.72491	20.1512	0	2.90778	1.94402	3.98545	31.876	5.08392	0	0	21.7506	4.04125
ENSG00000217644	0	0.962589	0	3.7734	0	0	0	2.08814	2.97501	0	0	0	1.99011	0
ENSG00000239670	0.993377	0	0.931834	0	0	0	0.993484	1.02623	1.00434	0	0.963084	0	1.0078	0
ENSG00000236065	0	5.55442	0	0.598157	0	0	0	6.72029	0	0	0	0.575937	0.613418	0
AK2	187.653	149.199	109.426	337.496	17.5641	29.9521	25.0859	71.6972	112.232	137.565	20.5949	47.2041	219.289	72.0608
AZIN2	22.9175	5.71952	4.00166	47.0693	9.13932	11.6807	0	4.08451	1.96414	11.1357	8.7114	0	3.24074	3.85456
ENSG00000305756	0.997936	0	0	0	0	0	0	0	0	0	0	0	0	0
ENSG00000278997	0.99437	0.971011	1.90464	4.88213	0	3.93095	0	8.0595	1.00028	7.83145	0.967608	0	3.01118	0
TRIM62	32.2106	32.8208	20.0892	64.5813	11.9791	35.7773	36.0091	57.2965	44.1903	47.7063	50.1727	28.8646	20.7732	73.7762
ENSG00000279179	3.98127	1.93504	0	1.95996	0	5.85174	0	2.97402	0.996746	3.88664	0.971226	0	2.00038	0
ENSG00000284721	1.0009	0.975114	0.967672	0	1.95553	0	0	0	2.00908	0	0	0	0	0
ENSG00000303059	0	0	0	0	0	0	0	0.984497	0	0	0	0	0	0
ENSG00000305863	0	0	0	0	0	0	0	0	0	0	0	0	0	0
ZNF362	35.3124	71.3603	1.33498	32.7162	6.10347	7.8678	12.7755	17.1523	44.264	55.9298	8.49308	23.4895	22.7897	20.2183
ENSG00000270115	0	0	0	0	0	0	0.977112	0	0	0	0	0	0	0
A3GALT2	0	0.968497	0	4.84752	0	0.982666	0	5.06416	2.99293	0	0	0	0	0.953247
ENSG00000225313	50.0057	17.6249	4.2899	36.7257	3.28501	7.17155	0	83.7634	13.064	6.48578	0	0	33.3992	0.873333
PHC2	1201.67	1923.87	57.9872	1164.09	62.0893	254.822	134.31	3598.63	1332.86	755.716	27.1243	63.4627	622.139	529.505
MIR3605	0	0	0	0	0	0	0	0	0	0	0	0	0	0
RN7SKP16	4.91128	15.0316	0.792306	14.2749	0.926265	2.06767	1.04731	54.4519	18.5766	4.12817	0	0.961641	7.2633	12.4246
PHC2-AS1	0.99634	3.93987	0	3.88539	0	0	0	4.82153	0	0	0	0	3.05444	0
ENSG00000301698	0	0	0	0	0	0	0.977112	0	0	0	0	0	0	0
ENSG00000304221	0	1.93511	0	0	0	0	0	0	0	0	0	0	0	0
TLR12P	0.997933	0	0	0	0	0	0	0	0	0	0	0	0	0
ZSCAN20	4.95202	8.01012	3.25561	15.9613	0	15.9131	3.52218	7.44641	4.95641	30.8025	36.9402	7.76432	10.2482	16.0449
ENSG00000235907	0	0	0	0	0	0	0	0.984498	0	0	0	0	0	0
CSMD2	1.95929	1.26725	48.3442	0	3.66234	0.63764	0	0.645841	1.30556	0	9.934	1.21472	0	0
ENSG00000297811	0	0	0	0	0	0	0	0	0	0	0	0	0	0
HSPD1P14	0	0	0.974089	0	0	0	0	0	0	0	1.97077	0	0	0
HMGB4	0	1.98862	2.76417	0	0	1.01605	0	0	0	0	2.91561	0	0	0
CSMD2-AS1	0	0	2.6644	0	0	0	0	0	0	0	0	0	0	0.730912
ENSG00000308396	0	0	0	0	0	0	0	0	0	0	0	0	0	0
ENSG00000295180	0	0	0	0	0	0	0	0	0	0	0	0	0	0
RNA5SP42	0	0	0	0	0	0	0	0	0	0	0	0	0	0
C1orf94	0	0.809978	1.62301	0	1.19371	0	0	0	0	0	1.19057	1.15424	0	0.811746
ENSG00000302624	1.11187	0	1.61281	0	0	0	0	0	0	0	1.07554	0	0	0
ENSG00000270241	0	0	0.900781	0	0	0	0	0	0	1.06053	0	0	0	0
ENSG00000297436	0	0	0	0	0	0	0	0	0	0	0	0	0	0
ENSG00000309519	0	0	0.98413	0	0	0	0	0	0	0	0	0	0	0
ENSG00000307130	0	0	0	0	0	0	0	1.96899	0	0	0	0	0	0
ENSG00000287703	0	0	0	0	0	0	0	0.999047	0	0	1.92228	0	0	0
MIR552	0	0	0	0	0	0	0	0	0	0	0	0	0	0
SMIM12	140.601	85.1534	19.6104	170.659	20.4683	9.72102	5.0729	13.0565	47.825	66.3417	17.1184	5.15433	49.2133	22.2689
GJB5	0.995455	2.91632	0.95325	0	0	0.983874	0	1.00866	0	3.92026	2.90596	0.943553	0	8.6734
GJB4	2.98843	5.83368	0.955845	0.978439	5.82861	7.86889	0	3.0223	3.00477	2.93945	26.1796	4.7185	1.00505	18.3374
ENSG00000255811	1.0071	0	0	0.980618	0	0	0	0	0	0	3.87935	0	0	0
GJB3	0.942354	6.42249	7.99888	0.926951	0	14.0881	1.15791	11.3307	2.83558	49.355	62.9608	21.0057	7.5877	29.2391
GJA4	0	0.965092	0	0	0.958852	0	0	1.00812	0	0	0	0	0	0
ENSG00000230163	0	0	0	0.981057	0	0	0	0	0	0	0	0.959462	0	0.959031
DLGAP3	3.99244	2.91036	1.94851	4.91396	1.95433	1.95567	0.981471	0	0.999429	0	0	0	4.01158	0.973396
ENSG00000284773	0	0	0	2.14139	0	0	0	2.11911	0	1.82249	0	0	0	7.47283
GPR199P	1.9912	0.970062	11.5446	3.79404	0	3.91955	0.983186	6.86742	1.99868	5.97967	3.88041	3.76593	1.00279	5.12524
TMEM35B	7.10953	3.61234	0.942672	8.25943	0	0.986133	1.97762	2.03073	2.84057	8.10772	1.93075	1.88782	4.97636	1.17519
ENSG00000271741	25.8086	19.0148	0	15.1693	9.418	0	0	0	11.2886	28.3925	0	4.77566	15.7125	8.88482
ZMYM6	53.9208	23.9384	9.81271	62.6522	17.4165	26.5949	4.09218	31.4242	64.6731	55.8496	5.30311	14.9201	12.4333	11.9591
ZMYM1	17.512	20.5753	6.85872	43.4156	18.2361	19.3078	1.05451	1.59719	17.1925	43.0747	4.1994	13.1162	14.4878	2.10113
RPL12P45	0	0	0	0	0	0	0	0	0	0	0	0	0	0
EFCAB14P1	0	0.999348	1.76462	6.81031	0	0	0	0	2.05904	2.04734	1.04423	3.87685	1.03311	2.815
ENSG00000284640	0.99731	2.91524	5.78219	0	0	1.96317	0	0	0	0	0	0.943113	1.00453	0
SFPQ	1178.03	971.359	135.305	1612.14	251.249	295.158	97.2334	583.457	1067.72	884.63	304.585	170.477	1192.57	393.793
ENSG00000306436	0.993457	0.975971	1.49819	0	0	0.992796	0	1.02967	1.00527	0	0	0	0	0.952477
ZMYM4	43.7488	66.7604	14.4679	168.088	11.285	59.8991	26.904	80.2051	50.5503	176.481	61.5937	46.6735	41.014	31.1659
RN7SL503P	0	0	0	0	0	0	0	0	0	0	0	0	1.00028	0
SNORA62	71.334	56.8598	53.6795	205.565	12.6683	0	0	3.96183	13.323	6.62959	4.52906	1.88888	4.56382	30.5496
RPL5P4	11.5447	5.89001	4.95529	18.9326	3.86177	2.01032	0	1.3719	10.7913	8.17817	3.85927	0.947395	6.25785	3.98741
ZMYM4-AS1	0	0	0	0.947246	0	0	0	1.06761	0	0	0.935299	0	0	0
KIAA0319L	137.522	298.965	38.71	271.232	33.0512	40.9826	22.8331	207.42	200.326	286.267	77.6076	125.553	230.982	100.422
ENSG00000236274	0	0	0	0	0	0	0	0	0	0	0	0	0	0
NCDN	23.6097	11.0912	5.97854	25.5657	10.8034	10.1064	2.10749	4.36879	9.26986	42.9295	17.4473	3.90367	15.7672	12.2134
TFAP2E-AS1	0.994495	0	0	0.974273	0.965796	0.989997	0	0	1.00426	1.97204	0	0	1.00772	0.956651
TFAP2E	3.46806	1.68609	5.0693	4.65397	1.697	2.55015	0	1.72903	0	6.24639	3.74742	1.16044	6.56008	0.845013
PSMB2	25.359	58.5211	5.95989	22.1223	15.4166	10.6963	0.74881	21.8374	35.8077	36.7679	10.3383	26.923	21.1022	14.1971
ENSG00000306977	0	0	0	0.943438	0	0	0	0	0	1.01161	0	0	0	0
C1orf216	7.71439	1.87634	0.937507	19.928	1.88642	1.89285	0	0.963533	2.8995	16.0289	0.940461	0	23.622	3.75596
CLSPN	15.6456	36.842	73.2033	14.1407	10.91	25.372	3.62254	24.2757	10.3501	41.8891	20.7453	16.2102	11.2464	15.3014
ENSG00000232335	0	0	0	0	0	0	0	0	0	0	0	0	0	0
ENSG00000302368	0	0	0	0	0	0	0	0	0	0	0	0	0	0
AGO4	783.422	1102.73	17.7155	1121.6	41.2895	160.272	43.1009	1397.94	1605.63	912.944	7.05242	39.8943	423.015	326.916
AGO1	293.774	287.419	34.7283	396.435	29.6199	88.7346	49.3398	316.66	413.608	288.781	63.3113	75.9284	209.701	136.591
CFAP97P1	0	0	0	0	0	0	0	0	0	0	0	0	0	0
ENSG00000286899	0.997131	0	2.88752	0.980249	0	0	0	2.00575	1.00113	0	0	0	1.00458	0
ENSG00000271914	0	0	0	0	0	0	0	0	0	0	0	0	0	0
AGO3	430.32	316.473	13.6039	666.528	23.3819	117.752	20.0893	220.843	205.642	203.833	58.3752	44.3586	260.809	59.2868
ENSG00000271554	1.03871	1.0464	0.876284	0	0	0	0	0	0	0	0	0	0	0
ENSG00000293245	0	0	0	0	0	0	0	0	0	0	0	0	0	0
ENSG00000232862	0	0	0	0	0	0	0	0	0	0	0	0	0	0
TEKT2	0	0.855361	2.00363	1.02467	0	0	0	1.05396	0	0	0	0	0	0
ADPRS	71.6979	22.3339	16.3056	78.2915	7.77562	20.6125	4.9237	36.1279	12.0039	34.2228	21.3364	14.1369	37.1399	15.4594
COL8A2	2.70721	3.68895	2.7856	6.5451	4.25995	3.62864	0	6.60379	12.3514	23.4863	0	0.894944	12.3941	0.926533
TRAPPC3	112.509	66.2576	15.6109	102.866	3.40539	22.8881	0	15.3369	32.8178	99.9314	16.4978	13.75	49.0832	9.13076
MAP7D1	5451.88	1883.01	431.563	4852.42	265.361	391.873	142.03	1981.91	1651.74	1257.65	395.139	283.883	798.576	932.362
RN7SL131P	0	0	0	0.984054	0	0	0	0	0	0	0	0	0	0
ENSG00000301551	0	0.957396	0	0	0	0	0	0	0	1.95984	0	0	0	0
THRAP3	1548.18	1148.81	80.1558	1490.01	119.371	245.484	78.9984	844.597	805.196	897.107	202.735	165.05	566.546	290.31
UBE2V2P4	0.997937	0	0	0	0	0	0	0	0	0	0	0	0	0
SH3D21	2378.35	382.986	181.251	2978.83	82.0716	42.8177	6.04727	95.3057	253.833	202.44	95.0255	80.0633	598.432	100.271
EVA1B	111.173	46.5922	4.75749	88.5013	7.8286	6.76203	0	16.5341	18.0999	19.4097	2.93269	0.957701	18.9601	16.1038
ENSG00000286379	5.9825	10.6531	6.83193	8.83953	0	2.92677	0.97931	6.93145	4.98868	5.83189	13.6278	4.69902	8.00956	3.89374
STK40	5302.56	2969.74	190.502	4862.14	101.86	365.784	81.8628	1481.81	1928.56	1017.75	189.65	259.641	1043.34	375.044
ENSG00000300693	41.1187	51.3525	6.4752	22.2026	2.06138	9.54058	0	12.0106	37.8466	4.27565	5.68304	3.85488	10.4959	4.86286
ENSG00000300712	18.7617	26.3188	0	22.1595	2.85784	1.99152	0	6.25381	24.098	3.96584	2.86057	0	11.0829	3.75761
LSM10	90.7101	124.612	4.77475	95.9509	8.64863	7.11217	2.03689	60.7933	73.2594	55.7972	0	2.91015	40.7849	20.3306
ENSG00000297367	9.68439	2.59463	7.11941	4.5638	0	1.97716	0	2.74554	4.58045	0.666063	2.88029	3.37618	1.49032	0
RNU4-27P	0	0	0	0	0	0	0	0	0	0	0	0	0	0
OSCP1	3.03507	0	0	4.25625	0	0	0	6.15221	0.940136	2.24805	4.51734	1.21306	1.14199	3.62865
SNORA63C	2.89546	1.00059	0	0	0	0	0	0	0	0	0	0	0	0
MRPS15	23.4075	54.3065	5.76335	54.2001	21.6743	19.1281	17.0725	42.7195	52.2577	40.5067	12.2919	29.035	19.8054	18.0952
CSF3R	22755.2	42478.5	1864.77	33732.3	801.473	3376.76	1760.14	35191.2	28701.8	12646.2	46.0176	331.893	14510.8	5066.55
ENSG00000297386	1.01119	0	0.942108	0.969758	0.960412	0	0	2.1028	0	0	0	0	0	0
ENSG00000294271	0	0	0.984129	0	0	0	0	0	0	0	0	0	0	0
FTLP18	0	0	0	0.984052	0	0	0	0	0	0	0	0	0	0
ENSG00000304879	0	0	0	0	0	0.97315	0	0	0	0	0	0	0	0
ENSG00000295088	0	0	0	0	0	0	0	0	0	0	0.975315	0	0	0
ENSG00000284705	0	0	0.971838	0	0	0	0	0.997846	0	0	0.974476	0	0	0
ENSG00000234481	0	0	0	0	0	0	0	0	0	0	0	0	0	0
ENSG00000284720	0	1.63951	0	0	0	2.49021	0	4.21314	0	3.28052	0	1.58028	0	0.808887
GRIK3	0	1.45183	2.9396	0	0	0	0	1.48085	0.747872	0.727995	0	2.81759	0	17.2349
ENSG00000223944	0	4.21394	4.56364	0	0	0.874972	0	3.87986	0	0	1.32817	0	0.696763	0
ENSG00000284650	0	0	0.950708	0	0	0	0	1.01928	0	0	0	0	0	0
MIR4255	0	0	0	0	0	0	0	0	0	0	0	0	0	0
RNU6-636P	0	0	0	0	0	0	0	0	0	0	0	0	0	0
RNA5SP43	0	0	0	0	0	0	0	0	0	0	0	0	0	0
RPS29P6	0	0	0	0	0	0	0	0	0	0	0	0	0	0
LITATS1	18.2273	21.3848	3.6404	43.1422	0.851375	4.54136	1.08986	16.9785	15.5421	38.4595	20.8621	4.58768	22.4829	14.3078
ZC3H12A	1322.71	760.504	287.44	2269.01	38.4255	241.763	35.2417	186.042	1577.06	678.116	225.644	104.938	1250.55	135.366
MIR6732	0	0	0	0	0	0	0	0	0	0	0	0	0	0
MEAF6	59.3162	63.6424	26.1468	88.1576	8.80121	18.5222	0.257119	41.4389	19.3197	73.6434	32.0252	16.4156	31.9053	50.663
MIR5581	0	0	0	0	0	0	0	0	0	0	0	0	0	0
ENSG00000307694	3.21754	0	0	0.788843	0	0	0	0	0	0	4.6724	0	0	0
SNIP1	211.527	179.149	38.4406	236.349	10.8434	56.5847	13.9728	42.2324	97.9542	54.6005	74.2569	47.1123	116.297	62.3342
FTH1P1	53.675	27.6023	20.9771	50.3897	0	2.01835	0	3.20447	23.3618	0.933155	1.92007	0	9.17329	4.70892
RPS27P9	5.72066	5.85786	0	6.09255	2.72855	0	0	1.11417	2.83095	0	0	0	1.02357	0
DNALI1	5.70731	1.55213	1.70284	0	0	0	1.35763	3.47473	0.582388	14.1361	5.60219	4.98733	0.584405	6.26523
GNL2	115.607	85.3149	18.4205	191.001	26.9681	39.5037	15.4925	18.765	99.7767	113.875	76.6375	39.7633	186.796	56.844
ENSG00000284748	0.991717	0	0	0	0	0	0.983249	0	0	0	0	0	0	0
RSPO1	2.00333	0	1.94372	0	0	0.978952	1.90771	1.00272	0	0	1.95321	0	1.00791	0
AIRIM	9.26589	16.4639	5.88757	12.0612	12.8543	2.50175	6.31798	0.568202	9.29522	20.2233	3.73313	9.51699	4.44323	5.17823
CDCA8	6.0139	8.65703	0	6.90245	0	3.81595	1.97633	3.88783	3.01538	4.90502	0.977229	3.78753	5.04302	5.76193
EPHA10	0	1.46976	1.48273	0	0	0	0	0.750965	0	5.93971	2.08635	0	0	0
ENSG00000300156	4.29252	0	0.904665	1.93759	0	0	0	1.10602	0	0	0	0	2.13977	0
ENSG00000300137	0	0	0	0	0	0	0	0	0	0	0	3.75538	0	0
ACTN4P2	0	0	0	0	0	0	0.977111	0	0	0	0	0	0	0
ENSG00000297428	0	0	0.966479	0	0	0	0	2.00504	0	0	0	0	0	0
ENSG00000227416	0	0	0	0	0	0	0	0	0	0	0	0	0	0
MANEAL	5.7375	0.890721	0.723394	5.13427	1.85805	0	0	0.746291	0.917609	0.729625	0	4.00507	2.89696	1.84204
ENSG00000233728	1.01009	0	0.933308	0	0	0	0	0	0	2.02124	0	0	0	0
YRDC	21.9247	19.4227	1.92508	15.6767	1.94664	1.96212	0	10.0179	33.0144	4.88665	0.970987	1.88504	15.0584	3.87192
C1orf122	44.0022	50.1479	37.3294	61.1792	3.16981	10.8047	1.77739	19.211	35.5872	32.2867	18.4738	7.09799	27.3755	32.1606
MTF1	543.494	501.668	17.4031	548.169	47.7176	118.263	12.0515	224.463	495.367	212.096	25.3532	62.6098	1082.56	41.2733
ENSG00000235673	0	0	0	0	0	0	0	0	0	0	0	0	1.00028	0
INPP5B-AS1	0.998727	0	0.884336	0	0	0	0	2.17279	2.04874	0	0	0	2.05592	0.937154
INPP5B	78.032	45.9794	16.0181	85.0491	13.0757	25.9618	13.0006	23.0703	31.4108	43.358	38.2728	11.2865	86.2064	55.6794
SNORA63	367.151	20.3476	2.57315	113.195	12.7255	0	0	1.81459	15.1897	0	5.57368	5.61758	22.4848	7.97357
RNU6-584P	0	0	0	0	0	0	0	0	0	0	0	0	0	0
ENSG00000299926	0	0	0	0	0	0	0	0	0	0	0	0	0	0
ENSG00000303267	0	0	0	0	0	0	1.93925	0.992106	0	0	0	0	0	0
SF3A3	70.1774	340.039	42.6702	217.817	19.0671	32.1642	30.6558	52.5725	100.353	132.46	13.5941	16.7706	103.04	49.4294
RNU6-510P	0	1.04053	0	0	0.910473	0	0	0	0	0	0	0.939987	0	0
FHL3	57.2937	184.352	7.17012	92.1709	5.2613	4.03381	16.2612	47.094	54.6627	48.0375	0	3.45702	46.5317	25.8213
UTP11	28.9145	45.1475	3.95278	48.9347	11.9258	12.3168	1.06479	8.11961	44.9934	67.3475	11.4211	10.0228	23.8367	12.4942
MIR3659HG	0.539512	0	0	1.88375	0	0	0	0	0	1.8194	0	1.44147	0	7.91803
ENSG00000303194	0	0	0	0	0	0	0	0	0	0	0	0	0	0
POU3F1	2.99089	2.90862	2.91277	1.96268	4.87769	8.79948	1.96256	1.98925	0.99883	1.94813	2.91769	0	1.00228	3.88572
ENSG00000303176	0	0.960715	0	0	0	0.980085	0	0	0	0	0	0	0	0
ENSG00000223589	0	0	0	0	0	0	0	1.09125	1.00208	0	0	0	0	0.878886
MIR3659	0	0	0	0	0	0	0	0	0	0	0	0	0	0
LINC02786	0	2.13475	2.38066	0	0	0	0	1.11559	0	0	0	0	0	0
ENSG00000286552	1.00103	1.96041	1.89654	0	0	0	0	0	0	1.981	0	0	0	0
ENSG00000287987	0	0	0	0	0	0.982858	0	0	0	0	0.965694	0	0	0
LINC01343	0	0.974167	0.97068	0	0	0	0	0	0	0	0	0.945421	0	0
ENSG00000293709	0	0	0	0	0	0	0	0	0	0	0	0	0	0
ENSG00000301425	0.96612	0	0	0	0	0	0	1.01707	0	0	0	0	0	0
ENSG00000301495	0	0	0	0	0	0	0	0	0	0	0	0.938846	0	0
ENSG00000275350	0	0	0	0	0	0	0	0	0	0	0	0	0	1.95405
RNU6-753P	0	0	0	0	0	0	0	0	0	0	0	0	0	0
ENSG00000301471	0	2.43563	2.02619	0	0	1.13333	0	0	0	0	0	0	0	0
ENSG00000301451	0	0	0.984128	0	0	0	0	0	0	0	0	0	0	0
LINC01685	2.72264	3.79615	0	7.20697	0	0	0	0.956857	0	0	1.33432	0	0	0.921421
ENSG00000306827	3.0096	0	0.967367	0	0	0	0	0	0	2.95366	0	0	0	0.973811
ENSG00000299856	0	0	0.984128	0	0	0	0	0	0	0	0	0	0	0
ENSG00000309399	0	0	0	0	0	0	0	0	0	0	0	0	0	0
ENSG00000309413	0	0	0	0	0	0	0	0	0	0	0	0	0	0
ENSG00000308042	0	0	0	0	0	0	0	0	0	0	0	0.938845	0	0
ENSG00000295881	0	0	0.924535	0	0	0	0	0	0	10.4435	6.71566	3.77824	0	0
ENSG00000307557	2.00654	0	1.06555	0	0.500234	4.87141	0	4.65385	0	15.3183	5.52046	0	0	1.97328
HSPA5P1	22.0493	55.5637	2.96763	27.9327	1.97791	3.95803	0.99613	11.0388	48.2845	22.5091	9.70783	2.84849	25.1864	16.5376
ENSG00000284632	0	0	0	0.984053	0	0	0	0	0	0	0	0	0	0
RRAGC	862.039	84.6098	19.6971	720.52	11.5817	44.6561	10.0114	37.6398	187.898	71.138	40.4247	4.01224	244.825	48.5502
ENSG00000273637	2.26195	5.94459	0	2.18702	0	2.49956	0	0	0	7.39535	10.5308	0	5.60941	12.8582
RRAGC-DT	17.1159	11.1475	3.55238	40.3882	2.55886	2.76724	0.649382	4.85104	9.68227	6.11971	4.78109	0	11.4112	6.24997
MYCBP	58.819	77.5371	4.92083	58.6582	2.47648	20.3312	2.49475	23.156	51.6719	25.9068	5.20491	3.18823	19.163	10.3038
ENSG00000274944	0	0	1.67847	1.71172	0	0	0	1.0061	37.0224	1.99497	0	1.50201	0	18.327
GJA9	3.11954	0	0	0	0	0	0	0	4.17484	0	2.49233	0	2.09463	1.01025
RHBDL2	3.72929	33.0287	26.4808	6.56607	6.49422	32.8683	7.19428	29.2637	8.85619	80.4127	83.5356	38.6923	4.29289	52.5745
RNU6-605P	0	0	0.984146	0	0	0	0	0	0	0	0	0	0	0
EIF1P2	0	0	0	0	0	0	0	0	0	0	0	0	0	0
AKIRIN1	474.756	404.943	16.815	425.652	20.7566	42.4165	33.6471	186.248	348.872	199.662	69.106	77.0796	223.387	60.3178
ENSG00000308667	0	0	1.84353	0.995192	0	0	0	0	0	0	0.984126	0	1.04755	0
NDUFS5	46.8872	60.3632	6.14989	63.1534	17.0128	13.2103	8.02486	5.63246	39.2595	54.8069	18.9794	16.7339	28.4354	25.3703
MACF1	1360.28	996.274	675.534	3043.3	778.903	1055.61	283.3	2396.71	2056.71	3065.13	3271.49	956.708	2549.68	2277.26
RNU6-608P	0	0	0	0	0	0	0	0	0	0	0	0	0	0
RNA5SP44	0	0	0	0	0	0	0	0	0	0	0	0	0	0
ENSG00000287422	0	0	0	0.977196	0	0	0	0.997979	0	0	2.90526	0	2.00163	0
ENSG00000226438	0	0	0	0	0	0	0	0	0	0	0	0	0	0
HSPE1P8	0	0	0	0	0	0	0	0	0	0	0	0	0	0
BMP8A	2.99071	2.90412	0	7.91091	0.976819	0.974944	0	0.989111	0	0	5.84027	0	5.0038	0
ENSG00000307396	0	0	0	0	0	0	0	0	0	0	0.975316	0	0	0
OXCT2P1	2.00337	3.90902	1.92582	1.96829	0.97725	0	0	0	0	0	1.95056	0.948512	0	0
PPIEL	10.5331	4.31091	15.1953	28.2694	8.93861	7.82937	2.14256	6.65736	8.0176	15.9358	2.11266	4.81341	24.3338	32.244
ENSG00000295266	0	0	0.787704	0	0	0	0	0	0	0	2.45498	0	0	0
PABPC4	215.659	156.534	45.0315	361.317	68.4959	106.367	35.2023	55.724	123.416	272.473	31.8428	70.0059	230.631	64.2149
PABPC4-AS1	1.48178	0.663731	0	0	0	2.58268	0	0	0	0	0	0.644239	0.686093	0
SNORA55	4.97386	4.31449	1.83353	5.74776	0.684767	0	0	0	1.0916	0	2.71606	0	0	0
ENSG00000294134	0	0	1.87366	1.94565	0	0.987936	0	1.02002	1.00238	0	0	0	2.01166	0
HEYL	0	0	0.974576	0	0	0	0	1.98327	0	1.94543	0.973267	1.88046	0	0
ENSG00000225903	0	0	0	0	0	0	0	0	0	0	0	0	0	0
NT5C1A	0	0.968212	1.96	0	0	0	0	0.987685	0	0.971059	1.94899	0.939534	2.00191	1.95063
ENSG00000293757	0.783364	0	0.74402	0	0	0	0	1.73534	0	0	0	0	0	0
HPCAL4	3.02626	2.88597	0	2.87029	0.988032	0	0	0	0	0.983686	0	0	0	0
PPIE	28.3182	11.4865	6.87799	28.8531	3.00086	14.2525	4.12991	7.29823	4.1844	23.6722	15.8702	12.9875	17.7623	10.8874
ENSG00000225333	0	2.96371	1.8712	0	0	3.03549	0	1.06539	0	0	4.80518	0	0	2.83249
RNU7-121P	0	0	0	0	0	0	0	0	0	0	0	0	0	0
ENSG00000289711	0	0	0	0	0	0	0	0	0	0	0	0	0	0
BMP8B	4.98721	0.968829	3.90502	5.84118	0	0	0	0.990637	2.99435	0	0	0	1.00157	0
OXCT2	0	0	0	0	0	1.95074	0	0	0	0	0	0	3.99203	0
BMP8B-AS1	0	0	0	0	0	0	0	0	0	0	0	0	0	0
ENSG00000261798	0	0	0	0	0	0.976514	0	0	0	0	0	0.935613	0	0
ENSG00000229213	0	0	0	0	0	0	0	0	0	0	0	0	0	0
ENSG00000284719	13.6941	5.69681	4.58189	15.15	0.728695	0.742083	2.06058	0.804964	3.20124	2.42406	0	0	3.86548	0.723038
LINC02811	1.02851	0.970594	0	0.961979	0	0	0.966987	0	0	0	0	0	0	0
ENSG00000301696	1.26963	0	0	0	0	0	0	0	0	0	0.437833	0	2.01893	0
TRIT1	13.6297	14.8767	1.97926	23.5531	4.71083	13.102	9.14135	3.00441	12.6036	28.4958	3.45059	2.52176	23.4501	0.986211
MYCL-AS1	0	0	0	0	0	0	0	0	0	0	0	0	0	0
MYCL	11.9846	31.5489	6.37481	8.98308	4.48334	10.5122	13.7211	3.37853	11.1937	7.15864	13.0139	2.59348	34.6441	6.08604
ENSG00000300270	0	0	0	0.975483	0	0	0	0	0	0	0	0	1.00908	0
MFSD2A	22.659	9.88114	21.8295	62.8231	3.85605	8.3844	3.86644	7.48185	105.749	21.7389	8.97144	4.03548	149.253	9.54618
ENSG00000228477	5.69557	3.98324	5.76414	19.752	2.71148	0.997233	0	1.05593	5.2484	4.0772	0	0	21.4923	0.956936
ENSG00000307734	23.7815	31.0745	2.80629	24.2745	0	2.95725	0	12.2103	17.0047	4.90899	0	0.942483	3.01117	0
CAP1	4619.66	5962.63	201.844	3464.97	176.285	548.106	222.635	3177.57	3683.53	1939.18	469.739	909.247	1299.98	625.517
PPT1	396.348	859.756	54.2024	281.78	16.5878	74.3594	71.0339	390.05	451.476	213.253	20.5287	25.0522	185.58	132.082
ENSG00000299088	0	0	0	0	0	0	0	0	0	0	0	1.22882	0	0
OAZ1P1	0	0.967503	0	0	0	0	0	0	0	0	0	1.5878	0	0
ENSG00000303499	4.94837	7.87847	0	13.4617	0	1.01218	0	0	5.0729	0	0.949996	0.955435	1.01809	0.929435
RLF	1676.66	582.009	107.573	2443.07	84.0627	123.848	48.9478	719.049	507.816	320.624	68.1784	62.9613	1029.16	111.078
RNU6-1237P	0	0	0	0	0	0	0	0	0	0	0.975292	0	0	0
TMCO2	0.997936	0	0	0	0	0	0	0	0	0	0	0	0	0
ZMPSTE24-DT	11.9533	3.88516	1.91923	7.83174	1.94457	1.96353	0.984968	4.01479	3.00177	3.91206	0.970157	0	3.01214	1.93314
ZMPSTE24	89.3971	93.6353	1.98777	67.5189	13.8747	25.9224	6.02653	62.3153	66.2158	67.1615	35.8479	9.88664	60.1539	37.5056
ENSG00000231296	0	0	0	0.98405	0	0	0	0	0	0	0	0	0	0
COL9A2	37.0174	58.7024	84.1959	76.3663	9.48615	46.9594	6.81803	156.616	39.4426	243.363	4.7519	54.1103	51.4761	283.206
ENSG00000300794	0	0	0	0	0	0	0	0	1.50117	0	0.662576	0	0	0
RPL21P20	1.03211	0	0.93527	1.01078	0	0	0	0	0	0	0	0	0	0.981948
SMAP2	1764.07	4317.27	112.404	1996.55	105.569	369.16	126.573	4237.38	1863.62	1379.85	14.6249	79.095	1121.45	1374.43
ENSG00000213172	0	0	0.893237	1.00047	0	0	0	0	0	1.06115	0.98625	0	0	6.71897
ENSG00000296912	70.7258	35.9081	5.77794	410.406	20.4349	19.6044	8.85182	487.25	62.9859	66.402	0.970692	2.82567	63.2036	110.34
ENSG00000290111	0.929308	1.9494	0	0.922677	0	0	0	3.3479	1.98031	0	0	0	1.01535	0
ENSG00000284677	0	0	0	0.984051	0	0	0	0	0	0	0	0	0	0
ZFP69B	17.1159	7.87634	1.02285	19.1302	3.09939	1.0403	0	19.8591	12.7342	8.0522	1.03054	0	6.94508	0.839696
ENSG00000260920	5.98081	0	2.90409	9.80782	2.92426	0.978822	0	10.9672	4.99671	3.90058	1.944	0	4.0112	0
ENSG00000279667	0	0	0	0.96256	0	0	0	2.01309	0	0	0	0	0	0
ZFP69	4.91339	0	0	4.83582	0	0.803384	0	8.51655	1.11638	1.60076	1.88344	2.10343	4.11713	2.16404
EXO5-DT	4.10942	0	0	0	0	0.783443	0	0.993771	0	1.65901	0.799303	0.898382	0	0
EXO5	5.2751	13.0107	13.9577	21.4952	4.08597	2.60106	4.7858	40.759	1.39586	34.9727	3.35702	23.8506	8.96742	20.0136
ENSG00000227278	0	0	0	0	0	0	0	0.735205	0	1.31508	0	0	0	0
ENSG00000238186	0	0	0	0	0	0	0	0	0	0	0	0	0	0
ZNF684	0	0	2.59019	1.95003	0	5.99065	1.22111	3.10394	0	1.81852	0.962132	0.937449	3.02234	6.01594
ENSG00000308470	0	0	0	0	0	0	0	0	0	0	0	0	0	0
ENSG00000286838	0	0	0	0	0	0	0	0	0	0	0	0	0	0
ENSG00000236505	0	0	0	0	0	0	0	0	0	0	0	0	0	0.977009
GTF2F2P2	0	0	0.926687	0	0	0	0	1.04606	0	0	0	0	0	0
RIMS3	3.99093	4.84252	2.93718	4.91573	0.977952	0.975111	1.95783	0	0.997789	5.82915	0	3.75924	10.0124	0.974987
ENSG00000287743	1.31346	0	1.1195	0	0	1.31114	0	0	0	0	1.01118	0.989552	0	0
NFYC-AS1	22.0743	10.7609	3.54605	14.7014	4.48936	4.53156	1.81856	10.1898	18.4758	5.41711	4.52904	0	10.1968	1.78532
NFYC	436.003	691.98	28.352	571.064	53.588	92.002	35.6413	475.835	483.966	306.582	65.7382	70.6091	241.843	143.265
MIR30E	0	0	0	0	0	0	0	0.984503	0	0	0	0	0	0
MIR30C1	0	0	0	0	0	0	0	0	0	0	0	0	0	0
KCNQ4	4.34822	0	2.02175	5.10222	0	1.54535	0	2.06536	2.07609	0	0	0	1.58558	0
RN7SL326P	3.1308	0	0.839961	3.03443	0	0	0	0	0	1.09718	0.983832	0	0	4.71038
ENSG00000295513	0	0	0	0	0	0	0	0	0	0.96961	0	0	0	0
ENSG00000295492	0.897598	0.890323	0.806886	1.18215	0	0	0	1.33953	0	0.909123	0	0	0	0
CITED4	9.95162	12.6372	21.893	11.7243	8.72793	12.7934	1.97413	7.06611	4.00555	16.6649	13.5548	7.54841	3.01453	17.3339
ENSG00000229528	0	0	0	0	0	0	0	0.984498	0	0	0	0	0	0
ENSG00000308047	0	0	0	0	0	0	0	0	0	0.969612	0	0	0	0
ENSG00000308065	1.15612	0	0.889034	0	1.17978	2.32057	0.659407	0	0	5.06643	0	0	0	0
ENSG00000301041	0	0.967558	0	0	0	0	0	0	0	0	0	0	0	0
ENSG00000228940	0	0.967561	0	0	0	0	0	0	0	0	0	0	0	0
ENSG00000286668	0	0	1.96825	0	0	0	0	0	0	0	0	0	0	0
UBE2V1P8	0	0	0	0	0	0	0	0	0	0	0	0	0	0
CTPS1	49.4197	47.4901	110.869	148.171	17.5016	36.104	8.52898	8.396	10.4089	159.121	3.36703	6.21042	64.7647	46.2803
SLFNL1-AS1	1.99542	6.78381	13.6708	14.7417	1.95475	3.90505	0.979985	0	1.99681	25.289	0.974017	1.88086	8.01489	4.87002
SLFNL1	1.56047	0.758032	1.84484	3.07378	0	0	0	0	0	8.87116	0.761593	0	1.56727	9.32903
SCMH1	34.9529	44.7691	7.91217	47.1126	0.654231	4.283	3.41374	11.693	8.501	27.6447	2.04534	4.76364	57.7444	46.2878
RPL23AP17	0	0.957396	0	0	0	0.983494	0	0	0	0	0	0	0	0
SCMH1-DT	0.995362	0	0	0	0	1.94847	0	2.96752	0	0.970636	0.97162	2.81507	0	0
RPL36AP9	0	0	0	0	0	0	0	0	0	0	0	0.938848	0	0
ENSG00000310187	0	0	0	0	0	0	0	0	0	0.969613	0	0	0	0
ENSG00000291157	0	0	1.96825	0	0	0	0	0	0	0	0	0	0	0
ENSG00000286640	0	0	0	0	0	0.97315	0	0	0	0	0	0	0	0
FOXO6	0	2.62967	1.74869	0	0	0	0	1.80226	0	1.76243	4.12969	14.2551	1.54931	3.50607
FOXO6-AS1	0	0	0	0	0	0	0	0	0	0	0	0	0	0.977022
ENSG00000309993	0	0	0	0	0	0	0	0	0.996826	0	0	0	0	0
ENSG00000299990	0	1.27427	0	0	0	0	0	0	0	1.30331	0	0	0	0.580796
RNA5SP45	0	0	0	0	0	0	0	0	0	0	0	0	0	0
EDN2	2.31839	10.502	3.69456	2.72642	0	1.82397	0	44.2278	2.34686	9.74388	0	135.644	0	2.74271
ENSG00000295052	0	0	0	0.984051	0	0	0	0	0	0	0	0	0	0
HIVEP3	357.568	158.184	61.8521	963.431	81.1345	37.4589	46.2937	54.5272	446.71	235.062	66.4414	89.4874	395.154	42.8004
ENSG00000230881	0	0	0	0	0	0	0	0	0	0	0	0	0	0
ENSG00000230638	12.9593	0.970489	2.89988	3.92256	0	0	0	0.998475	0.999786	0	0.971849	0.941854	1.00324	0
ENSG00000284895	0	0	0	0	0	0	0	0	0	0	0	0	0	0
ENSG00000287587	0	0	0.961176	0	0	0.999027	0	0	0	0	0	0	0	0.974571
HNRNPFP1	0	1.92806	0	0	0	0.97714	0.979881	0	0	0	0	0.935784	0	0
ENSG00000307448	0	0	0	0	0	0	0	0	0	0	0	0	0	0
ENSG00000228776	0	0	0	0	0	0	0	0	0	0	0	0	0	0
GUCA2B	0	0	0	0	0	0	0	0	0	0	0	0	0	0
GUCA2A	0	0	0	0	0	0	0	0	0	0	0	0	0	0
FOXJ3	150.523	271.361	42.6702	298.201	28.128	74.5229	31.2527	124.393	121.927	255.308	56.586	77.2736	99.9188	88.4006
ENSG00000294990	0.983664	0	0	0	0	0	0	1.09866	0	0	0.937265	0.957444	0	1.8188
ENSG00000227527	0	0	0	0	0	0	0	0	0	0	0	0	0	0
RIMKLA	0.698755	4.06803	0	0	0	0	0	0.691371	0	31.2615	1.36509	5.26324	1.40186	20.4439
ENSG00000235002	0	0	0	0	0	0	0	0	0	0	0	0	0	0
ZMYND12	0	0	0	0	0	0.563638	0	3.52944	0.585914	0	0	0	0	0
PPCS	122.01	126.633	6.67174	91.8174	14.6723	34.4923	6.26028	67.7545	78.5516	89.3098	17.8443	44.1341	66.1661	44.3942
CCDC30	11.6671	51.4034	20.4301	22.9344	5.09892	28.1597	2.48266	17.546	66.7155	18.2845	9.04858	12.7905	19.1832	28.9496
RPS3AP11	0.971059	0	0	0	0	0	0	1.01185	0	0	0	0	0	0
TMSB4XP1	2.22407	1.97412	0	7.79199	0	0	0	2.25174	2.08925	2.68648	0	0	1.30996	0.826549
RNU6-536P	0	0	0	0	0	0	0	0	0	0	0	0	0	0
ENSG00000285728	14.2219	4.28992	2.07144	10.8078	7.47121	2.10421	0	0.71547	1.10022	1.74185	0.791183	0	8.49872	12.1135
ENSG00000236180	0	0	0	0	0	0	0	0	0	0	0	0	0	0
PPIH	24.0217	12.1111	8.50046	28.9957	9.36535	5.9035	7.96345	2.97746	4.47871	17.9138	8.21789	3.45148	12.8611	5.95918
ENSG00000234917	0	0	0	0	0	0	0	0	0	0	0	0	0	0
YBX1	2027.74	876.369	98.4303	2027	222.357	300.616	164.963	252.57	1027.65	1022.63	130.718	270.648	851.206	307.679
CLDN19	0	0.829836	0	0	0	0	0	1.06832	0	1.04597	0	0	0	0
P3H1	17.7992	32.9301	16.1978	39.8515	13.1279	3.35307	9.51642	9.08612	14.9113	41.4891	0.736838	13.426	24.7029	14.4412
C1orf50	85.9155	49.8318	2.70925	53.8471	11.5065	10.611	2.17537	5.49945	3.8784	62.3886	18.4004	3.13132	16.3939	32.3565
ENSG00000283580	0	1.21732	0.94706	4.83289	3.6242	4.00351	0	0	0	0	0	0	6.18722	0
TMEM269-DT	0	0	0	0	0	0	0	0	0	0	0	0	0	0
TMEM269	0.99936	0	1.94979	0.983923	0	0	0	0.99548	0	0	0.975131	0	0	0.974384
SVBP	34.5335	58.2158	5.37737	27.4759	1.85966	5.75615	5.9528	11.945	35.1904	21.2424	0	1.22316	16.5675	6.43767
ERMAP	33.7273	33.011	3.2866	56.7584	5.49127	9.43097	21.1595	29.1055	39.3165	28.7133	5.06379	10.7693	41.7144	21.5493
ZNF691-DT	0	0	3.006	1.15927	0	0.902931	0	0	1.22003	0	0	0	0	0
ZNF691	14.0816	3.41171	4.20599	13.4777	1.45712	6.05775	2.59546	7.93999	7.78229	15.4523	2.1468	0	7.93514	2.54408
ENSG00000233708	0	0	0	0	0	0	0	0	0	0	0	0	0	0
MKRN8P	0.993096	3.8799	0	0	0	0	0	0	0	0	0	0	3.00797	0
ATP6V1E1P1	2.02678	2.93211	2.74171	7.74452	0	0.997239	0	3.12383	1.00674	3.97208	0	0	2.02035	0.945203
ENSG00000303995	0	0	0	0	0	0	0	0	0.996824	0	0	0	0	0
ENSG00000288955	3.97823	1.9415	0.954263	3.90749	0	0.982076	0	4.02357	2.00003	3.91316	0.968063	0.942214	0	0
SLC2A1	184.708	160.868	115.484	282.194	14.2286	121.806	15.5767	207.65	91.2589	84.9086	68.4934	427.845	47.5171	86.8335
ATP6V0CP4	0.950392	0	0	0	0	0.978076	0	4.17942	0.978263	0.973672	0	0	0	0
SLC2A1-DT	3.75579	1.42508	2.96853	4.72206	0	0.718439	0	2.92245	3.55471	0	1.42996	8.44244	0	0.714275
ENSG00000283973	0	0	0	0	0	0	0	0	0	0	0.975316	0	0	0
ENSG00000298429	0.983426	0	0	0	0	0	0	0	2.02313	0	0	0	0	0
RNU6-880P	0	0	0	0	0	0	0	0	0	0	0	0	0	0.977034
ENSG00000310359	0	0	0	0.98405	0	0	0	0	0	0	0	0	0	0
ENSG00000277513	0	0	0	0	0	0.973151	0	0	0	0	0	0	0	0
ENSG00000300973	2.0953	0	0	1.53958	0	0.668489	0	0	0	0	4.54653	0	0	1.26911
CFAP144	0	0	0	0	0	0	0	0	0	0	0	0	0	0
EBNA1BP2	35.6051	42.0768	10.0177	50.0301	11.2329	15.1814	6.05606	15.8579	18.4998	47.1989	15.4705	15.5242	14.9755	24.1708
MIR6733	0	0	0	0	0	0	0	0	0	0	0	0	0	0
CFAP57	0.503712	8.54392	1.70905	0	5.26331	3.82684	0	1.37349	0	3.52851	5.406	0.475347	0	0
RNA5SP46	0	0	0	0	0	0	0	0	0	0	0	0	0	0
ENSG00000303581	0	0	0	0	0	0.973151	0	0	0	0	0	0	0	0
TMEM125	0.838325	4.08525	4.78325	0.824134	4.1588	5.17398	0	8.4321	0	24.7912	4.9275	0.792984	0.84461	17.6338
C1orf210	0.753401	0.735197	1.99294	0	2.10011	3.71813	0	1.52266	4.43151	5.92611	2.2003	0	0	10.1099
TIE1	0	0	5.78331	0.977842	3.76292	3.94393	0	1.18008	0	1.15596	0	0	0	0.576665
MPL	1.65016	0.726999	1.46044	1.62203	0.73232	0	0	0	0	0	0	0	0	0
ENSG00000287113	3.01066	2.98305	0.9062	0	0	1.01892	0	0	0	4.058	0.966312	0	0	1.89787
CDC20-DT	1.75598	1.87199	0	5.6183	8.02339	1.65996	0	1.71188	1.2856	0.629473	0.81083	0	0	2.54474
CDC20	2.39485	2.99582	0	1.98519	0.77916	0.786869	0.789428	2.11591	0	0.783858	3.93109	0	0	0.774551
ELOVL1	81.867	76.7438	16.6743	82.7136	6.15265	21.4446	7.93475	43.5365	55.1749	40.5815	11.1874	12.0278	54.4799	38.8578
MIR6734	0	0	0	0	0	0	0	0	0	0	0	0	0	0
MED8-AS1	4.7813	2.0405	2.71319	8.58852	3.44003	4.18632	0.701544	0.716793	2.27265	18.3136	0.688865	0	1.99182	2.05637
MED8	57.7625	62.4371	3.39914	84.8723	5.37696	24.8895	12.6046	44.5025	25.0767	84.8964	11.4933	10.0207	33.6553	28.0073
SZT2	463.797	579.894	101.799	1012.12	154.17	230.474	64.3911	287.045	421.15	485.45	232.91	120.236	278.833	280.126
ENSG00000307543	0	0	0	0	0	0	0	0	0	0	0	0	0	0
SZT2-AS1	0	0	0	0	0	0	0	0	1.99368	0	0	0	1.00027	0
MIR6735	0	0	0	0	0	0	0	0	0	0	0	0	0	0
HYI	24.0736	38.9346	3.05056	20.4001	12.007	9.7348	10.4759	19.4065	6.6886	27.6809	6.13711	6.64793	8.2378	29.8549
HYI-AS1	0	0	0	0	0	0	0	0	0	0	0	0	0	0
PTPRF	37.2871	83.1319	126.13	35.6671	20.801	53.0254	10.5811	64.9097	25.8391	182.39	150.123	164.188	18.6551	229.464
KDM4A	85.9185	68.2601	20.4367	149.978	27.6153	31.0002	24.5887	52.8998	85.3378	219.654	40.7161	25.6137	77.7217	92.6397
ENSG00000284989	3.86027	3.46117	1.61439	3.49418	1.58573	0	0	1.58032	5.11266	4.21712	1.3939	8.34342	0	10.8614
KDM4A-AS1	3.99612	1.13856	7.59732	1.53433	3.85578	0	0	0.583369	0	1.14348	1.14284	1.4807	0.588505	2.74847
ST3GAL3	14.4749	19.545	7.89728	37.2396	9.89931	4.14916	2.66054	13.513	0	14.4491	6.02688	6.48324	12.8446	7.13525
ST3GAL3-AS1	0	0	0	0	0	0.97315	0	0	0	0	0	0	0	0
ENSG00000233674	0	0	0	0	0	0	0	0	0	0	0	0	0	0.97702
MIR6079	0	0	0	0	0	0	0	0	0	0	0	0	0	0
SHMT1P1	0	0	0.962535	0	0	0.995053	0	0	0	0	0	0	0	0
ENSG00000306755	0	0	0	0	0	0	0	0	0	0	0	0	0	0
ARTN	0.736928	0	0	0	0	0	0	1.50143	1.17708	0.725974	0	0	0	4.58248
LINC02918	1.50703	2.20078	1.46108	6.97142	0.736565	2.45278	0	2.26449	0	4.65587	0	3.05141	3.2499	0
IPO13	20.6556	21.5903	13.0411	79.9784	12.6	7.00217	6.62866	13.4364	9.54413	62.2084	13.1407	4.49509	19.1544	36.1263
ENSG00000285649	7.01684	0.798633	1.58763	0	0	0	0	0.822587	0.822738	0	1.59847	0	0	0
DPH2	27.1626	13.1139	3.89786	47.9719	5.57749	16.933	6.20455	2.45122	4.34478	21.9569	6.15556	0	5.17124	13.1763
ATP6V0B	1060.48	769.273	72.3203	719.889	29.9994	50.2548	11.6737	310.308	370.022	178.031	40.2778	45.1725	222.524	86.6372
B4GALT2	17.3065	5.32535	19.3778	23.1585	2.27376	2.78278	1.23682	3.08464	2.06704	20.8738	8.33184	6.10709	7.56727	10.6665
CCDC24	12.7098	10.3296	21.0945	17.9427	0	3.13157	1.19557	7.44923	5.29135	8.21825	5.35223	0	6.77773	17.4018
SLC6A9	2.63869	6.61434	50.5929	7.12622	6.04191	5.90635	0	2.54039	0	24.6927	10.4584	7.27699	0.885936	25.3265
ENSG00000230615	3.507	11.265	11.5611	2.63059	0	0.625525	0	3.55644	0	1.72229	6.80237	0	2.72465	4.71181
ENSG00000308853	0	0	0	0	0	0	0	0	0	0	0.975316	0	0	0
ENSG00000308838	0	0	0	0	0.97926	0	0	0	0	0	0	0	0	0
ENSG00000227163	0	0.998107	0	0	0	0	0	0	0	0	0	0	0	0.947252
KRT8P47	0	0	0.984127	0	0	0	0	0	0	0	0	0	0	0
RN7SL479P	0	0	0	0.984049	0	0	0	0	0	0	0	0	0	0
ENSG00000306803	0	0	0	0.984049	0	0	0	0	0	0	0	0	0	0
KLF17	0.998172	3.88214	1.94581	0	0	0	0	1.99022	0	0	2.92161	0.94185	0	0.972916
ENSG00000233514	1.99257	3.01396	1.67416	0.963888	0.943475	0	0	2.2461	0	1.03424	6.62639	1.94399	0	0
KLF18	0	0	0.984125	0	0	0	0	0	0	0	0	0	0	0
ENSG00000226804	0	1.93512	0	0	0	0	0	0	0	0	0	0	0	0
OOSP1P1	0	0	0	0	0	0	0	0	0	0	0	0	0	0
ENSG00000227994	0	0	0	0	0	0	0	0	0	0	0	0	0	0
ENSG00000302536	0	1.10363	1.04455	0	0	0.985548	0	0	0	0	1.60485	0	0	0
ENSG00000271329	0	0	0	0	0	0	0	0	0	0	0	0	0	0
DMAP1	81.7976	88.7168	35.1341	86.2398	40.0253	22.1689	18.126	12.376	30.3469	99.2861	37.3068	35.7081	36.9171	55.8774
ERI3	10.0121	5.45423	19.2568	24.961	0	2.70594	6.9967	2.8111	3.50551	15.0134	2.72024	2.21247	4.8209	9.10599
ERI3-IT1	0	0	0.924209	0	0	0	0	0	0	1.01736	0	0	3.09953	2.88306
RNU6-369P	0	0	0	0	0	0	0	0	0	0	0	0	0	0
RNF220	97.3565	88.6885	44.401	147.076	18.946	33.4788	6.54752	36.0114	66.256	114.535	43.5403	39.0574	58.6574	58.187
ENSG00000308471	0	1.02731	3.70944	0	0	0	0	0	0	0	0	0	0	0
MIR5584	0	0	0	0	0	0	0	0	0	0	0	0	0	0
TMEM53	9.63922	4.66284	7.32652	13.2693	4.19751	1.50405	2.66031	1.53776	7.05833	19.026	3.13359	4.38729	4.84438	3.51589
ARMH1	13.1549	1.5169	2.03335	14.1296	3.14469	5.26323	1.10298	8.89547	12.5761	14.511	4.45362	3.70249	7.72805	0
ENSG00000302489	1.00722	0	0	0	0	0	0	0	0	0	0	0	0	0.968031
RNU5F-1	0	2.39916	0.892491	0	0	0	0	0	0	0	1.03992	0	0	1.02992
RNU5D-1	1.39107	0	0	0	0	0	0	0	0	0	0	0	0	0
KIF2C	1.86022	15.9729	0	15.0509	2.20848	12.5615	0	1.85667	1.24262	1.21193	0	0	0.623458	1.75649
ENSG00000225721	0	0	0	0	0	0	0	0	0	0	0	0	0	0
ENSG00000299627	0	0	0	0	0	0	0	0	0	0	0	0	0	0
RPS8	727.585	403.198	70.5188	1065.08	134.579	90.1256	86.4222	71.8447	238.261	377.978	18.5565	112.496	491.338	210.575
SNORD55	108.2	13.025	8.61652	48.5706	2.42029	0	0.877919	4.79299	40.1988	4.78416	1.78889	5.98493	3.77558	6.45485
SNORD46	67.3555	11.4814	5.65645	25.404	0.903411	0	0	1.12786	19.4501	2.23953	0.925063	7.45816	4.39364	4.57082
SNORD38A	22.9475	3.13004	7.68191	9.82728	0.881257	0	0	0	0	0	0	0	1.02712	6.47077
SNORD38B	2.98105	0	1.76172	2.16429	0.90997	0	0	0	0	0	0	0	0	0
RPS15AP11	0	0	0	1.91533	0	0	0	0	1.0244	0	0	0	0	0
BEST4	3.05819	1.07626	0	6.66759	0	0.906742	0	0	1.85167	4.97513	0.900644	0	1.11258	1.97384
PLK3	3855.17	6185.64	419.672	7097.46	249.952	358.132	75.9909	2300.2	3078.55	1050.47	190.542	126.897	2448.05	356.128
DYNLT4	191.078	109.848	12.9474	208.745	7.63928	3.873	0.9712	67.8749	74.8984	17.5379	2.85982	1.85714	85.0458	12.3293
ENSG00000290041	181.939	318.392	35.765	371.329	16.4309	20.7472	4.9528	122.206	157.468	52.1542	24.1439	3.78077	201.286	40.2456
BTBD19	462.531	758.884	221.702	1562.71	57.0003	56.1659	25.1387	428.63	520.67	283.091	80.1644	63.3603	644.373	127.942
PTCH2	27.0511	22.6305	6.02922	39.8024	1.72193	3.41458	0	11.3932	9.01718	5.336	4.47035	1.75721	15.163	3.43107
RNU5E-6P	0	1.01757	0.97724	0	1.03929	0	0	0	0	0	1.00244	0	0	0.999702
ENSG00000226499	0	0	0	0	0	0	0	0	0	0	0	0	0	0
EIF2B3	6.66917	5.41195	0	14.6825	4.19186	4.40862	1.91725	1.32098	9.8269	13.026	8.21727	2.99254	10.1632	7.76245
RNA5SP47	0	0	0	0	0	0	0	0	0	0	0	0	0	0
CCNB1IP1P1	0	0	0	0	0	0	0	0	0	0	0	0	0	0
ENSG00000300507	0	0.96756	0	0	0	0	0	0	0	0	0	0	0	0
PPIAP35	0	0	0	0	0.97926	0	0	0	0	0	0	0	0	0
MRPS17P1	0.998808	0	0	0	0	0	0	0	0	0	0.974466	0	0	0
HECTD3	93.7739	32.0973	55.4655	144.825	20.4692	35.7371	10.0396	35.9342	53.1529	74.2622	69.4757	10.9151	69.7286	70.1972
UROD	25.8505	18.8989	8.00018	47.9484	8.44926	12.2983	3.90625	14.2607	27.5539	32.7434	6.94704	11.7591	29.303	22.1014
ZSWIM5	0	1.6208	4.09002	23.745	1.6357	4.08068	0.819286	0.827894	0	9.75753	23.389	4.71841	1.67559	4.89126
ENSG00000303550	0	0	0	0	0	0	0	0	0	0	0	0	0	0
OSTCP5	0	0	0	0	0	0	0	0	0	0	0	0	0	0
LINC01144	0	0	0	1.95996	0	0.982346	0.985574	0	0	0	0.97116	0	0	1.93546
HPDL	0	0	0.964494	0	0	0	0	1.0046	0	0	0	0	0	0
MUTYH	17.0184	9.56798	5.85229	30.5942	8.47361	2.45836	0.632077	8.39606	18.1115	9.80104	7.92636	9.57142	15.8943	12.9136
ENSG00000288208	15.5444	0	0	0	2.43275	7.62203	0	3.0509	3.00967	6.17328	0	1.28079	0	1.47976
TOE1	14.4581	2.64678	2.66555	20.4679	3.03312	5.34715	3.6761	4.67143	4.93482	7.63677	1.76459	0	15.925	7.55975
TESK2	151.317	104.823	11.7545	149.219	15.0398	14.9262	7.71098	27.1003	67.851	58.075	6.68808	9.47845	66.4319	30.2021
PPIAP36	0	0	0	0	0	0	0	0	0	0	0	0	1.00685	0
CCDC163	0	1.68392	0	4.37257	0	1.77878	0	1.9077	0	5.90424	3.17748	2.65595	2.73572	1.30445
MMACHC	11.9237	2.89518	5.2312	2.93644	1.46019	0.729076	0	0.739922	0	11.3829	7.95079	2.57802	5.98604	0.72763
PRDX1	150.076	96.8477	27.2555	187.153	20.2341	50.601	19.5935	28.6653	79.4609	203.147	35.721	87.0075	127.545	56.6693
ENSG00000298796	0	0	1.68048	0	0.940205	1.02931	0	3.33201	1.02749	0	0	0	0	0
HMGB1P48	1.01251	0	0.930672	0	0	0	0	0	1.03144	0	1.95292	0.971658	0	0.960464
AKR1A1	186.427	96.543	57.0598	283.437	32.5582	31.7918	19.6519	9.43829	64.271	188.432	36.4875	11.3841	147.413	64.6519
ENSG00000289407	0	0	0	1.92855	0	2.96862	0	1.03008	0	2.95622	1.90937	0	0	0.943013
NASP	129.875	136.893	61.531	140.428	38.0562	37.9059	16.2441	129.22	117.068	170.614	46.739	44.8627	114.113	71.4814
CCDC17	27.0064	29.9447	12.5443	73.88	15.6206	7.14734	5.7591	32.0231	39.6858	53.3313	24.616	0	27.7994	31.9009
GPBP1L1	491.406	396.497	119.159	741.156	48.8407	208.508	21.8433	325.494	312.343	437.214	132.547	159.591	272.743	246.757
RPS15AP10	5.87356	0.984285	0	5.68661	0.929392	3.04806	0	6.57089	0	7.08617	3.72946	0.953301	4.07224	0.90413
ENSG00000306015	1.02984	0	0.923314	1.00176	0	0	0	0	0	0	1.98069	0	0	0
RPL7AP16	6.92	9.71794	0	20.3048	3.83021	6.92377	0.991249	18.4876	6.00578	32.5064	6.70192	0	20.0883	8.52139
ENSG00000300481	11.9506	6.91774	0.893755	7.75077	3.82402	15.2078	3.04608	0	7.12673	4.03763	0.957856	3.83533	3.06483	3.75759
TMEM69	11.6133	7.84651	2.57271	8.77509	2.61378	6.17338	6.36155	5.67715	9.07957	7.90663	6.95677	4.23101	11.7159	3.46265
IPP	22.2991	5.11342	3.61895	24.1412	2.13287	6.44438	0	27.6486	5.92636	12.0195	6.58532	1.86086	6.5177	9.8866
ENSG00000230896	0	0	0	0	0	0	0	1.02105	0	0	0	0.922075	0.982224	0
ENSG00000302565	0	0	0	0.852397	0	0	0	0	0	0	0	0	0	1.13133
RPL6P1	0	0	0.984128	0	0	0	0	0	0	0	0	0	0	0
MAST2	56.959	35.9651	51.4301	88.6653	26.6334	12.6154	3.66845	62.5682	25.0232	81.6102	12.2578	1.22166	85.3149	28.2039
TMA16P2	0	0	0.936669	0	0	0	0	0	0	0	0	3.94705	0	0
PIK3R3	1.48186	4.61649	14.0539	5.59495	3.40374	8.489	5.12628	1.73866	8.97665	4.50164	3.28322	4.22077	3.67635	19.2921
P3R3URF-PIK3R3	2.26979	1.49607	0	1.67217	0	0	0	0	0	2.46987	0	0	0	0
ENSG00000226957	0	0	0	0	0	0	0	0	0	0	0	0	0	0
COX7BP4	0	0.967554	0	0	0	0	0	0	0	0	0	0	0	0
ENSG00000227857	0	1.98442	4.60866	0	0	0	0	0	0	1.01025	0	0	0	0
ENSG00000298522	0	0	0	0	0	0	0	0	0	0	0	0	0	0
TSPAN1	11.4893	17.3392	30.3294	2.59899	2.65964	13.1112	1.30798	23.0888	3.98566	175.753	28.5372	100.128	5.56139	57.9686
P3R3URF	0	0	0	0	0	0	0	0	0	0	0	0	0	0
POMGNT1	24.8343	13.6956	12.9093	65.2151	5.58873	13.7973	6.57327	3.88866	13.547	42.4675	4.74041	11.7869	15.0973	20.3158
LURAP1	0.997417	0.971937	0	0	0.974137	1.96375	0	0	1.00127	0	0.971803	0	0	0.968797
ENSG00000306746	0	0	0	0	0	0	0	0	0	0	0	0	0	0
RAD54L	0.861083	1.62411	0	2.60389	0	0	0	1.55972	0	2.63468	2.4448	1.7288	0.870745	0.995785
LRRC41	54.1065	44.0325	30.4968	105.358	9.40064	24.1144	5.3503	33.0293	38.1165	100.997	42.8592	17.4519	45.0772	27.4474
UQCRH	55.5753	33.8419	20.7237	59.5283	10.2299	8.50922	3.61565	14.0307	10.1153	29.2927	12.2004	9.05917	31.0996	18.733
NSUN4	98.7642	213.033	8.01792	85.8155	5.91576	13.3358	12.3646	117.398	67.3883	48.5747	10.767	10.7938	46.0606	44.3799
ENSG00000225779	0	1.94979	0	0.936987	0	1.00665	0	0	0	0	0	0	1.00846	0
FAAH	6.9911	17.4658	10.62	11.8615	4.09655	3.43773	1.49313	15.8849	7.57898	19.9398	1.36275	0	14.7167	2.71843
FAAHP1	0	0	0	0	0	0	0.977111	0	0	0	0	0	0	0
ENSG00000291138	0.945903	0	1.16363	0	0	0.783416	0	0	0	2.89435	0	0	1.43187	1.39942
LINC01398	1.01848	0	0.964341	0	0	0	0	0	0	0	0	0	0	0
ENSG00000302972	0	0	0	0	0	0.978011	0	0	0	0	0	0	0.995315	0
ENSG00000302942	0	0	0.984127	0	0	0	0	0	0	0	0	0	0	0
DMBX1	0	0.9687	0.97653	0.982473	0	0	0	0.990264	0	0	0	0.940008	2.00283	0
TMEM275	0	0	0	0	0	0	0	0	0	0	0	0	0	0
MKNK1-AS1	12.0742	2.49242	0.829047	7.55991	0	0	0	14.1642	3.42358	1.70549	1.66493	0	2.57656	0
KNCN	0	0	0	0	0	0	0	0	0	0	0	0	0	0
MKNK1	1194.97	1676.52	41.0138	1113.48	76.9444	172.7	148.604	2424.06	1356.32	656.949	29.4012	117.57	597.891	234.952
MOB3C	358.977	514.463	15.8164	473.51	20.9552	53.733	42.8479	713.096	359.193	282.586	32.5138	26.0096	245.482	113.146
ENSG00000295296	0	0	0	0	0	0	0	0.984496	0	0	0	0	0	0
ATPAF1	33.9266	41.1204	10.4768	34.2799	4.01239	11.7868	14.3932	99.6138	37.472	36.8931	22.2004	36.0075	31.4705	21.6184
NENFP1	0	0.988784	0	1.92599	0	0	0	0	0	0	0	0	0	0
TEX38	0.919398	0	0	0	0	0	0	2.36958	0	0	0	0	0	0.885862
EFCAB14-AS1	0	0.967608	0	0	0	0	0	0	0.996771	0	0	0	0	0
EFCAB14	442.888	474.828	91.9405	682.385	59.5956	140.053	54.0224	392.189	394.215	573.152	107.634	115.026	265.548	157.954
ENSG00000295128	0	0	0.929589	0	0	1.03073	0	0	0	0	0	0	0	0
ENSG00000236476	0	0	0.984129	0	0	0	0	0	0	0	0	0	0	0
CYP4B1	2.21492	7.81714	9.7657	0.657721	1.81168	9.75938	7.12421	5.1231	3.10508	34.791	3.45002	84.8753	1.34682	33.4743
CYP4Z2P	0	0.975254	0	0	0.974332	0	0	0	0	0	0.972518	0	0	0
TUBAP8	0	0.977063	0.952576	0	0	0.989896	0	0	1.00649	0	0.971787	0	0	0
CYP4A11	0	0	8.51371	0	0	0	0	0	0	0	0	0.41181	0.87055	0
CYP4A26P	0	0	0	0	0	0	0	0	0	0	0	0	0	0
CYP4A43P	0	0	0	0	0	0	0	0	0	0	0	0	0	0
CYP4A27P	0	0	0	0	0	0	0	0	0	0	0	0	0	0
CYP4A44P	0	0.967544	0	0	0	0	0	0	0	0	0	0	0	0
ENSG00000304718	0	0	0	0	0	0	0	1.03076	0	0.959349	0	0.90663	0	0
CYP4X1	0.801302	2.34018	0.77707	0	0.783319	0.787352	1.58021	4.73033	0.803612	14.6142	0.781194	0	0.806393	14.0848
CYP4Z1	0	0	0	0	0	0.969353	0	0.988356	0	0	0	0	0	0
TUBAP9	0	0	0	0	0	0	0	0	0	0	0	0	0	0
CYP4A22-AS1	1.68147	0	0.780858	0	0.790615	0	0	1.7308	0	1.58956	5.57537	0	0	0.786075
CYP4A22	0	1.01729	1.8727	0	0	0	0	0	0	0	0	0	0	0
MTND1P34	0	0	0	0	0	0	0	0	0	0	0	0	0	0
LINC00853	0	0	0	0	0	0	0	0	0	0	0	0	0	0
PDZK1IP1	40.305	32.216	21.1975	1.902	7.8875	29.3759	12.0466	31.1748	4.91451	227.024	184.976	38.6488	7.89029	64.9189
ENSG00000309388	1.01568	0	0.905443	0	0	0	0	1.041	0	0	0.986519	0	0	0
TAL1	2.99507	0	1.9537	0	0	0	0	1.98365	0	0	0	0	1.00256	1.94885
ENSG00000226252	0	7.746	10.7119	0	2.92746	4.87849	0.979366	4.95516	0.997497	1.94416	9.72579	2.81881	2.00192	0
ENSG00000307358	0	0	0	0	0	0	0	0	0	0	0	0	0	0.977024
ENSG00000307375	0	0	0	0	0	0	0	0	0	0	0	0	0	0
STIL	12.0511	5.13564	3.70876	9.46996	0.669341	4.62818	0	9.8376	1.20455	23.4827	4.32001	4.9682	18.6888	17.1967
CMPK1	101.49	115.11	54.4465	126.488	37.1523	68.2622	17.2741	60.2606	37.849	194.884	75.4416	74.0955	72.9382	117.576
LINC01389	1.13683	0	0	0	0	0	0	0	0	0	0	0	0	0.859702
FOXE3	0	0	0	0	0	0	0	0	0	0	1.95063	0	0	0
FOXD2-AS1	0.994799	0.968004	0	2.93657	3.8915	0	0	0.994658	0.997238	4.86504	0	0	3.00206	0
ENSG00000307814	0	0	0	0	0	0	0	0	0	0	0	0	0	0
FOXD2	1.00155	0	0.973833	0	0	0	0	0	0	0	0.976805	3.78242	0	1.95061
ENSG00000271355	0	0	0	0	0	0	0	0	0	0	0	0	0	0
RPL21P24	0	0	0	0	0	0	0	0	0	0	0	0	0	0
ENSG00000304593	0.92339	0	0.864375	0	0	0	0	0.955822	0.934059	1.89445	0.894925	0	0.937276	0.885776
ATP6V0E1P4	0	0	0	0	0	0	0	0	0	0	0	0	0	0
ENSG00000309980	0	0	0	0	0	0	0	0.984499	0	0	0	0	0	0
LINC01738	0	0	0	0	0	0	0	1.96899	0	0	0	0	0	0
ENSG00000302309	0	0	0.984129	0	0	0	0	0	0	0	0	0	0	0
TRABD2B	0	0	0.979999	0	1.95755	0	0	1.97852	0	0	1.9504	0	0	0
ENSG00000223814	0	0	0	0	0	0	0	0	0	0	0	0	0	0
ENSG00000225028	0	0	0	0	0	0	0	0	0	0	0	0	0	0
ENSG00000296755	0	0	0	0	0	0	0	0	0	0	0	0	0	0
ENSG00000294337	0	0	0.984128	0	0	0	0	0	0	0	0	0	0	0
LINC02794	0	0	0.984128	0	0	0	0	0	0	0	0	0	0	0
ENSG00000306551	0	0	0	0	0	0	0	0	0	0	0	0	0	0
ENSG00000231413	0	0	1.80938	0	0	0	0	0	0	0	1.06204	0	0	0
CYP46A4P	0	0	0.984131	0	0	0	0	0	0	0	0	0	0	0
ENSG00000290466	2.93767	0.358096	0	0	0	0	0	0	0	0	0	0	0	0
ENSG00000279096	1.99236	1.93826	1.93746	0	0	1.95523	0	10.947	0	1.9479	2.91477	0	0	0
SKINT1L	0	0	0	0	0	0	0	0	0	0	0	0	0	0
ENSG00000223720	0	0	0	0	0	0	0	0	0	0	0	0	0	0
SLC5A9	2.12354	4.89604	2.81793	3.13237	0	1.04446	2.09605	19.3478	4.67933	6.50889	2.06951	0	3.20744	0
ENSG00000272491	1.9962	2.91958	0.961712	0.980959	0	0	0	11.0609	1.00254	0	0.972125	0	1.00601	3.87428
ENSG00000308343	0	0	0	0	0	0	0	0	0.996826	0	0	0	0	0
ENSG00000279214	0	0	0	0	0	0.973338	0	0	0	0.969423	0	0	0	0
SPATA6	29.2531	52.6006	1.03333	9.90171	0	21.6849	0.691097	64.1932	46.2838	24.9619	0	2.52068	18.9243	14.3912
PPP1R8P1	0.98994	1.93842	0	1.94119	0	1.96637	0	1.0129	0.998389	0	0	1.8817	2.00365	1.90909
RNU6-723P	0	0	0	0	0	0	0	0	0	0	0	0	0	0
ENSG00000235105	0	0	0	0	0	0	0	1.00315	0	0.973488	0	0	0	1.91025
RNU4-61P	0	0	0	0	0	0	0	0	0	0	0	0	0	0
ENSG00000308324	0	0	0	0	0	0	0	0	0	0	0	0	0	0
RPL21P25	0	0	0	0	0	0	0	0	0	0	0	0	0	0
AGBL4	5.76075	2.71986	6.00709	2.20744	0	3.56269	0	1.66805	0	0	2.45489	2.11637	0	1.0926
ENSG00000287661	0	0	0.967223	0	0	0	0	1.00635	0	0	0	0	0	0.972591
BEND5	4.37059	2.96951	0	3.21989	0	0	0.91786	0	0.932499	0	0	0	1.87144	1.95986
ENSG00000286597	0	1.02028	0.934583	0	0	0	0	0	0	0	0	0	0	0.976226
ENSG00000229846	0	0	0	0	0	0.973149	0	0	0	0	0	0	0	0
AGBL4-AS1	1.00805	0	0	0	0.969448	0	0	0	0	0	0	0	0	0
AGBL4-IT1	0	0	0.896317	0	0	0	0	1.08231	0	0	0	0	0	0
ENSG00000304060	0	0	0.927774	0	0	0	0	3.13446	0	0	0	0	0	0
ENSG00000237478	0	0	0	0	0	0	0	0	0	0	0.975312	0	0	0
ZNF859P	0	0	0.961339	0	0	0.977894	0.981218	1.99587	0	0	0	0.93974	0	0
ENSG00000279324	0	1.95126	0.967755	0	0	0	0	0	0	0	0	1.89375	0	0
MTND2P29	0	0	0.898813	0	0	2.02366	0	0	0	0	0	0	0	0
ELAVL4	4.07914	1.18302	4.47389	4.13844	8.31156	0	1.19674	1.21138	0	3.61972	0	2.84355	20.0984	0.976463
ENSG00000230828	0	0	0	0	0	0	0	0	0	0	0.975316	0	0	0
ELAVL4-AS1	0	0.984469	0.93307	0	0	0	0	1.04094	0	0	0	0	0	0.958775
ENSG00000233407	0	0	0	0	0	0	0	0	0	0	0	0	0	0
LINC02808	0	0	0.992491	0	0	0	0	0	0	0	0.967108	0	0	0
ENSG00000284645	0	0	0.866291	0.874585	0	2.61193	0.873852	1.77032	0.889701	0	0	5.5176	0	1.73204
ENSG00000310470	0	1.93512	0	0	0	0	0	0	0	0	0	0	0	0
ENSG00000234080	0	0	0	0	0	0	0.965272	0.996594	0	0	0	0	0	0
HMGB1P45	1.00936	0.980432	1.82488	0	0.958878	1.00118	0	1.04723	0	0	0	0	0	0
FCF1P6	0	0	0	0	0	0.973151	0	0	0	0	0	0	0	0
DMRTA2	2.83195	6.00516	7.45994	2.02561	0	2.01886	0	2.05431	0	11.4214	16.6744	1.86207	3.10397	12.2142
FAF1-AS1	1.5165	0	6.03863	0	0	0	0	0	0	1.32031	0.455902	0	0	3.34439
FAF1	56.6547	21.1419	8.15572	111.185	9.30932	19.0012	4.57701	21.405	17.2978	59.4824	13.2453	12.0704	47.712	31.078
RNU6-1026P	0	0	0.984146	0	0	0	0	0	0	0	0	0	0	0
PHB1P12	0	0	0	0	0	0	0	0	0	0	0	0	1.00029	0
MRPS6P2	0	0	0.984129	0	0	0	0	0	0	0	0	0	0	0
CDKN2C	3.04848	5.89471	2.66736	0.62951	0	0	2.12323	2.76298	0	3.59817	0.895036	0.867925	2.77342	0.892781
ENSG00000290102	0	0	0	0	0.95872	0.994064	0	0	0	0	0	0	0	0
ENSG00000299346	0	0	0.666258	0	0	0	0	1.25271	0	0	1.16394	0	0	0
ENSG00000299364	0	0	0	0	0	0	0	0	0	0	0	0	0	0
[truncated: 75,309 more rows]

## Sheet: S3C Gene TPM
Table S3C: Gene TPM (fat tissue samples).
	Ctrl_1	Ctrl_2	Ctrl_3	Ctrl_4	Ctrl_5	TED_1	TED_2	TED_3	TED_4	TED_5	TED_6	TED_7	TED_8	TED_9	TED_10	TED_11	TED_12	TED_13
DDX11L16	0.06653	0.245806	0.044831	0.662298	0.658534	0.469476	0	0.682339	0.16186	0.623561	0.520242	0	1.6321	2.47333	1.29414	0.606615	1.20968	1.47198
DDX11L1	0	0	0	0	0	0	0	0	0	0	0	0	0	0	0	0	0	0
WASH7P	33.6633	19.2611	17.5815	13.19	27.9587	13.8844	7.05913	8.39711	9.14602	7.37023	16.2379	9.75594	16.1183	19.2773	4.69599	11.3501	3.75371	12.6616
MIR6859-1	0	0	0	0	0	0	0	0	0	0	0	0	0	0	0	0	0	0
MIR1302-2HG	0.803282	0	0	0	0.706379	0	0	0	0.202435	0	0	0	0	0	0.352257	0	0	0
MIR1302-2	0	0	0	0	0	0	0	0	0	0	0	0	0	0	0	0	0	0
FAM138A	0.149793	0	0	0	0	0	0	0	0	0	0	0	0.789319	0.182041	0.495834	0	0.391187	0
ENSG00000308361	0	0	0	0	0	0	0	0	0	0	0	0	0	0	0	0	0	2.10856
ENSG00000290826	0	0	0	0	0	0	0	0	0	0	0	0	0	0	0	0	0	0
OR4G4P	0	0	0	0	0	0	0	0	0	0	0	0	0	0	0	0	0	0.217894
OR4G11P	0	0	0	0	0	0	0	0	0	0	0	0	0	0	0	0	0	0.377575
OR4F5	0	0	0	0	0	0	0	0	0	0	0	0	0	0.643181	0	0	0	0
ENSG00000241860	22.9496	20.4774	30.4432	13.9758	22.9134	23.6431	9.31711	13.2245	15.976	11.8104	29.0069	9.67201	11.6378	33.5938	5.1341	5.64209	8.89657	11.7822
ENSG00000239945	0.196333	0	0.106771	0	0.254681	0	0	0	0.095184	0	0	0	0.77145	0	0	0	0	0
ENSG00000308314	0	0.307673	0.670383	1.60515	0.103382	1.95961	0	0	0.120636	0.19853	0.352285	0.897478	0	0	0	0	0.468924	0
CICP27	0	0.031152	0	0.076985	0	0.028782	0	0.073959	0	0.030205	0.028205	0.261389	0.11921	0	0	0.021486	0.222869	0.128035
ENSG00000308579	0.328738	0	0.902172	0	0.309127	0.348057	0	0.237118	0.130617	1.58342	1.4672	0.783533	2.48487	4.96517	0	1.21209	0	0.291416
ENSG00000268903	0	0	0	0.457014	1.30714	2.55268	0	1.36051	0.762574	0	0	1.64513	0	0.58547	0.460254	0.592724	0	1.06486
ENSG00000269981	0	1.11509	3.95752	0	0	0.939202	0	1.68668	1.06553	1.88162	2.064	0	0	4.14924	0	0	1.39614	4.07818
ENSG00000239906	7.11152	0	5.42697	2.84098	5.83508	0	0	1.78987	4.87803	3.62275	3.07287	4.71933	0	3.54966	0	0	2.86133	2.94751
ENSG00000310528	0	0	0.309306	0	0.181381	0	0	0	0.095744	0.118386	0.193989	0	0	0	0	0	0	0
RNU6-1100P	0	0	0	0	0	0	0	0	0	0	0	0	0	0	0	0	0	0
ENSG00000241599	0	0	0	0	0	0	0	0	0	0	0	0	1.02747	0	0	0	0	0
DDX11L2	0.543311	0.71608	0	0.182432	0.152925	0.256878	0	0	1.47311	0.169836	0.501198	0.619154	1.2877	0.361374	0.679026	0.330227	0.833268	1.32297
WASH9P	25.1133	19.0212	14.8474	6.91507	7.97991	22.3527	5.425	9.0897	8.93817	13.6241	10.3249	13.9119	15.992	18.2393	6.89494	6.49433	5.58828	10.1096
DDX11L17	0	0	0	0	0	0	0	0	0	0	0	0	0	0	0	0	0	0
MIR6859-2	0	0	0	0	0	0	0	0	0	0	0	0	0	0	0	0	0	0
ENSG00000308625	1.30873	0	0	0	0	0	0.532647	0	0	0	0.235555	0.884588	0	0	0	0	0.363981	0
ENSG00000308544	0	0.305396	0	0	0	0	0	0	0	0	0	0	0	0	0	0	0	0
ENSG00000292994	1.34461	2.09644	3.85285	1.32863	2.44434	2.09468	1.40755	1.09332	0.945434	0.099349	1.44386	0.625506	2.02069	2.02853	1.49824	0.447777	1.63516	2.31429
ENSG00000228463	0	0	0	0	0	0	0	0	0	0	0	0	0	0	0	0	0	3.55958
ENSG00000306775	0	0	0	0.089465	0	0.21709	0.245005	0	0	0	0	0.206502	0.616663	0	0	0	0	0.44794
ENSG00000286448	1.04634	0.109708	0.368285	0.281419	0	1.59835	0.453208	1.0028	0.490088	0	2.01415	0	0.705889	0.637215	0	0.214126	2.21603	1.48
RPL23AP24	0	0	0	0	3.45092	0	0	0	1.45926	0	0	0	0	0	0	0	0	0
ENSG00000236601	0	0	0	0	0	0	0	0	0	0	0	0.587665	1.66241	0	0	0.127609	0	0
ENSG00000290385	17.296	11.9303	16.8516	5.09178	21.8541	30.1734	7.06441	12.8945	6.19601	22.295	13.5982	12.7627	19.0997	34.5027	7.55126	9.70285	13.2919	6.07056
WBP1LP7	0	0	0	0	0	0	0	0	0	0	0	0	0	0	0	0	0	0
OR4F29	0	0	0.381773	0	0	0	0	0.03908	0.024867	0	0	0	0	0.380187	0	0	0	0
ENSG00000237094	0	0	0	0	0	0	0	0	0	0	0	0	0	0	0	0	0	0
CICP7	0	0	0	0	0	0	0	0	0	0	0	0	0	0	0	0	0	0
ENSG00000250575	3.14479	1.76246	2.54037	0.614925	1.84528	3.66886	2.00673	3.02815	3.93911	5.49777	4.44758	2.09872	4.03313	4.34225	2.21617	1.49193	2.2814	1.74728
U6	46.1953	64.7358	49.1992	76.3123	67.3119	79.5176	2683.94	39.5341	47.5063	9.65705	30.6315	27.2642	66.2861	48.0586	47.842	34.1165	38.0082	10.3805
ENSG00000293331	0.182667	0.390099	0.126083	0	0	0	0	0	0	0	0.1198	0	0.337921	0	0	0	0.531721	0.42047
LINC00115	17.0044	14.1349	17.8839	9.11009	13.9954	22.7189	11.0578	9.01718	6.93742	13.1404	14.3816	11.8771	17.9391	11.7103	5.3576	6.77	11.9661	3.20587
ENSG00000235146	0	0	0	0	0	0	0	0	0	0	0	0	0	0	0	0	0	0
MTND1P23	153.279	127.188	143.469	116.444	103.711	115.632	95.6757	99.3864	165.911	127.135	163.861	84.4705	144.98	110.955	87.8764	40.3027	77.0542	79.7418
MTND2P28	55.826	54.0072	79.2655	46.6881	41.7593	74.6699	311.335	61.1302	87.7637	53.2153	68.3706	203.532	76.6209	50.3987	47.5385	36.7253	32.3478	43.3264
MTCO1P12	84.6559	86.7242	92.6454	98.8698	72.1868	101.403	75.7334	98.3529	110.006	90.7773	131.298	81.7437	118.521	96.445	82.6365	48.9952	64.3158	91.5037
ENSG00000278791	26.5271	32.5925	0	0	0	35.697	41.5138	0	7.72081	7.82853	6.78892	51.3356	120.235	0	18.168	5.57941	11.1543	15.8356
MTCO2P12	40.9425	35.4478	34.4105	41.9114	34.6689	58.7921	38.9496	39.8563	47.4784	49.9144	60.3945	47.0634	107.488	44.604	33.501	24.4158	35.3372	57.594
MTATP8P1	21.4153	19.9844	16.1552	18.6567	15.9604	13.4623	6.99039	22.7494	21.392	18.9345	6.27927	14.5131	20.3514	27.5439	8.52922	7.28131	15.3466	9.14983
MTATP6P1	612.872	472.138	587.344	92.6755	446.725	615.629	476.116	498.783	726.507	476.664	821.906	273.488	596.807	427.332	387.348	371.43	284.986	532.861
MTCO3P12	117.079	104.689	131.201	128.042	102.153	134.908	117.713	125.868	175.308	134.279	153.032	80.7134	193.402	104.238	112.774	41.432	91.1416	131.609
WBP1LP6	0	0	0	0	0	0	0	0	0	0	0	0	0	0	0	0	0	0
OR4F16	0	0	0	0	0	0.198501	0	0.03908	0.024867	0	0	0	0	0	0	0	0	0
ENSG00000230021	0	0	0	0	0	0	0	0	0	0	0	0	0	0	0	0	0	0
CICP3	0	0	0.03167	0	0	0.045867	0	0	0	0	0	0	0	0	0	0	0	0
RNU6-1199P	0	0	0	0	0	0	0	0	0	0	0	0	0	0	0	0	0	0
ENSG00000229905	0	0	0	0	0	0.729566	0	0	0	0	0	1.39436	1.03321	0.535057	0.367997	0	0.576892	1.61096
ENSG00000228327	0	0	0	0	0	0	0	0	0	0	0	0	0	0	0	0	0	0
LINC01409	4.32226	1.77187	1.185	1.6247	3.23875	4.89251	1.19223	0.815084	0.485021	2.46761	2.279	1.56687	5.01187	4.91749	0.998305	0.751099	2.73515	3.06282
ENSG00000285268	0	0	0	0	0	0	0	0	0	0	0	0	0	0	0	0	0	0
ENSG00000230092	20.406	25.8941	13.5233	10.7004	10.2169	16.4229	15.1455	11.9334	22.1554	15.4333	0	0	10.6129	6.8851	9.66372	0	9.59817	28.3754
FAM87B	0.781645	0.317402	0.121527	0.182586	0.3087	0.351266	0	0.154513	0.062765	0.430509	0.346028	0.333778	0.443708	0.240744	0.095519	0	0.181694	0.31757
LINC01128	10.6675	6.5182	6.83143	5.54986	6.05423	7.27578	2.75923	5.68883	4.09745	9.09909	6.16282	3.59972	8.89533	6.84911	3.27565	5.45413	5.44751	5.4755
ENSG00000297178	0	0	0	0	0	0.068982	0	0	0	0	0	0.393376	0.261379	0.189575	0.193086	0.052144	0.321356	0.281475
ENSG00000297224	0	0	0	0	0	0.150194	0	0	0	0	0	0	0	0	0	0	0	0
FAM41C	0.096812	0	0.110696	0	0	0.205731	0	0	0	0.172101	0	0	0	0.210407	0	0	0.496258	0
TUBB8P11	0	0	0	0	0	0.117947	0.133292	0	0	0	0	0.224433	0	0	0.111579	0	0	0
ENSG00000283040	0	0	0	0	0	0	0	0	0	0	0	0	0	0.220199	0	0	0	0
ENSG00000296088	0	0	0	0	0	0	0	0	0	0	0	0	0	0	0	0	0	0
ENSG00000272438	0.069936	0	0.072819	0	0.048672	1.12568	0.513669	0.068468	0.322942	0.5982	0.751263	0.882483	1.00055	0.4606	0.648661	1.99099	0.224326	0.738943
ENSG00000298603	0	0	0	0	0	0	0	0	0	0	0	0	0	0	0	0	0	0
LINC02593	0.430452	2.47949	0.387247	0.355762	1.08682	1.30357	1.77592	0.427881	1.89004	2.6253	3.08805	1.51135	2.88983	1.73925	1.02568	4.16906	2.03083	0.803706
SAMD11	0.29227	0.523248	1.22315	0.38288	0.600797	2.42291	6.8802	1.58215	5.14245	3.50946	3.97349	8.08407	4.85958	2.67886	3.24217	5.48742	2.67832	6.91498
NOC2L	14.7749	14.1303	12.1203	11.223	14.3591	11.3107	8.40271	7.91646	12.6478	7.50479	9.69093	9.93882	9.56824	9.67137	11.0058	7.49955	6.68345	8.80228
KLHL17	0.602372	1.15002	1.87353	0.416426	0.770115	0.393525	0.306454	1.09943	0.772269	0.415939	1.00619	1.34784	1.73297	1.98108	0.450816	1.16818	1.59378	1.3097
PLEKHN1	0.136437	0.056122	0.035788	0	0.038006	0.662518	0.256671	0.029876	0.092846	0.209153	0.436017	0.219611	0.991287	0.570389	0.225579	0.312959	0.270117	0.770917
PERM1	1.19173	0	0.210973	0	0.098351	0.06258	0	0.038642	0.054744	0	0.10016	0	0.256275	0	0.09501	0	0	0.138519
ENSG00000303599	0	0	0	0	0	0	0	0	0	0	0	0	0	0	0	0	0	0
ENSG00000272512	1.03036	0.177882	1.24813	0.40421	0.83602	1.25802	0	0.328364	0.087865	0.229806	0.484598	0.103938	0.310921	1.04868	0.050829	0.082323	0.169707	0.44456
HES4	10.3725	4.79266	9.31679	3.6391	6.90557	5.77067	1.89473	2.73156	2.84063	3.75324	3.45935	5.38551	7.36779	7.36428	5.01002	2.93697	2.25203	7.15893
ENSG00000303623	0.939363	1.25337	0.833	0	0.638206	0.561866	0	0	0	0	0.595392	0	1.05287	0.846239	0	0	1.78849	3.41228
ISG15	6.67354	4.16969	5.25741	6.86483	9.92104	4.03131	5.65286	2.84179	10.7636	6.86149	7.07178	10.6779	7.49529	6.70403	9.29554	8.41658	8.78424	41.3136
ENSG00000303614	0	0	0	0	0	0	0	0	0	0	0	0	0	0	0	0	0	0
ENSG00000231702	4.09029	0	0	0	0	0	0	0	0	0	0	0	0	0	0	0	0	0
ENSG00000224969	0	0	0	0	0	0	0	0	0	0	0	0	0.654339	0	0	0	0	0
AGRN	8.20647	7.25715	6.77796	7.86308	7.91288	6.10811	4.4415	5.2537	5.78022	4.63019	9.76946	4.94722	9.95395	6.93358	8.52109	3.75439	4.54179	9.73934
ENSG00000242590	0	0	0	0	0	0	0	0	0	0	0	0	0	0	0	0	0	0
ENSG00000291156	0	0.15674	0	0	0	0.288857	0.21683	0	0	0.331357	0	0.18815	0.562035	0.136886	0.183385	0	0.153914	0.80306
ENSG00000273443	0	0	0	0	0	0	0	0	0	0	0	0.202098	0	0	0	0	0	0.146039
ENSG00000217801	0	0	0	0	0	0	0	0	0	0	0	0	0	0	0	0	0	0.137026
ENSG00000304119	0	0	0	0	0.375193	0.335696	0.301331	0	0	0	0	0	0	0	0	0	0	0
ENSG00000304169	0	0	0	0	0	0	0	0	0	0	0	0	0	0	0	0	0	0
RNF223	0	0	0	0	0	0.181721	0	0.051965	0	0	0	0	0.229539	0	0	0	0	0.164383
C1orf159	2.37765	3.09111	2.58209	1.57289	4.42613	3.27662	1.08421	1.55344	1.67925	1.49407	3.27313	1.92432	5.40457	2.01692	1.05457	1.04414	2.25709	2.52817
ENSG00000285812	0.089675	0	0	0	0	0	0	0	0	0	0	0	0.428846	0	0	0.086795	0.176356	0.155974
ENSG00000299943	0	0	0	0	0	0.070608	0	0	0	0	0	0	0.133768	0.097059	0	0	0	0
LINC01342	0	0	0	0	0.07901	0.072263	0	0	0	0	0	0	0	0.099372	0	0.05468	0	0
ENSG00000304965	0	0	0	0	0	0	0	0	0	0	0.154239	0	0	0	0.147137	0	0.240402	0
MIR200B	0	0	0	0	0	0	0	0	0	0	0	0	0	0	0	0	0	0
MIR200A	0	0	0	0	0	0	0	0	0	0	0	0	0	0	0	0	0	0
MIR429	0	0	0	0	0	0	0	0	0	0	0	0	0	0	0	0	0	0
ENSG00000272141	0	0	0	0	0.140793	3.5887	1.16045	0	0	0	0	0	0	0.357204	0	0	0.199809	1.24112
TTLL10-AS1	0.073155	0.202506	0.171804	0.076677	0	0.187069	0.069606	0.053417	0.049759	0.032723	0	0.059217	0.059092	0.127392	0.028785	0.069878	0	0.125867
TTLL10	0	0.116876	0.305364	0.081232	0.385829	7.85846	0.485593	0.403054	0.115442	0	0.206784	0.188038	0.102149	0.473777	0.183667	0	0.230214	2.25496
TNFRSF18	0	0.167637	0	0.189193	0	0.344162	0.174607	0.162175	0.187422	0	0	0.358004	0.581893	0.265545	0.189156	0	0	0.632356
TNFRSF4	1.29837	0.561594	0.804918	0.630489	0.352541	1.108	0.076501	0.228505	0.572862	0.860746	0.752916	2.05385	0.927107	0.6967	0.486611	0.989783	0.510318	0.324944
ENSG00000304412	0.518014	0	0.229099	0.265471	0.354282	0.63489	0.368596	0.275792	0.546779	0	0.326969	1.81908	0	2.76971	0	0.518044	0	0
SDF4	51.2752	44.7119	39.633	40.6001	42.5915	35.5524	28.3255	33.3427	42.7244	37.107	40.2981	38.2783	45.8279	35.7816	44.5862	46.633	33.9028	49.9342
B3GALT6	3.58237	4.13586	2.57913	2.74073	3.46986	4.53459	2.4895	1.94308	2.84233	2.25502	2.89007	2.94697	3.91992	3.09422	2.98172	3.5457	3.51389	3.38037
C1QTNF12	0.359148	0.484299	0.158613	0.16954	0	0.44602	0.343772	0.189595	0.065977	0.23559	0.948945	0.389512	0	0.504706	0	0.269967	0.188455	0
ENSG00000260179	0	0.245811	0.104761	0.186226	0.08256	0	0	0	0.121972	0	0.223755	0.143512	0.143006	0.103886	0	0	0	0
UBE2J2	15.6347	17.5096	16.5451	14.6046	17.338	15.7942	8.81714	10.6414	14.1665	9.95337	13.7557	8.97867	12.918	13.4827	9.79207	9.73185	11.7555	11.2757
LINC01786	1.70189	2.69142	3.70349	1.24087	2.33414	1.80939	0.242709	2.2629	1.07639	2.64735	1.28233	0.204591	1.70669	2.23686	0.30431	0.246853	0.669715	4.80885
SCNN1D	1.28095	1.60523	1.72149	1.27547	0.986036	0.626608	2.03548	0.473147	0.426141	0.840305	1.27666	0.596493	0.689749	1.10295	0.850378	0.409374	0.404695	1.13386
ACAP3	17.5152	22.7399	12.9921	10.416	15.3317	10.0666	10.9201	7.13728	10.0268	5.8132	12.1701	10.1467	9.98117	17.1456	9.93207	7.80711	7.94129	7.11649
MIR6726	0	0	0	0	0	0	0	0	0	0	0	0	0	0	0	0	0	0
PUSL1	1.82703	4.20389	3.04747	2.71599	2.80455	2.71937	1.17129	1.20258	1.8796	2.21726	2.64414	2.93762	2.08939	2.83953	2.25431	3.46286	1.87531	3.45933
INTS11	38.3293	43.6418	41.8509	25.2548	30.4182	27.5565	14.077	18.251	26.8891	23.9238	25.2405	17.5172	24.309	25.272	17.1923	20.7382	13.2674	17.0667
MIR6727	0	0	0	0	0	0	0	0	0	0	0	0	0	0	0	0	0	0
ENSG00000240731	0.399439	1.06865	1.06207	0.406307	1.08669	0	0	0	0.284034	0	0	0	0	0.717789	0.495003	0	0	0
CPTP	5.90728	6.38583	5.42407	5.79927	6.0385	4.46939	4.89273	4.64726	5.40929	3.92461	7.13811	4.74168	4.1852	6.5118	5.48018	3.61728	3.40188	6.2208
TAS1R3	0.173653	0.103002	0.109239	0.078002	0	0.095147	0	0.08151	0.10125	0.033287	0.093288	0.060239	0	0.25921	0.058571	0.61615	0	0
DVL1	11.5892	8.69563	16.0045	9.37301	10.7317	7.45115	7.97053	7.0019	9.83966	9.1802	9.43636	5.51665	10.9657	11.0944	9.90608	7.51133	5.66941	7.66996
MIR6808	0	0	0	0	0	0	0	0	0	0	0	0	0	0	0	0	0	0
ENSG00000304860	0.270033	0.728315	0.234276	0.542665	0.30754	0.276489	0	0	0	0	0	0	0	0	0	0	0	0
MXRA8	71.7398	69.3536	59.0597	57.7674	76.627	31.9372	50.0387	39.3301	71.6138	48.1258	65.1146	35.8229	72.3608	66.0849	62.4739	47.9361	47.1717	51.5792
AURKAIP1	39.367	38.8493	34.3505	25.539	29.0661	33.3088	26.3811	29.9854	46.4156	24.7266	44.22	25.3628	33.7194	30.8107	36.0685	25.3242	24.1205	36.1582
NDUFB4P8	0	0	0	0	0	0	0	0	0	0	0	0	0	0	0	0	0	0
CCNL2	56.0708	55.2824	63.4808	37.3647	50.0835	49.1195	20.9476	31.3948	27.5233	28.7412	38.723	32.3009	41.9286	43.3252	19.4536	24.7012	19.8024	22.5332
MRPL20-AS1	2.8054	2.02634	2.28959	2.31051	3.423	4.1053	1.35199	1.66924	2.45544	1.9972	2.39508	2.91468	2.98369	2.97169	2.1317	1.88091	1.91836	1.61764
MRPL20	24.1824	22.6297	24.6798	19.7649	23.7368	20.9894	12.5216	19.7944	27.8616	19.2149	24.4618	11.4591	19.3404	17.866	14.9205	12.0147	11.4875	20.42
RN7SL657P	0	0	0	2.07674	0	0	0	0	0	0	0	3.93759	8.00013	2.54608	0	0	0	0
ENSG00000301639	0.840303	0.377448	0.495702	0.286688	0.382726	0.34225	0	0.595357	0	0	1.06143	0.653937	1.29184	0	0	0	0	0
MRPL20-DT	0.188889	0.420326	0.913786	0.527924	1.27061	0.681214	0.435056	0.731372	0.298081	0.569822	0.229619	0.980607	0.733496	1.38607	0.074033	0.23477	0.36096	0.316745
ANKRD65	1.2051	1.57954	2.79236	0.920622	2.31767	3.72859	2.02481	1.26121	0.893981	1.05385	2.23649	0.557583	1.92784	2.02309	1.71257	0.80867	1.70708	2.56979
ANKRD65-AS1	0.796284	3.57356	2.30895	1.88283	0.629246	1.84171	0.648857	0.366161	0.947216	1.05475	2.57614	0	3.21273	1.40009	0.686069	0.774795	1.05424	2.60418
TMEM88B	0.026918	0.111739	0	0	0	0.068801	0.038417	0.029474	0.018317	0	0	0	0.130394	0	0	0	0	0.092667
LINC01770	0.718136	0.37072	1.31111	0.380774	0.861197	1.5873	0.103376	0.974642	0.867746	0.41654	0.967122	1.04375	0.821084	1.62745	0.545355	0.110924	0.377494	1.81537
VWA1	6.08754	7.57192	6.62114	8.23207	6.56855	9.51704	6.18407	8.41484	9.77251	7.68841	10.9531	16.8077	11.8003	10.9423	13.6034	6.65802	6.59856	8.6995
ATAD3C	0.089403	0	0.270615	0.235823	0.09361	0.172436	0.064546	0.04974	0.299681	0.733445	0.112404	0.592828	0.350493	0.038623	0.648035	0.191854	0.088491	0.115861
ATAD3B	8.4378	7.37069	9.17449	5.50008	8.06432	5.26269	3.89029	5.4031	1.8806	5.22465	4.16655	7.25187	5.48041	2.1587	4.04491	5.88135	2.86693	2.99164
ENSG00000290916	0.415053	0	0	0.459459	0.564422	0	0	0	0	0	0.18326	0	0.553963	0	0.514827	0	0.792996	0.255712
ENSG00000284740	0	0	0	0	0	0	0	0	0	0	0	0	0	0	0	0	2.38712	0
ATAD3A	7.27709	9.29646	8.77588	9.42555	5.61127	11.741	5.46083	6.31991	5.05609	4.96647	5.16542	7.41551	6.68738	3.78137	4.94394	4.74437	4.54355	5.36963
TMEM240	0.884087	0.469831	1.01747	0.209566	0.378817	0.605592	0.389325	0.371557	0.696843	0.909686	0.256933	0.318485	1.63871	0.596839	0.324469	0.656446	0	0.236516
ENSG00000299413	0	0.329322	0	0	0	0	0	0	0	0	0	0	0	0	0	0	0	0
SSU72	47.8962	48.2332	41.1728	40.8547	40.7229	43.0525	26.5591	38.3363	47.4441	33.2047	45.6702	26.5471	41.8197	35.3713	37.9083	30.0726	26.8916	37.3397
SSU72-AS1	0.804114	0.347401	0.332351	0.925452	0.29155	0.427317	0.358873	0.678698	0.114367	0.224411	0.210282	0.304499	0.303639	0.616434	0.446582	0.040181	0.331433	0.144661
ENSG00000274481	0	0	0	0	0	0	0	0	0	0	0	0	0	0	0	0	0	0
FNDC10	0.084181	0.058138	0.222482	0.132108	0.351299	0.107266	0.240235	0.27597	0.430659	1.12665	1.31969	0.713408	0.711388	0.293726	0.448437	1.53323	0.415992	0.435787
ENSG00000286989	0.559606	0.16097	0.416997	0.051865	0	0.147656	0	0	0	0.221908	0.359486	1.28476	0	0	0.343639	0.184153	0	0
ENSG00000272106	2.5105	2.1896	1.5133	0.783194	1.77644	1.62693	1.06835	1.05858	1.20209	1.06073	1.04957	0.959495	1.2756	1.07597	0.625861	0.464609	1.04449	0.684237
MIB2	22.5703	20.0627	22.04	12.784	20.0286	13.5427	14.2831	10.0191	9.53553	10.1574	12.3832	11.5437	14.8326	13.878	5.42159	5.85409	6.88215	9.89463
MMP23B	1.29896	0.370912	1.13413	0.460695	0.865491	0.705079	2.63691	0.201095	1.53629	5.00339	3.73312	1.05698	0	1.90764	2.87152	6.8296	3.30935	4.39383
CDK11B	16.2428	18.777	13.0879	17.0063	16.7293	15.5858	11.294	12.0355	14.574	16.2911	17.6169	10.2648	14.3886	18.6128	9.84422	9.00729	11.3231	10.0386
ENSG00000272004	0.5554	0.721769	0	0.099884	0.132929	0	0.273788	0.208357	0.123237	0	0.120601	0.230409	0.68778	0	0	0.358373	0.299041	0
SLC35E2B	11.8019	12.5063	14.0912	9.14809	14.799	9.72685	4.00996	7.75911	7.6347	8.35766	9.603	10.4905	10.195	10.5	5.95877	7.70169	5.11307	7.12585
ENSG00000293187	0.065974	0	0	0	0	0.251047	0.094108	0.143739	0	0	0	0.318234	0	0.346154	0	0	0	0.114296
ENSG00000269737	0	0	0.226949	0	0	0	0	0	0	0	0	0	0.594054	0	0	0	0	0
ENSG00000310190	0.491789	0.591543	0.891893	0.29125	0.755289	0.561151	1.08101	0.689549	2.06358	0.53531	0.936522	7.12269	3.4193	2.67666	0.435279	4.73791	4.00826	0.76908
ENSG00000310238	3.2264	4.17319	2.961	3.34149	1.12792	3.1828	3.14924	2.33722	2.65298	2.8445	3.40916	2.44274	0	7.49098	2.89643	1.77268	1.34315	5.09129
MMP23A	0	0	0	0	0	0	0	0	0	0	0	0	0	0	0	2.44149	0	0
CDK11A	20.2071	19.2776	20.5056	15.7128	17.5932	13.9813	5.7833	11.9995	13.2774	12.499	15.6534	13.1296	24.5658	16.1086	9.0684	10.7254	11.3335	7.09535
ENSG00000268575	2.2401	2.20465	1.83293	1.49221	2.32607	1.97269	0.240891	1.39872	1.05051	1.09589	1.95307	0.846993	2.81722	2.05903	0.751775	0.708905	0.649126	0.46732
ENSG00000293188	0.327363	0.462099	0.778664	0.42893	0.597979	0.867285	0	0.32382	0.451485	0.480999	0.351248	0.833609	0.823758	1.27112	0.535838	0.281462	0.22201	0.604971
ENSG00000290854	12.2443	11.3935	11.2444	6.86124	7.13026	4.72324	3.94332	4.37523	8.23601	7.90048	10.3704	4.52116	7.41934	9.60474	6.80651	6.45643	4.09539	4.86922
SLC35E2A	0	0	0	0.909914	0	0	0	0	0	0	0	0	0	0	0	0	0	0
ENSG00000227775	0	0	0	0	0	0.319373	0	0	0.183441	0	0	0	0	0	0	0	0	0
NADK	23.2658	19.4603	24.5182	22.6882	19.2006	24.672	15.789	23.1053	21.8895	20.8031	17.5761	19.9826	17.9115	24.2973	22.5745	14.5645	21.2431	17.6382
ENSG00000302550	1.04416	1.13991	0.499102	1.15443	0.385303	0	1.48402	0.599321	0.596706	0.978052	0.356242	3.94921	3.67515	0	1.3842	1.26855	1.08849	2.38699
GNB1	87.1353	78.1591	78.8986	86.4833	86.9009	68.7199	41.495	65.8698	106.453	70.933	85.8577	72.2948	66.8852	74.7567	84.697	62.2231	63.3731	70.7778
GNB1-DT	1.05847	0.250186	0.583473	0.479943	0.971316	0.539431	0.205013	0.465486	0.319048	0.837172	0.466869	0.489579	1.0207	1.77573	0.301287	0.408014	0.168123	1.4689
ENSG00000303984	0	0.623334	0	0	0	0	0	0	0	0	0	0	0	0	0	0	0	0
ENSG00000294910	0.245848	0	0	0	0	0.506062	0	0	0	0	0	0	0	0	0.300357	0	0	0.763019
ENSG00000306476	0	0	0	0	0	0	0	0.562127	0.383219	0	0	0	1.19177	0	0	0	0	0
CALML6	0.872273	1.64305	0.577828	0.347314	0.133728	0.12242	0.137234	0.452851	0.065672	0.220921	0	1.29649	0.98795	0.297214	0.056986	0.165371	0	0.75077
TMEM52	0.879171	0.745546	0.767624	1.06182	1.21591	1.51653	0.620371	0	0.888115	0.311606	0.546849	0.260538	1.25539	0.570554	0.130179	0.422834	0	0.569436
CFAP74	0.016124	0.310409	0.070989	0.016914	0.088652	7.27515	0.12458	0.362732	0	0.111466	0.104443	0.948036	0.254167	0.173423	0.042539	0.228256	0.191761	0.814614
ENSG00000233542	0.425385	0	0	0.148687	0	0	0	0	0.053043	0	0	0.17175	1.52516	0.124723	0	0	0	0
GABRD	0.854999	0	0.437356	0.076669	0.203989	0.363997	0.052746	0.320052	0.33308	0.097939	0.207644	0.603593	1.25477	0.435145	0.289543	0.187919	0.186503	0.127458
ENSG00000304958	0	0	0	0	0	0	0	0	0	0	0	0	0	0	0	0	0	0
PRKCZ-DT	0	0	0	0	0	0.154852	0	0	0	0	0	0	0	0.217164	0	0	0	0
PRKCZ	0.355717	0.501457	1.48202	0.109211	0.426001	3.64677	0.641088	0.239093	0.353984	0.796443	0.194112	2.59801	0.934831	0.711557	0.893493	0.728709	0.220105	3.92745
ENSG00000308181	0	0	0	0	0	0	0	0	0	0	0	0	0	0	0	0	0	0
ENSG00000271806	0	0	0	0	0	0.026037	0.058086	0.022299	0	0	0	0.148343	0.444163	0.247939	0.048008	0	0.120948	0.174935
PRKCZ-AS1	0.229234	0.210254	1.10779	0.07966	0.317935	0.290187	0.217966	0.166256	0.365133	0	0.095931	0	0	0.133786	0.181916	0.073758	0	0.397827
FAAP20	15.6256	14.6671	13.5167	11.7904	11.6168	12.141	8.50182	11.7079	14.0642	7.41374	17.3178	9.06875	18.4025	15.6973	16.8022	8.69738	12.5319	13.0695
ENSG00000304038	0.487302	0.426028	1.09172	0.773544	1.39972	0.844056	0.576503	0.390667	0	0.549269	0.678348	0.321571	0.638924	1.27	0.972228	0.131723	0	0
ENSG00000234396	0	0	0	0.560687	0	0	0	0	0	0	0	0	0	0	0	0	0	0
ENSG00000304143	0.465135	0.211417	0.273767	0.64141	0.427258	0	0	0.334012	0	0	0.195144	0.368608	0.365892	0.547472	0	0	0	0
SKI	43.844	35.3256	30.84	39.0885	50.3085	41.3615	29.4862	28.8044	28.6594	32.204	31.5416	25.3782	26.8585	33.6888	27.5156	22.7952	27.4523	23.3882
ENSG00000295493	0	0	1.18035	0	0	0	1.87621	0	0	0	0	0	0	0	0	0	0	2.44645
ENSG00000287356	0.118934	0.16304	0.330965	0.104129	0.197719	0.027143	1.15674	0.065215	0.060581	0.147887	0.139659	0.237844	0.264388	0.110799	0.087611	0.209952	0.495946	0.076616
MORN1	4.61649	5.98442	5.20206	4.54451	3.93431	9.43949	1.68503	2.75408	2.60187	2.55198	2.76979	2.88913	4.08818	3.87343	2.19504	1.23885	1.6361	2.79819
ENSG00000272161	0.527977	0	0.233523	0	0	0.323304	0	0	0	0	0	0	0	0	0	0	0	0
ENSG00000292993	0.608831	0.507653	0.603766	0.422941	0.81787	0.655914	0.157241	0.281158	0.275361	0.442781	0.322403	0	0.177565	0.960662	0.174129	0.21103	0.383538	0.064432
ENSG00000269896	2.1386	0	1.78945	0	0	0	0	0	0	0	0	0	0	0	0	0	2.01547	5.50198
ENSG00000272420	0.21272	0	0.563998	0.218825	0	0	0	0	0.14893	0	0.2682	0	0.992883	0	0	0.422067	1.23923	0.377389
ENSG00000295371	0	0	0	0	0	0	0	0	0	0	0	0	0	0	0	0	0	0
RER1	16.1532	14.5042	14.7386	13.8486	16.1533	20.9502	8.86824	9.94943	13.9127	12.277	19.1778	10.912	16.3878	13.0482	10.6053	11.59	11.9044	8.02187
PEX10	3.64159	4.24021	4.24552	3.13822	4.12678	4.37309	2.38475	4.37691	4.4375	2.18832	4.58852	1.88023	4.46568	3.469	3.71921	2.41833	2.48683	2.77856
PLCH2	0.416987	0.291443	0.238127	0.24395	0.086454	2.1849	0.567349	0.40478	0.119207	0.261924	0.65957	1.59014	0.153652	0.158068	0.123414	0.34093	0.682821	3.23533
ENSG00000224387	0	0	0	0	0	0	0	0	0	0	0	0	0	0	0	0	0	0
ENSG00000229393	0	0	0	0	0	0	0	0	0	0	0	0	0	0	0	0	0	0
PANK4	8.32843	7.72599	5.38169	5.60722	5.6848	7.65788	2.57808	3.80988	3.90607	3.71253	5.22617	4.66364	4.6604	5.12521	4.39984	3.93436	2.4327	3.16994
HES5	0.214947	0.098629	0.189462	0.224196	0.695897	0.181565	0	0.15599	0	0.095472	0	0.172644	0	0.25077	0.170446	0	0.282354	0
ENSG00000272449	0.181895	0.167138	0.320594	0	0.161378	0.664097	0	0.066096	0.119169	0.387777	0.076084	0.585447	0.145838	0.105983	0.21597	0.055861	0.229237	0.209896
TNFRSF14-AS1	1.78228	1.83121	2.45725	1.50317	1.28666	2.808	1.85239	1.08634	1.30017	1.06598	1.4725	2.06857	2.9476	1.97362	1.22407	2.03116	1.01749	2.7766
ENSG00000307979	0.16827	0.232049	0.148278	0.292988	0.233789	0.285121	0.16004	0.122363	0.038346	0.074913	0.211125	0	0.405119	0.097998	0	0.05392	0	0.097014
TNFRSF14	28.519	29.5701	33.6134	22.7828	27.6184	22.1975	7.65146	13.7224	20.0708	18.8876	19.7733	21.7926	22.2665	29.5746	14.0065	14.2908	10.6613	19.0972
ENSG00000225931	0.146777	0.505017	0.484201	0.30082	0.305436	0.278867	0.363716	0.504644	0.259718	0.515589	0.213051	0.530355	0.352124	0.256905	0.087317	0.141593	0.433731	0
ENSG00000307958	0.141435	0	0	0	0	0	0	0	0.04846	0	0	0	0	0.123744	0	0	0	0
ENSG00000228037	0.434425	0.513148	0.724143	0.388772	0.610061	1.51511	0.638741	0.721675	0.609517	0.331254	0.854296	0	1.45233	1.01006	0.073704	0.620771	0	1.11312
ENSG00000289610	0	0	0	0.165615	0	0	0	0.172462	0.111365	0	0	0	0.377705	0	0	0	0	0
PRXL2B	5.2451	4.89302	6.26722	6.5468	5.96312	4.7268	3.42122	3.17267	6.06014	7.11154	5.31335	5.80042	3.49419	6.49902	7.99228	2.68322	6.49231	5.69135
MMEL1	0.879526	0.598715	0.266835	0.549169	1.9186	0.758883	0.552255	0.158113	1.3302	0	2.42431	0.262813	0.806375	0.315097	0.590325	0.268878	0.091721	0.581182
MMEL1-AS1	0	0	0	0	0	0	0	0	0	0	0	0	0	0	0.349754	0	0	0
TTC34	0.558817	0.71508	0.775875	0.327112	0.76445	0.675039	0.199422	0.212246	0.218812	0.361257	0.33662	0.287716	0.287269	0.336373	0.101261	0.163792	0.234452	0.424309
ENSG00000285945	0	0	0	0	0	0	0	0	0	0	0	0	0	0	0	0	0	0
ENSG00000283259	0	0	0	0	0	1.05154	0.168731	0	0	0	0	0	0.284578	0.103356	0.0702	0.056885	0.466727	0.511686
ENSG00000233234	0	0	0	0	0	0	0	0	0	0	0	0	0	0	0	0	0	0
ENSG00000287396	0	0	0	0	0	0	0	0.174136	0	0	0	0	0	0	0.195305	0	0	0
ENSG00000231630	0	0	0	0	0	0	0	0	0	0	0	0	0	0	0	0	0	0.596607
ENSG00000302855	0	0	0	0	0	0	0	0	0	0	0	0	0	0	0	0	0	0
ENSG00000295089	0	0	0	0	0	0	0	0	0	0	0	0	0	0	0	0	0	0
ENSG00000300015	0	0	0	0	0	0	0	0	0	0	0	0	0.559109	0	0	0	0	0
ENSG00000284745	0	0	0	0	0	0	0	0	0	0	0	0	0	0.079084	0.101652	0	0	0
ACTRT2	0	0	0	0	0	0	0	0	0	0	0	0	0	0	0	0	0	0
PRDM16-DT	5.22232	4.68583	7.98963	6.90866	7.05286	1.62943	1.56583	3.42214	4.16565	2.96564	8.17873	2.71871	5.14847	5.12887	5.55608	1.51429	1.36267	4.28134
PRDM16	7.33442	7.22829	15.353	7.05398	14.7734	5.76897	4.07064	3.80118	6.31822	4.85335	5.1941	3.56901	8.11102	11.1866	6.16855	2.25353	3.51734	4.33289
MIR4251	0	0	0	0	0	0	0	0	0	0	0	0	0	0	0	0	0	0
ENSG00000226286	0	0	0	0	0	0	0	0	0	0	0	0	0	0	0	0	0	0
ENSG00000306427	0	0	0	0	0	0	0	0	0	0	0	0	0.924545	0	0	0	0	0
ENSG00000279839	0.491264	0.36229	0.375018	0.30868	0.547135	0.29265	0.046738	0.107498	0.044613	0.131682	0.164251	0	0.396143	0.399574	0.077424	0	0.064802	0.056427
ENSG00000306439	0	0	0	0	0	0	0	0	0	0	0	0	0.407919	0	0	0	0	0
ENSG00000272235	0	0.103441	0	0	0	0.063701	0	0.054571	0.016947	0	0	0.181486	0.060366	0.13016	0.029411	0.0714	0.098673	0.085737
ENSG00000287828	0.135499	0	0	0	0	0.187526	0	0	0.208498	0	0	0.323137	0	0	0.180967	0	0	0.237492
ENSG00000286518	0.031403	0.043429	0.138297	0.03289	0.087445	0.160386	0	0.034363	0	0	0.039371	0	0	0.054724	0	0	0	0.108185
ENSG00000295754	0	0	0	0	0	0	0	0	0	0	0	0	0	0	0	0	0	0
ENSG00000297626	0	0	0	0	0	0	0	0	0	0	0	0	0.344956	0	0	0	0	0
ARHGEF16	0.656569	0.657077	0.545161	0.486271	1.37149	2.76871	0.574196	0.832204	0.273962	0.517078	1.54832	0.390274	0.959468	0.3236	0.282218	0.065876	0.744598	2.26661
ENSG00000272088	0	0	0	0	0	0.489789	0.57837	0	0	0	0	0	0	1.4636	0.504718	0	0	0
MEGF6	4.36258	2.66352	3.37065	3.46821	3.27241	3.17453	3.1589	1.85586	4.43192	3.00077	6.07479	2.76082	3.19445	7.06412	3.06845	6.56993	3.49695	2.20613
MIR551A	0	0	0	0	0	0	0	0	0	0	0	0	0	0	0	0	0	0
ENSG00000309127	0	0	0	0	0	0	0	0	0	0	0	0	0	0	0	0	0	0
ENSG00000238260	0.233847	0.657252	0.412058	0.252323	0.857749	0.970885	0.173309	0	0.291007	0.250205	0.810511	0.113157	1.29893	0.163268	0.110814	0.118456	0.369602	0.403839
TPRG1L	11.8276	11.7251	10.5415	11.8038	13.0128	10.4432	8.61911	7.98433	11.0026	8.07716	10.3587	4.81974	10.7074	9.70719	8.14242	6.89832	9.35068	8.29128
WRAP73	5.88567	6.73394	6.73221	5.46947	7.599	8.34172	2.55896	2.98479	6.04315	4.8812	5.92425	3.82899	6.2332	5.13439	2.597	4.48194	4.61585	2.73788
TP73	0	0	0.015553	0	0	5.94374	0.118033	0.090666	0.081736	0	0.04427	0.08043	0.171443	0.407713	0.083307	0.619767	0.763876	3.18643
TP73-AS3	0	0	0	0	0	0	0	0	0	0	0	0	0	0	0	0	0.280307	0
TP73-AS2	0	0	0	0	0	0	0	0	0	0	0	0	0	0	0	0	0	0
GFOD3P	8.66856	8.19112	9.24992	5.99254	8.49715	4.07781	4.40498	3.45219	3.9492	6.32482	5.13574	4.54227	5.54329	7.52497	2.75885	3.59991	3.24371	3.22161
ENSG00000276189	0	0	0	0	0	0	0	0	0	0	0	0	0	0	0	0	6.37053	0
CCDC27	0.032646	0	0	0.044013	0	0.041674	0	0	0	0	0	0.101863	0.101575	0	0.096522	0	0.332623	0.145187
ENSG00000296834	0	0	0	0	0	0	0	0	0	0	0	0.409548	0.406252	0	0	0	0	0
SMIM1	1.52054	1.7111	1.12072	0.632143	0.346761	1.93087	1.79524	0.656074	1.56079	0	0.959604	0	2.5112	0	1.8594	2.11819	1.47087	3.15021
LRRC47	12.3233	9.1987	7.9758	7.16324	12.4165	9.68375	7.65505	8.22663	10.3742	5.25846	8.58555	3.32354	6.88099	6.17417	8.02033	4.68196	6.39682	6.76886
RN7SL574P	0	0	0	0.681891	0.914036	0.795241	0	0	0	0.853201	0	0	0	0	0	0	0	0
ENSG00000272153	0.235295	0.318243	0.208034	0	0.322302	0.86836	0	0	0	0	0.296849	0	1.09372	0.418554	0	0	0	0.418761
CEP104	12.4821	9.60868	10.4244	13.9985	8.2907	13.852	5.6689	11.41	11.1755	4.6138	9.0154	5.77938	11.2983	10.3315	9.50333	8.122	4.7624	7.13546
DFFB	3.05092	2.33575	2.70977	2.58586	2.51979	2.42573	2.55274	0.682706	1.05783	0.974674	2.05606	2.58035	1.83518	1.83593	1.13498	2.72282	0.663997	1.31658
C1orf174	5.90174	3.43186	4.15202	2.65521	5.43927	3.92806	2.5279	3.58278	3.82373	3.22817	3.96281	5.4395	4.00146	4.03874	4.4035	4.01418	2.6705	2.39722
LINC01134	0.292653	0.892881	0.28108	0	0	0.675467	0.556078	0.171925	0.126434	0.074695	0.618224	0.526389	0.735076	0.333928	0.367572	0.174564	0.318301	0.047937
LINC01346	0.026698	0.036943	0	0	0	0.203768	0.152412	0.204102	0.018167	0	0	0.568571	0.580053	0.420331	0.031527	0.076542	0.580694	0.229765
LINC01345	0	0	0	0	0	0.096729	0	0	0	0	0	0	0	0	0	0	0	0
LINC02780	0	0	0	0	0	0.10911	0	0.093824	0	0.13529	0	0	0	0	0	0	0	0.908287
ENSG00000284703	0	0	0	0	0	0.021042	0	0	0	0	0	0.11987	0.119656	0	0	0	0.065141	0
ENSG00000296871	0.562826	0.172351	0	0	0	0.238123	0.981303	0.272623	0.128391	0.166884	0.078478	0.603649	3.75902	1.53068	0.66847	0.240781	0.740049	2.38214
ENSG00000308587	0	0	0	0	0	0	0	0.121034	0.077094	0	0	0	1.49948	0	0	0	1.26008	0.5894
EEF1DP6	0	0	0	0	0	0	0	0	0.304409	0	0	0	0	0	0	0	0	0.774857
ENSG00000301255	0	0	0	0	0	0	0	0	0	0	0	0	0	0	0	0	0	0
ENSG00000299169	0	0	0	0	0	0	0	0	0	0	0	0	0	0.087856	0	0	0	0
ENSG00000302287	0	0	0	0	0	0	0	0	0	0	0	0.529167	0	0	0	0	0	0
LINC01777	0	0	0	0	0	0	0	0	0	0	0	0.243929	0.414986	0	0	0	0.138404	0
ENSG00000306535	0	0	0	0	0	0.118883	0.134368	0	0	0	0	0	0	0	0.112495	0	0	0
ENSG00000284694	0	0	0	0	0	0.032432	0	0	0	0	0	0	0.122935	0	0	0	0.050239	0.043658
ENSG00000299517	0	0	0	0	0	0	0	0	0	0	0	0	0	0.181111	0	0	0	0.17981
ENSG00000227169	0	0	0	0	0	0	0	0	0	0	0	0	0	0	0	0	0	0
ENSG00000295490	0	0	0	0	0	0	0	0	0	0	0	0	0	0	0	0	0	0
LINC01646	0	0	0	0	0	0.15397	0.086494	0	0	0	0	0.146362	0	0.105983	0.14398	0.058339	0.239219	0.104948
ENSG00000300565	0.156635	0	0	0.081631	0	0	0	0	0	0.104255	0	0	0.256762	0.137151	0.373023	0	0	0
ENSG00000303830	0	0	0	0	0	0	0	0	0	0	0	0	0.905983	0.448049	0	0	0	0.445501
AJAP1	1.16877	3.43255	0.550674	0.342765	3.58929	1.10315	0.097773	0.486219	0.30782	0.744464	0.699084	0.608357	0.295966	0.130958	0.134146	0.387017	0.457677	4.70442
ENSG00000287586	0	0	0	0	0	0	0	0	0	0.039523	0.109386	0.071517	0.071352	0	0.034821	0	0.116681	0.152267
ENSG00000284739	0	0	0	0	0	0	0	0	0	0	0	0	0.452445	0	0	0	0	0
LINC02781	0	0	0	0	0	0.222934	0.083459	0	0	0	0	0	0.140778	0	0.138876	0	0.115435	0
ENSG00000309102	0	0	0	0	0	0	0	0	0	0	0	0	1.62649	0	0	0	0.685018	0.643858
ENSG00000309111	0	0	0	0	0	0	0	0	0	0	0	0	0.351663	0	0	0	0	0
LINC02782	0	0	0	0	0	0	0	0	0	0	0	0	0	0	0	0	0	0
ENSG00000296716	0	0	0	0	0	0	0	0	0	0	0	0	0	0	0	0	0	0
ENSG00000302269	0	0	0	0	0	0	0	0	0	0	0	0	0	0.129272	0.087876	0	0	0
ENSG00000306645	0	0	0	0	0	0	0	0	0	0	0	0	0	0	0.231464	0	0	0
ENSG00000284616	0	0	0	0	0	0	0	0	0	0	0	0	0	0	0	0	0	0
ENSG00000302445	0	0	0	0	0	0.08935	0	0	0	0	0	0	0	0	0	0	0.069261	0
ENSG00000302452	0	0	0	0	0	0	0	0	0	0	0	0	0.289255	0	0	0	0	0
ENSG00000295735	0	0	0	0	0	0	0	0	0	0	0	0	0	0	0	0	0	0
ENSG00000284692	0	0	0	0	0	0	0	0	0	0	0	0	0	0	0	0	0	0.069526
ENSG00000284666	0	0	0	0	0	0.238205	0	0	0	0	0	0.454392	0	0	0	0	0	0
ENSG00000260972	0	0	0	0	0	0.068621	0	0	0	0	0	0	0.130006	0.094283	0	0	0.213111	0.093324
ENSG00000299325	0	0	0	0	0	0	0	0	0	0	0	0	0	0	0	0	0	0
ENSG00000283356	0	0	0	0	0	0	0	0	0	0	0	0	0	0	0	0	0	0
ENSG00000289893	0.782736	0.952304	0.055928	0.365544	0.656586	1.30722	0.559015	0.218944	0.32309	0.551877	0.333885	4.03601	5.69453	3.50061	1.7739	0.469526	2.35631	2.17394
ENSG00000264341	0	0	0	0	0	0	0	0	0	0	0	0	0	0	0	0	0	0
ENSG00000295108	0	0	0	0	0	0	0	0	0	0	0	0	0	0	0	0	0	0.160447
ENSG00000295122	0	0	0	0	0	0.11755	0	0	0	0	0	0	0	0	0	0	0	0
ENSG00000298180	0	0	0	0	0	0	0	0	0	0	0	0	0	0	0	0	0	0
MIR4689	0	0	0	0	0	0	0	0	0	0	0	0	0	0	0	0	0	0
NPHP4	2.28877	1.85845	2.05546	1.43959	1.54987	2.88379	0.981663	1.10353	1.2414	1.72039	1.51833	2.42026	1.77333	3.02624	1.90024	1.78249	0.847146	1.62426
ENSG00000299539	0	0	0	0	0	0	0	0	0	0	0	0	0	0	0	0	0	0
KCNAB2	5.2918	4.93595	5.89013	6.49147	9.85044	11.0033	4.08311	5.07908	7.60784	8.08917	8.75671	17.954	8.7126	10.2502	7.60304	10.2117	7.99553	5.8469
CHD5	0.102557	0.070945	0.045097	0.035814	0.035344	0.249486	0.02411	0.037432	0.049816	0.569513	0.063482	0	0.336641	0.089116	0.100639	0	0.05651	0.014492
ENSG00000285629	0	0	0.196107	0.40085	0.256363	0.572372	0	0.776248	0	0	0	0	0.45385	0	0.304363	0	0.616561	0
RPL22	360.27	344.653	386.097	339.754	386.383	351.057	272.497	320.192	615.601	290.907	363.404	227.573	246.643	315.201	391.036	269.034	205.285	299.215
RNF207-AS1	0	0	0	0.124513	0	0	0	0	0.248604	0.158727	0	0.286818	0	0	0.216879	0	0	0.629184
RNF207	2.13426	8.76921	5.57638	3.66411	6.19171	8.16549	1.63112	3.10354	2.10055	4.66147	6.85475	2.83822	5.09896	3.93068	1.82664	2.10003	0.488824	2.58441
ICMT	10.5288	8.33443	8.8424	11.1103	10.0705	8.05562	7.98944	7.64255	11.5042	7.042	11.6878	6.78199	9.94271	9.3968	13.0755	9.23176	7.80812	8.47273
ICMT-DT	0	0	0	0	0.122382	0	0	0	0	0	0	0.212993	0.212374	0.200863	0	0	0.224116	0.233359
HES3	0	0	0	0	0	0	0	0	0	0	0	0	0	0	0	0	0	0
GPR153	4.94221	2.11223	2.81191	1.77008	3.373	0.858802	1.74172	1.6716	1.82489	1.69314	1.88629	1.285	2.41702	1.69931	3.09915	1.10645	2.25658	1.46872
ACOT7	5.55233	3.82859	4.75536	2.13934	2.4801	2.45419	3.36585	2.06661	2.74817	3.52888	4.49409	4.141	1.69897	4.51407	3.29356	2.92852	3.41088	4.49411
ENSG00000271746	0.125116	0.513548	1.10396	0.259573	0.172818	0.470813	0.178347	0.270541	0.086496	0.165415	0.157324	0.298878	0.297032	0.440399	0	0.121994	0	0.437834
HES2	0	0.027722	0	0	0	0.717286	0.028573	0	0.013607	0	0	0.0973	0.048556	0.137817	0.070843	0.101161	0	0.240932
ESPN	0.017954	0	0.21286	0.050951	0.025027	5.28041	1.1756	1.07816	0.321921	1.08908	0.40062	0.324793	0	0.432384	0.195887	0.352404	0.773167	4.81081
MIR4252	0	0	0	0	0	0	0	0	0	0	0	0	0	0	0	0	0	0
ENSG00000231868	0	0	0	0	0	0	0	0	0.340639	0	0	0	0	0	0	0	0	0
TNFRSF25	7.01853	8.11203	4.4854	6.23783	5.53846	7.1326	4.09492	2.12299	2.57292	4.43074	5.55894	5.35013	5.09977	7.55037	2.73519	3.61359	2.99181	2.82399
PLEKHG5	40.0319	29.0847	19.4205	15.5645	10.5096	14.3891	18.5282	7.66729	10.0958	20.667	22.6852	13.2238	31.0082	13.1304	12.7831	10.1009	5.12476	13.4487
ENSG00000297749	0	0	0	0	0	0	0	0	0	0	0	0	0	0	0	0	0	0
ENSG00000299237	0	0	0	0	0	0	0	0	0	0	0	0	0	0	0	0	0	0
ENSG00000299253	0	0	0	0	0	0	0	0	0	0	0	0	0	0	0	0	0	0
NOL9	4.00384	3.75597	5.79108	3.59575	8.51726	5.97559	3.10836	2.98259	4.41144	3.8338	5.15603	2.25041	4.02053	4.3505	2.1048	4.27741	1.88425	3.66397
RNU6-731P	0	0	0	0	0	0	0	0	0	0	0	0	0	0	0	0	0	0
ENSG00000229519	0	0	0	0	0	0	0	0	0	0	0	0	0	0	0	0	0	0
TAS1R1	0	0	0.264121	0	0.06977	0.040406	0.138129	0.05479	0.203895	0	0.119029	0	0.120986	0.087639	0	0	0	0
ZBTB48	6.96665	10.2348	10.9115	5.82565	10.1825	8.3917	3.10632	9.46964	4.26037	5.39061	6.5374	6.75076	8.1231	6.83869	5.61072	5.38036	2.26839	5.08113
KLHL21	11.2395	7.1665	6.96577	6.69635	7.50398	8.04513	5.54812	5.19062	6.766	3.86971	7.97249	3.03145	7.90151	7.32458	3.80063	2.69543	4.6473	4.93869
ENSG00000295286	0.121215	0	0.213891	0.125791	0.502451	0.304311	0.172796	0.262235	0.167491	0	0.3048	0	0.287998	0.426492	0.290711	0	0	0
ENSG00000304810	0	0	0	0	0	0	0	0	0	0	0	7.25411	0	0	0	0	0	6.12178
PHF13	3.63867	4.1296	2.66909	2.55639	3.5324	1.78639	1.82485	4.16905	2.802	2.41503	3.56144	1.72519	2.75455	4.13479	1.81652	1.19852	1.64134	1.58862
THAP3	7.03666	10.5865	8.44849	8.26808	10.706	6.47774	3.8966	5.6623	9.70946	5.35286	6.93906	5.47827	4.49164	6.62928	4.36632	3.44489	5.20134	3.62311
DNAJC11	19.949	20.7822	18.1975	13.2669	16.3151	19.2755	11.0794	15.0765	15.4208	14.2913	13.4789	10.5575	15.6728	8.58434	10.5925	8.72213	10.9041	7.63621
LINC01672	0	0	0	0	0.075553	0.069119	0.322056	0	0	0	0	0	0.526622	0	0	0	0	0
ENSG00000284744	0	0	0	0	0	0	0	0	0	0	0	0	0	0	0	0	0.199809	0
CAMTA1-DT	0	0	0	0	0	0.425036	0	0	0.284034	0	0	0	0.903994	0	0	0	0	0
CAMTA1	17.0607	15.9027	14.518	12.5774	18.4561	12.2418	12.6739	14.1476	19.8383	15.4664	10.68	12.4821	17.3585	13.9518	15.8516	10.0875	4.4519	18.9258
ENSG00000227950	0	0	0	0	0	0.862251	0	0	0	0	0	0	0	1.32474	0	0	0	0
CAMTA1-AS3	0	0	0	0	0	0	0	0	0	0	0	0	0	0	0	0	0	0
RNU1-8P	0	0	0	0	0	0	0	0	0	0	0	0	6.26929	0	0	0	0	0
ENSG00000310450	0	0	0	0	0	0.22301	0.255824	0	0	0	0	0	0	0.317812	0.217369	0	0.349853	0
CAMTA1-IT1	0	0	0	0	0	0.531222	0	0	0	0	0	0	0	0	0	0	0	0
CAMTA1-AS2	0	0	0	0	0	0	0	0	0.075516	0	0	0	0	0	0	0	0	0
ENSG00000294314	0	0	0	0	0	0	0	0	0	0	0	0	0	0	0	0	0	0
CAMTA1-AS1	0	0	0.409017	0.195412	0.272959	0	0	0	0	0	0	0	0	0	0	0	0	0
ENSG00000298973	0	0	0	0	0	0	0	0	0	0	0	0	0	0	0	0	0	0
ENSG00000306883	0	0	0	0	0	0	0	0	0	0	0	0	0	0	0	0	0	0
ENSG00000302704	0	0	0	0	0	0	0	0	0	0	0	0	0	0	0	0	0	1.00729
ENSG00000270171	0	0.219889	0	0	0	0.06756	0	0	0	0	0.066658	0.128418	0.127997	0	0.06301	0.051046	0.1049	0.091853
ENSG00000270035	0	0	0.374051	0	0	0	0	0	0	0	0.266805	0	0	0	0	0	0	0
ENSG00000269978	0.83997	0.284695	0.371163	0	0	0	0	0	0	0	0	0.495018	0	0	0.255322	0	0	0.372417
ENSG00000300603	0	0	0	0.314917	0	0	0.629163	0	0	0	0	4.06253	2.99004	2.39242	0	0	1.69002	0
VAMP3	61.5232	49.3429	48.6966	61.6135	64.372	39.1151	32.3035	51.8019	48.6662	43.68	49.7592	28.1067	59.7887	46.6273	51.4996	30.1224	58.8881	32.8396
ENSG00000269925	0	0.517551	0.342666	0	0	0.932363	0	0.4078	0	0	0	0	0	0	0	0	0	0
PER3	25.5583	51.6611	19.1238	34.2255	44.2863	12.835	20.9771	18.1714	27.3741	17.8663	23.2358	12.2719	19.4091	33.3865	20.5327	13.3704	17.171	15.2155
ENSG00000236266	0.126473	0	0.223191	0	0	0.135979	0	0	0	0	0	0	0	0.850346	0	0	0.24775	0.221341
UTS2	0	0	0.050789	0	0	0.073222	0.082222	0	0	0	0	0.139196	0	0.201426	0.243734	0.055422	0	0.199422
ENSG00000302605	0	0	0	0	0	0	0	0	0	0	0	0	0	0	0	0	0	0
TNFRSF9	0.014352	0.039774	0	0	0.262641	0.312753	0.020486	0.204964	0.134886	0.746148	0.035968	1.74237	0.034851	0.174763	0	0.013681	1.12447	0.12326
ENSG00000270330	0	0	0	0	0	0.558946	0	0	0	0	0	0	0	0	0.581246	0	0	0
PARK7	53.2776	54.3255	47.0983	54.481	52.0684	63.5225	33.7848	55.6569	65.0668	43.7297	52.6817	44.2682	52.7182	39.0537	45.7497	40.1107	43.7564	51.4753
ENSG00000299004	0.101226	0	0	0	0	0	0	0	0	0	0	0	0.241483	0.177706	0	0.098216	0	0.70564
Y_RNA	812.254	1159.78	972.271	1460.03	1298.89	818.683	1368.14	1136.78	1052.45	1413.09	1275.74	720.133	1713.2	489.928	1030.49	372.176	1314.84	943.543
ENSG00000284747	0.337962	0.11381	0.112577	0.089124	0.114614	0.15927	0.170343	0.217483	0.085248	0.10655	0.053422	0.605294	0.898673	0.143722	0.192651	0.040837	0	0.137278
ENSG00000284716	0.190218	0	0.167737	0	0	0.119971	0	0	0	0.126293	0	0	0.227164	0.500548	0	0	0.186933	0.165575
ERRFI1	15.2033	11.0085	11.8853	7.01506	10.5231	12.747	9.65564	4.87122	9.41719	7.10513	8.62953	14.1281	21.2505	19.8626	10.7627	9.23454	9.51455	20.9971
ERRFI1-DT	0.70465	0.196491	0.471812	0.463035	0.437286	0.913217	0.469026	0.0918	0.090795	0.170185	0.291492	0.536395	0.68057	1.48984	0.392047	0.133594	1.73959	0.406502
RPL7AP18	0	0.181318	0	0.137521	0	0	0	0	0	0	0	0	0	0	0	0	0	0
ENSG00000301325	0.142846	0	0.247851	0	0	0	0.203581	0	0	0	0.179719	0.402915	0	0	0	0	0	0
LINC01714	0	0	0.110057	0	0	0	0.232849	0	0	0	0	0.815208	1.11533	0.854248	0.179533	0	1.22074	1.02732
ENSG00000229305	0	0	0	0	0	0	0	0	0	0	0	0.220211	0	0	0	0	0	0
ENSG00000301344	0	0	0	0	0	0	0	0	0	0	0	0	0	0	0	0	0	0
RNU1-7P	3.28442	0	5.90287	10.4241	0	3.86357	0	0	0	0	0	0	6.37853	0	4.24703	0	6.01759	6.00743
ENSG00000233645	0	0	0	0	0	0	0.395863	0	0	0	0	0	0	0	0	0	0	0
ENSG00000298156	0	0	0	0	0	0	0	0	0	0	0	0.43363	0	0	0	0	0	0
ENSG00000301025	0	0	0	0	0	0	0	0	0	0	0	0.539185	0	0	0	0	0	0
ENSG00000301006	0	0	0	0	0	0.16963	0	0	0	0	0	1.04723	1.01875	0	0.542102	0	0	0.237492
RNU6-991P	0	0	0	0	0	0	0	0	0	0	0	0	0	0	0	0	0	0
SLC45A1	1.33018	0.443457	0.777705	1.34545	0.491545	1.16215	0.503963	0.322189	0.409077	0.331194	1.01849	0.256821	0.597718	0.492551	0.947209	0.440022	0.412656	0.444484
RERE	78.2524	72.527	71.4303	60.1523	66.4914	62.8527	44.5383	52.2389	65.3085	40.1347	68.8135	36.3901	57.7376	73.0024	39.9381	31.3452	43.2497	35.8242
RERE-AS1	0.507138	1.28568	0.331987	0	0.434971	2.00415	0.134213	1.46392	0.064741	0.125	0.47292	0.740966	0.674555	0.900946	0.41272	0	0.613591	0.163829
ENSG00000221083	0	0	0	0	0	0	0	0	0	0	0	0	0	0	0	0	0	0
ENSG00000270282	0	0	0	0	0	0	0	0	0	0	0	0	0	0	0	0	0	0.78701
RPL7P11	1.03835	1.09572	0.842481	0.532621	0.474608	0.254421	0.49119	0.555859	0.963696	0	0.217168	0.408707	0.405424	0.609722	0.625251	0.169702	0.336354	0.303962
RPL7P7	0.945037	1.50233	0.834475	0.977603	1.30127	1.37484	0.224338	0.16953	0.218815	0.414365	0.792674	0.748294	1.48543	0.83407	0.379805	0.309047	0	0
ENSG00000303676	0	0	0	0	0	0	0	0	0	0	0	0	0	0.733881	0.251337	0	0	0.366598
ENSG00000226545	0	0	0	0	0	0	0	0	0	0	0	0	0	0	0	0	0	0
ENSG00000228423	2.36128	3.78041	2.93143	0.479406	1.92503	3.3889	0	0.992055	1.34734	2.41151	1.79601	0	1.05828	4.25479	0	0	0	0
RPL23AP19	0	0	0	0	0	0	0.616447	0	0	0	0	0	0	0	0	0	0	0
ENO1	80.2896	84.613	59.7185	87.2641	83.8887	118.638	55.9528	77.8683	135.438	79.3973	88.789	75.8917	72.0967	73.3328	90.661	69.8258	63.0007	98.9852
MIR6728	0	0	0	0	0	0	0	0	0	0	6.78892	0	0	0	0	0	0	0
ENO1-AS1	0.142597	0.194714	0	0	0	0	0	0	0	0	0.478451	0.872294	0	0	0	0	0	0.671477
RNU6-304P	0	0	0	0	0	0	0	0	0	0	0	0	0	0	0	0	0	0
HMGN2P17	0.438509	0	0	0.30261	0.403094	0.182629	0	0.157616	0	0	0.183918	0.347994	0.691093	0.515651	0.176391	0	0.857227	0.256649
ENSG00000310107	0.321295	0	0	0	0.117569	0.344271	0	0	0.09528	0.181529	0	0.327928	0.300494	0.415995	0.074217	0	0	0
ENSG00000232208	0	0	0	0	0	0	0	0	0	0	0	0	0	0	0	0	0	0
ENSG00000232663	0	0	0	0	0	0	0	0	0	0	0	0	0	6.48894	0	0	0	0
ENSG00000310124	0	0	0	0	0	0	0	0	0	0	0	0	0	0	0	0	0	0
CA6	0	0	0	0.074086	0	0	0	0	0	0	0	0	0.170476	0.238732	0	0	0.797754	0
ENSG00000290109	0	0	0	0	0	0	0	0.28632	0.189598	0	0	0.629267	0.621796	0.252322	0.344417	0	1.03998	0
RN7SL451P	1.09969	0	0	0.671968	0	0	0	0	0	0	0.841933	1.49407	2.18029	0	0	0	0	0
SLC2A7	0	0	0	0	0	0	0	0	0	0	0	0	0.335779	0	0	0	0	0
SLC2A5	1.10966	0.173863	0.055288	0.969056	0.320807	5.45576	0.418172	0.303641	0.412578	1.00019	2.22433	1.60255	3.50467	0.503082	0.532065	2.15937	0.931577	1.66399
ENSG00000252404	0	0	0	0	0	0	0	0	0	0	0	0	0	0	0	0	0	0
GPR157	1.58523	1.52156	0.602257	0.47832	1.16894	0.854996	0.557856	0.5178	0.553114	0.350064	0.612218	0.910778	0.751042	0.566682	0.691118	0.295065	0.484178	1.23116
MIR34AHG	2.99783	2.46299	4.00457	1.81721	2.60108	1.53899	1.0121	1.22589	0.59331	1.91725	1.80406	2.20818	1.39673	1.69262	0.630802	0.953745	0.631118	1.43704
MIR34A	0	0	0	0	0	0	0	0	0	0	0	0	0	0	0	0	0	0
ENSG00000289914	0.55581	1.25908	1.47296	0.573178	1.52803	0.229853	0.79175	0.994208	0.258503	1.21435	0.233408	1.75361	0.86932	0	0	0.182857	0.360747	0
ENSG00000302015	0	0	0	0	0	0	0	0	0	0	0	0	0	0	0	0	0	0
LNCTAM34A	1.18074	2.62308	2.41687	1.58151	1.84784	2.2381	0.750343	0.701609	0.950204	0.902918	1.38588	2.25095	2.29359	2.26365	0.388729	0.999412	1.54461	1.32391
ENSG00000301983	0.296135	0	0	0	0	0	0	0	0	0	0	0	0	0	0	0	0	0
ENSG00000301968	0	0	0.062549	0	0.073744	0.202419	0	0.057903	0.036259	0	0	0.128252	0.511329	0.092681	0.251709	0	0.104765	0.091733
H6PD	28.7631	23.2613	26.7049	19.7911	27.1896	23.7565	15.685	19.8423	21.7483	22.3927	18.2268	17.1266	22.1714	21.7225	15.6476	15.4663	16.7487	18.0469
ENSG00000302217	0	0	0	0	0	0	0	0	0	0	0	0	0	0	0	0	0	0
SPSB1	6.90828	7.4579	8.91254	4.32263	6.1798	7.58086	2.70885	6.24078	7.71955	4.44195	3.82939	2.91597	5.81878	5.59146	3.11158	4.76514	4.25919	4.29387
ENSG00000294252	0	0	0.174781	0.203763	0.271658	0	0	0	0	0	0	0	0	0.35071	0	0	0	0
ENSG00000296073	0.40117	0.182781	0.118009	0	0.369147	0.502391	0.190596	0	0.185142	0	0.168192	0.318995	0	0.699818	0	0	0	0.177754
ENSG00000296056	0	0	0	0	0	0	0	0	0	0	0	0	0	0	0	0	0	0
ENSG00000307568	0	0	0	0	0	0.114721	0	0	0	0	0	0.218279	0	0	0	0.272389	0	0
ENSG00000284652	0.154959	0	0.091025	0.053987	0.143585	0.065697	0	0.056374	0	0.207097	0.194398	0	0.124471	0.090204	0.061241	0.099221	0.101995	0.178547
LINC02606	0.886026	0.799702	0.826966	0.529974	0.656036	1.216	0.52389	0.546814	0.647928	0.381341	0.71492	0.399214	0.699327	0.756568	0.78556	0.450091	0.572182	1.39237
RNA5SP40	0	0	0	0	0	0	0	0	0	0	0	0	0	0	0	0	0	0
ENSG00000301013	0.100249	0	0	0	0	0	0	0.108725	0	0	0	0	0.239191	0	0	0.097238	0	0.174673
ENSG00000301030	0	0	0	0	0	0	0	0	0	0	0	0	0	0	0	0	0	0
ENSG00000306844	0.60813	0	0	0	0	0	0	0	0	0.265113	0	0	0.947979	0	0	0.200743	0	0
ENSG00000296249	0	0	0	0	0	0	0	0	0	0	0	0	0	0	0	0	0	0
ENSG00000235263	0	0	0	0	0	0	0	0	0.060559	0	0.110678	0.211775	0.42157	0	0	0	0	0
SLC25A33	1.21982	1.07218	0.781262	0.58129	0.958035	1.41845	0.506473	1.26354	1.47685	0.410428	1.91809	1.07758	1.29048	0.772259	0.732784	0.614091	0.746868	1.29694
ENSG00000231181	1.30684	2.36155	0.577544	1.12023	0.896065	0.537409	0.310117	0.465771	0.610551	0.568771	1.92352	0.512846	1.01565	0.773684	0.530231	0.216283	0.845502	0.3867
TMEM201	2.78463	2.64963	2.40746	1.93052	3.35366	2.3636	1.02016	1.19991	1.68576	1.86778	2.42191	1.71853	2.46748	1.91796	1.87036	0.955096	0.88716	1.73093
ENSG00000307011	0	0	0	0	0	0	0	0	0	0	0	0	0	0	0	0	0	0
PIK3CD	7.49283	8.50922	6.20696	5.47924	5.79589	12.2304	3.70274	7.24591	4.04692	7.42166	9.15077	19.2846	6.13911	12.5087	5.55125	8.73333	8.0298	9.01371
PIK3CD-AS1	0	0	0.0439	0	0	0.126787	0	0.054391	0	0	0	0	0	0.173988	0	0	0	0
ENSG00000233268	0	0	0	0	0	0	0	0	0	0	0	0	0	0	0	0	0.657733	0
PIK3CD-AS2	0	0	0.087335	0.30901	0.137087	0.715021	0.141207	0.537113	0.42256	0.131427	0.519867	0.506329	0.472694	0	0.261537	0.288103	0	0.892522
ENSG00000301080	0	0	0.598272	0	0	0	0	0	0.316383	0.294167	0	0.530575	0.525232	0.400964	0	0	0	0
CLSTN1	27.2065	18.463	20.8661	18.8438	25.0036	27.069	17.1743	16.7407	22.4945	20.199	22.0986	18.6691	17.667	19.6016	22.5224	22.8697	16.1285	34.3151
MZT1P1	0	0	0	0	0	0	0	0	0	0	0	0	0	0	1.32292	0	0	0
ENSG00000280113	0.045391	0.062673	0	0.181367	0.483432	0	0	0	0	0	0	0	0	0.079217	0	0	0.08969	0.078369
CTNNBIP1	18.3672	12.9271	9.24007	10.7799	8.37428	14.0781	8.76031	12.8289	16.2468	12.7701	11.6602	3.56009	13.9074	11.6895	10.2936	9.79372	6.87833	12.6446
ENSG00000223989	0	0	0	0	0	0	0	0	0.239641	0	0	0	0.772767	0.606173	0	0	0.649949	0
ENSG00000285701	0	0	0	0	0	0	0	0	0	0	0	0	0.33451	0.249219	0	0	0	0.248009
ENSG00000228150	0.625883	0.841335	0	0	0.472482	0.922891	0	0.178644	0.521757	0	0.438641	0	2.0324	1.11691	0.428076	0	0	0
LZIC	16.332	15.487	12.5228	14.1918	15.7145	12.9375	12.6696	9.30199	20.0244	11.898	13.8966	9.18751	11.8435	10.662	14.6963	12.3511	8.09277	12.9632
NMNAT1	3.77609	3.68448	3.42596	3.26587	3.20989	3.55303	3.21441	4.64511	4.82654	4.23503	4.23099	2.51813	2.7734	2.84245	3.3671	1.9299	2.56933	3.10895
RN7SKP269	0.578121	1.53953	0	0.586128	1.57032	0.686489	0	1.21133	0	1.45174	0	0	3.83629	1.04445	0	0	0	0
TMEM274P	0	0	0	0	0	0	0	0	0	0	0	0	0	0	0	0	0	0
MIR5697	0	0	0	0	0	0	0	0	0	0	0	0	0	0	0	0	0	0
ENSG00000241326	0	0	0.421908	0	0	1.59977	0	0	0	0	0.706472	1.83345	0	0	0	0	1.10851	0
RBP7	24.2704	12.7173	41.9822	22.2357	9.67751	23.3408	29.4404	36.5771	31.7959	19.1867	32.8092	26.9758	34.3381	36.0883	43.981	19.0202	16.2336	27.1701
UBE4B	16.7445	15.2523	14.0623	13.1772	16.3358	11.9383	8.04717	12.1108	11.3138	9.1183	14.1203	6.88504	9.41602	10.8908	7.42866	5.85074	6.16402	7.34019
RPL21P21	0	0	0	0	0	0	0	0	0	0	0	0	0	0	0	0	0	0
PGAM1P11	0.658938	0.897576	0.145465	0.170212	0.226803	0.410257	0	0.531697	0.572933	0.433138	0.207401	0	0.388025	0	0.198944	0	0	0
RNU6-828P	0	0	0	0	0	0	0	0	0	0	0	11.1003	0	0	0	0	0	0
KIF1B	18.3923	19.0219	15.6958	12.2312	18.031	9.64245	7.88838	10.9291	9.88644	11.7978	12.5196	6.85287	14.3606	13.4508	8.75849	6.8595	8.69246	9.60127
ENSG00000264881	0	0	0	0	0	0	0	0	0	0	0	0	0	0	0	0	0	0
RNU6-37P	419.335	569.747	573.221	795.438	569.41	812.971	923.422	805.255	483.283	818.373	891.582	964.098	994.884	476.287	1312.97	343.709	889.258	493.153
RN7SL731P	0	0	2.52997	0	0	0	2.10634	0	0	4.64266	0	0	0	0	0	0	0	0
ENSG00000284735	0.202839	0.245844	0.098316	0.524213	0.154121	0	0.289336	0.07364	0.092618	0	0.140082	0	0.487195	0.787232	0.08037	0	0	0
ENSG00000284642	0.551409	1.93086	0.676628	0.173657	1.28031	0.215528	0	0.150115	0.141655	0.651277	0.432571	0.498474	0.816309	0.361758	0	0.165371	0.327923	0
PGD	50.2183	73.8457	61.3959	51.8176	75.6873	79.0443	32.3217	74.9867	81.8796	38.9654	73.6768	26.5247	67.2853	51.4518	53.9919	29.1123	42.912	68.4626
ENSG00000271989	0	0	0	0	0	0	0	0	0	0	0	0	0	0	0	0	0	0
CENPS-CORT	2.18345	1.43248	1.03615	0.216432	0.821156	0.328717	2.11674	1.70305	2.52773	1.34197	1.64158	0	0	0	0.094483	1.26096	0.50865	3.78528
CENPS	2.71151	1.49336	3.04034	2.70471	2.60045	5.52049	0.951081	1.52634	3.43045	3.81771	3.62533	1.6998	2.24975	1.86224	2.11508	1.21227	2.10846	4.90583
[truncated: 76,833 more rows]

## Sheet: S3D Gene TPM
Table S3: Gene TPM (ocular surface wash samples).
[truncated: 77,308 more rows]

[truncated: 2 more sheets: Table S3E, Table S3F]
